# Supplementary material for: LncRNA-AC009948.5 promotes invasion and metastasis of lung adenocarcinoma by binding to miR-186-5p
Source: Front Oncol. 2022 Aug 19;12:949951. doi: 10.3389/fonc.2022.949951 (PMC9437580; doi:10.3389/fonc.2022.949951)
Supplement: Supplementary file 4 [file DataSheet_1.zip]

Archive with 124 entries (114 files):
- Data Sheet 1/
- Data Sheet 1/Fig2B/
- Data Sheet 1/Fig2B/AC009948.5-1/
- Data Sheet 1/Fig2B/AC009948.5-1/20220504/
- Data Sheet 1/Fig2B/AC009948.5-1/20220504/Specimen_001_1_004.fcs
- Data Sheet 1/Fig2B/AC009948.5-1/20220504/Specimen_001_2_005.fcs
- Data Sheet 1/Fig2B/AC009948.5-1/20220504/Specimen_001_FITC_002.fcs
- Data Sheet 1/Fig2B/AC009948.5-1/20220504/Specimen_001_NC_001.fcs
- Data Sheet 1/Fig2B/AC009948.5-1/20220504/Specimen_001_PI_003.fcs
- Data Sheet 1/Fig2B/AC009948.5-1/Scrambled-Specimen_001_1_05052022090557.pdf
- Data Sheet 1/Fig2B/AC009948.5-1/SiAC009948.5-Specimen_001_2_05052022090601.pdf
- Data Sheet 1/Fig2B/AC009948.5-1/Specimen_001_FITC_05052022090549.pdf
- Data Sheet 1/Fig2B/AC009948.5-1/Specimen_001_NC_05052022090535.pdf
- Data Sheet 1/Fig2B/AC009948.5-1/Specimen_001_PI_05052022090553.pdf
- Data Sheet 1/Fig2B/AC009948.5-2/
- Data Sheet 1/Fig2B/AC009948.5-2/20220504/
- Data Sheet 1/Fig2B/AC009948.5-2/20220504/Specimen_001_1_004.fcs
- Data Sheet 1/Fig2B/AC009948.5-2/20220504/Specimen_001_2_005.fcs
- Data Sheet 1/Fig2B/AC009948.5-2/20220504/Specimen_001_FITC_003.fcs
- Data Sheet 1/Fig2B/AC009948.5-2/20220504/Specimen_001_NC_001.fcs
- Data Sheet 1/Fig2B/AC009948.5-2/20220504/Specimen_001_PI_002.fcs
- Data Sheet 1/Fig2B/AC009948.5-2/Scrambled-Specimen_001_1_05052022090341.pdf
- Data Sheet 1/Fig2B/AC009948.5-2/SiAC009948.5-pecimen_001_2_05052022090346.pdf
- Data Sheet 1/Fig2B/AC009948.5-2/Specimen_001_FITC_05052022090337.pdf
- Data Sheet 1/Fig2B/AC009948.5-2/Specimen_001_NC_05052022090311.pdf
- Data Sheet 1/Fig2B/AC009948.5-2/Specimen_001_PI_05052022090334.pdf
- Data Sheet 1/Fig2B/AC009948.5-3/
- Data Sheet 1/Fig2B/AC009948.5-3/20220506/
- Data Sheet 1/Fig2B/AC009948.5-3/20220506/Specimen_001_1_004.fcs
- Data Sheet 1/Fig2B/AC009948.5-3/20220506/Specimen_001_2_005.fcs
- Data Sheet 1/Fig2B/AC009948.5-3/20220506/Specimen_001_FITC_003.fcs
- Data Sheet 1/Fig2B/AC009948.5-3/20220506/Specimen_001_NC_001.fcs
- Data Sheet 1/Fig2B/AC009948.5-3/20220506/Specimen_001_PI_002.fcs
- Data Sheet 1/Fig2B/AC009948.5-3/Scrambled-Specimen_001_2_06052022161637.pdf
- Data Sheet 1/Fig2B/AC009948.5-3/SiAC009948.5-Specimen_001_1_06052022161633.pdf
- Data Sheet 1/Fig2B/AC009948.5-3/Specimen_001_FITC_06052022161628.pdf
- Data Sheet 1/Fig2B/AC009948.5-3/Specimen_001_NC_06052022161600.pdf
- Data Sheet 1/Fig2B/AC009948.5-3/Specimen_001_PI_06052022161624.pdf
- Data Sheet 1/Fig2C/
- Data Sheet 1/Fig2C/1-day1-NC-AC009948.5.jpg
- Data Sheet 1/Fig2C/1-day1-overAC009948.5.jpg
- Data Sheet 1/Fig2C/1-day1-Scrambled-AC009948.5.tif
- Data Sheet 1/Fig2C/1-day1-siAP009948.5.jpg
- Data Sheet 1/Fig2C/1-day2-NC-AC009948.5.jpg
- Data Sheet 1/Fig2C/1-day2-overAC009948.5.jpg
- Data Sheet 1/Fig2C/1-day2-Scrambled-AC009948.5.tif
- Data Sheet 1/Fig2C/1-day2-siAC009948.5-.jpg
- Data Sheet 1/Fig2C/1-day3-NC-AC009948.5.jpg
- Data Sheet 1/Fig2C/1-day3-overAC009948.5.jpg
- Data Sheet 1/Fig2C/1-day3-Scrambled-AC009948.5.jpg
- Data Sheet 1/Fig2C/1-day3-siAP009948.5.jpg
- Data Sheet 1/Fig2C/1-day4-NC-AC009948.5.jpg
- Data Sheet 1/Fig2C/1-day4-overAC009948.5.jpg
- Data Sheet 1/Fig2C/1-day4-Scrambled-AC009948.5.jpg
- Data Sheet 1/Fig2C/1-day4-siAP009948.5.jpg
- Data Sheet 1/Fig2C/1-day5-NC-AC009948.5.jpg
- Data Sheet 1/Fig2C/1-day5-overAC009948.5.jpg
- Data Sheet 1/Fig2C/1-day5-Scrambled-AC009948.5.jpg
- Data Sheet 1/Fig2C/1-day5-siAC009948.5.jpg
- Data Sheet 1/Fig2C/2-day1-NC-AC009948.5.jpg
- Data Sheet 1/Fig2C/2-day1-overAC009948.5.jpg
- Data Sheet 1/Fig2C/2-day1-Scrambled-AC009948.5.jpg
- Data Sheet 1/Fig2C/2-day1-siAC009948.5.jpg
- Data Sheet 1/Fig2C/2-day2-NC-AC009948.5.jpg
- Data Sheet 1/Fig2C/2-day2-overAC009948.5.jpg
- Data Sheet 1/Fig2C/2-day2-Scrambled-AC009948.5.jpg
- Data Sheet 1/Fig2C/2-day2-siAC009948.5.jpg
- Data Sheet 1/Fig2C/2-day3-NC-AC009948.5.jpg
- Data Sheet 1/Fig2C/2-day3-overAC009948.5.jpg
- Data Sheet 1/Fig2C/2-day3-Scrambled-AC009948.5.jpg
- Data Sheet 1/Fig2C/2-day3-siAC009948.5.jpg
- Data Sheet 1/Fig2C/2-day4-NC-AC009948.5.jpg
- Data Sheet 1/Fig2C/2-day4-overAC009948.5.jpg
- Data Sheet 1/Fig2C/2-day4-Scrambled-AC009948.5.jpg
- Data Sheet 1/Fig2C/2-day4-siAC009948.5.jpg
- Data Sheet 1/Fig2C/2-day5-NC-AC009948.5.jpg
- Data Sheet 1/Fig2C/2-day5-overAC009948.5.jpg
- Data Sheet 1/Fig2C/2-day5-Scrambled-AC009948.5.jpg
- Data Sheet 1/Fig2C/2-day5-siAC009948.5.jpg
- Data Sheet 1/Fig2C/3-day1-NC-AC009948.5.jpg
- Data Sheet 1/Fig2C/3-day1-overAC009948.5.jpg
- Data Sheet 1/Fig2C/3-day1-Scrambled-AC009948.5.jpg
- Data Sheet 1/Fig2C/3-day1-siAC009948.5.jpg
- Data Sheet 1/Fig2C/3-day2-NC-AC009948.5.jpg
- Data Sheet 1/Fig2C/3-day2-overAC009948.5.jpg
- Data Sheet 1/Fig2C/3-day2-Scrambled-AC009948.5.jpg
- Data Sheet 1/Fig2C/3-day2-siAC009948.5.jpg
- Data Sheet 1/Fig2C/3-day3-NC-AC009948.5.jpg
- Data Sheet 1/Fig2C/3-day3-overAC009948.5.jpg
- Data Sheet 1/Fig2C/3-day3-Scrambled-AC009948.5.jpg
- Data Sheet 1/Fig2C/3-day3-siAC009948.5.jpg
- Data Sheet 1/Fig2C/3-day4-NC-AC009948.5.jpg
- Data Sheet 1/Fig2C/3-day4-overAC009948.5.jpg
- Data Sheet 1/Fig2C/3-day4-Scrambled-AC009948.5.jpg
- Data Sheet 1/Fig2C/3-day4-siAC009948.5.jpg
- Data Sheet 1/Fig2C/3-day5-NC-AC009948.5.jpg
- Data Sheet 1/Fig2C/3-day5-overAC009948.5.jpg
- Data Sheet 1/Fig2C/3-day5-Scrambled-AC009948.5.jpg
- Data Sheet 1/Fig2C/3-day5-siAC009948.5.jpg
- Data Sheet 1/Fig2D/
- Data Sheet 1/Fig2D/1-1-NC-AC009948.5.jpg
- Data Sheet 1/Fig2D/1-1-overAC009948.5.jpg
- Data Sheet 1/Fig2D/1-1-Scrambled-AC009948.5.jpg
- Data Sheet 1/Fig2D/1-1-SiAC009948.5.jpg
- Data Sheet 1/Fig2D/1-NC-AC009948.5.jpg
- Data Sheet 1/Fig2D/1-overAC009948.5.jpg
- Data Sheet 1/Fig2D/1-Scrambled-AC009948.5.jpg
- Data Sheet 1/Fig2D/1-SiAC009948.5.jpg
- Data Sheet 1/Fig2D/2-1-NC-AC009948.5.jpg
- Data Sheet 1/Fig2D/2-1-overAC009948.5.jpg
- Data Sheet 1/Fig2D/2-1-Scrambled-AC009948.5.jpg
- Data Sheet 1/Fig2D/2-1-SiAC009948.5.jpg
- Data Sheet 1/Fig2D/2-NC-AC009948.5.jpg
- Data Sheet 1/Fig2D/2-overAC009948.5.jpg
- Data Sheet 1/Fig2D/2-Scrambled-AC009948.5.jpg
- Data Sheet 1/Fig2D/2-SiAC009948.5.jpg
- Data Sheet 1/Fig2D/3-1-NC-AC009948.5.jpg
- Data Sheet 1/Fig2D/3-1-overAC009948.5.jpg
- Data Sheet 1/Fig2D/3-1-Scrambled-AC009948.5.jpg
- Data Sheet 1/Fig2D/3-1-SiAC009948.5.jpg
- Data Sheet 1/Fig2D/3-NC-AC009948.5.jpg
- Data Sheet 1/Fig2D/3-overAC009948.5.jpg
- Data Sheet 1/Fig2D/3-Scrambled-AC009948.5.jpg
- Data Sheet 1/Fig2D/3-SiAC009948.5.jpg
