# Supplementary material for: LncRNA-AC009948.5 promotes invasion and metastasis of lung adenocarcinoma by binding to miR-186-5p
Source: Front Oncol. 2022 Aug 19;12:949951. doi: 10.3389/fonc.2022.949951 (PMC9437580; doi:10.3389/fonc.2022.949951)
Supplement: Supplementary file 5 [file DataSheet_2.zip]

Archive with 67 entries (63 files):
- Data Sheet 2/
- Data Sheet 2/Fig2E/
- Data Sheet 2/Fig2E/1-AC009948.5-NC-A549-M.jpg
- Data Sheet 2/Fig2E/1-AC009948.5-over-A549-M.jpg
- Data Sheet 2/Fig2E/1-AC009948.5-Scrambled-A549-M.jpg
- Data Sheet 2/Fig2E/1-AC009948.5-Si-A549-M.jpg
- Data Sheet 2/Fig2E/1-NC-AC009948.5-A549-INVASION.jpg
- Data Sheet 2/Fig2E/1-over-AC009948.5-INVASION.jpg
- Data Sheet 2/Fig2E/1-Scrambled-AC009948.5-A549-INVASION.jpg
- Data Sheet 2/Fig2E/1-Si-AC009948.5-A549-INVASION.jpg
- Data Sheet 2/Fig2E/2-AC009948.5-NC-A549-INVASION.jpg
- Data Sheet 2/Fig2E/2-AC009948.5-NC-A549-M.jpg
- Data Sheet 2/Fig2E/2-AC009948.5-over-A549-INVASION.jpg
- Data Sheet 2/Fig2E/2-AC009948.5-over-A549-M.jpg
- Data Sheet 2/Fig2E/2-AC009948.5-Scrambled-A549-INVASION.jpg
- Data Sheet 2/Fig2E/2-AC009948.5-Scrambled-A549-M.jpg
- Data Sheet 2/Fig2E/2-AC009948.5-Si-A549-INVASION.jpg
- Data Sheet 2/Fig2E/2-AC009948.5-Si-A549-M.jpg
- Data Sheet 2/Fig2E/3-AC009948.5-NC-A549-M.jpg
- Data Sheet 2/Fig2E/3-AC009948.5-over-A549-M.jpg
- Data Sheet 2/Fig2E/3-AC009948.5-Scrambled-A549-M.jpg
- Data Sheet 2/Fig2E/3-AC009948.5-Si-A549-M.jpg
- Data Sheet 2/Fig2E/3-NC-AC009948.5-A549-INVASION.jpg
- Data Sheet 2/Fig2E/3-over-AC009948.5-INVASION.jpg
- Data Sheet 2/Fig2E/3-Scrambled-AC009948.5-A549-INVASION.jpg
- Data Sheet 2/Fig2E/3-Si-AC009948.5-A549-INVASION.jpg
- Data Sheet 2/Fig2F/
- Data Sheet 2/Fig2F/1-0H-NC.jpg
- Data Sheet 2/Fig2F/1-0H-over-AC009948.5.jpg
- Data Sheet 2/Fig2F/1-0H-scrambled.jpg
- Data Sheet 2/Fig2F/1-0H-SiAC009948.5.jpg
- Data Sheet 2/Fig2F/1-24H-NC.jpg
- Data Sheet 2/Fig2F/1-24H-over-AC009948.5.jpg
- Data Sheet 2/Fig2F/1-24H-Scrambled.jpg
- Data Sheet 2/Fig2F/1-24H-SiAC009948.5.jpg
- Data Sheet 2/Fig2F/2-0H-NC.jpg
- Data Sheet 2/Fig2F/2-0H-over-AC009948.5.jpg
- Data Sheet 2/Fig2F/2-0H-scrambled.jpg
- Data Sheet 2/Fig2F/2-0H-SiAC009948.5.jpg
- Data Sheet 2/Fig2F/2-24H-NC.jpg
- Data Sheet 2/Fig2F/2-24H-over-AC009948.5.jpg
- Data Sheet 2/Fig2F/2-24H-Scrambled.jpg
- Data Sheet 2/Fig2F/2-24H-SiAC009948.5.jpg
- Data Sheet 2/Fig2F/3-0H-NC.jpg
- Data Sheet 2/Fig2F/3-0H-over-AC009948.5.jpg
- Data Sheet 2/Fig2F/3-0H-scrambled.jpg
- Data Sheet 2/Fig2F/3-0H-SiAC009948.5.jpg
- Data Sheet 2/Fig2F/3-24H-NC.jpg
- Data Sheet 2/Fig2F/3-24H-over-AC009948.5.jpg
- Data Sheet 2/Fig2F/3-24H-Scrambled.jpg
- Data Sheet 2/Fig2F/3-24H-SiAC009948.5.jpg
- Data Sheet 2/Fig5B/
- Data Sheet 2/Fig5B/1-AC009948.5-CO-factin-_z0.jpg
- Data Sheet 2/Fig5B/1-AC009948.5-factin-con-Series007_z0.jpg
- Data Sheet 2/Fig5B/1-AC009948.5-over-miR-186-Series074_z0.jpg
- Data Sheet 2/Fig5B/1-AC009948.5-Scrambled-Series023_z0.jpg
- Data Sheet 2/Fig5B/1-SiAC009948.5-factin-_Series038_z0.jpg
- Data Sheet 2/Fig5B/2-AC009948.5-CO_Series034_z0.jpg
- Data Sheet 2/Fig5B/2-AC009948.5-factin-con-_Series056_z0.jpg
- Data Sheet 2/Fig5B/2-AC009948.5-over-miR-186-_Series028_z0.jpg
- Data Sheet 2/Fig5B/2-AC009948.5-Scrambled-Series060_z0.jpg
- Data Sheet 2/Fig5B/2-SiAC009948.5-Experiment001_Series152_z0.jpg
- Data Sheet 2/Fig5B/3-AC009948.5-CO_Series027_z0.jpg
- Data Sheet 2/Fig5B/3-AC009948.5-factin-con-_Series008_z0.jpg
- Data Sheet 2/Fig5B/3-AC009948.5-over-miR-186_Series041_z0.jpg
- Data Sheet 2/Fig5B/3-AC009948.5-Scrambled-Series009_z0.jpg
- Data Sheet 2/Fig5B/3-SiAC009948.5-factin-_Series016_z0.jpg
