# Supplementary material for: LncRNA-AC009948.5 promotes invasion and metastasis of lung adenocarcinoma by binding to miR-186-5p
Source: Front Oncol. 2022 Aug 19;12:949951. doi: 10.3389/fonc.2022.949951 (PMC9437580; doi:10.3389/fonc.2022.949951)
Supplement: Supplementary file 6 [file DataSheet_3.zip]

Archive with 37 entries (34 files):
- Data Sheet 3/
- Data Sheet 3/Fig4A/
- Data Sheet 3/Fig4A/AC009948.5-LNCExperiment001_Series014_z0_ch01 (1).tif
- Data Sheet 3/Fig4A/AC009948.5-LNCExperiment001_Series014_z0_ch01 (2).tif
- Data Sheet 3/Fig4A/AC009948.5-LNCExperiment001_Series014_z0_ch01 (3).tif
- Data Sheet 3/Fig4A/AC009948.5-LNCExperiment001_Series014_z0_ch01 (4).tif
- Data Sheet 3/Fig4C/
- Data Sheet 3/Fig4C/1-AC009948,5-sh-con-M.jpg
- Data Sheet 3/Fig4C/1-AC009948.5-con-M.jpg
- Data Sheet 3/Fig4C/1-AC009948.5-COTRANS-INVASION-.jpg
- Data Sheet 3/Fig4C/1-AC009948.5-COTRANS-M.jpg
- Data Sheet 3/Fig4C/1-AC009948.5-OVER-186-M.jpg
- Data Sheet 3/Fig4C/1-AC009948.5-sh-miR-186-M.jpg
- Data Sheet 3/Fig4C/1-con-INVASION.jpg
- Data Sheet 3/Fig4C/1-over-miR-186-5p-INVASION.jpg
- Data Sheet 3/Fig4C/1-sh-con-INVASION.jpg
- Data Sheet 3/Fig4C/1-sh-miR-186-5p-INVASION.jpg
- Data Sheet 3/Fig4C/2-AC009948,5-sh-con-M.jpg
- Data Sheet 3/Fig4C/2-AC009948.5-con-M.jpg
- Data Sheet 3/Fig4C/2-AC009948.5-COTRANS-INVASION-.jpg
- Data Sheet 3/Fig4C/2-AC009948.5-OVER-186-M.jpg
- Data Sheet 3/Fig4C/2-AC009948.5-sh-miR-186-M.jpg
- Data Sheet 3/Fig4C/2-AC009958.5-COTRANS-M.jpg
- Data Sheet 3/Fig4C/2-con-INVASION.jpg
- Data Sheet 3/Fig4C/2-over-miR-186-5p-INVASION.jpg
- Data Sheet 3/Fig4C/2-sh-con-INVASION.jpg
- Data Sheet 3/Fig4C/2-sh-miR-186-5p-INVASION.jpg
- Data Sheet 3/Fig4C/3-AC009948,5-sh-con-M.jpg
- Data Sheet 3/Fig4C/3-AC009948.5-con-M.jpg
- Data Sheet 3/Fig4C/3-AC009948.5-COTRANS-INVASION-.jpg
- Data Sheet 3/Fig4C/3-AC009948.5-COTRANS-M.jpg
- Data Sheet 3/Fig4C/3-AC009948.5-OVER-186-M.jpg
- Data Sheet 3/Fig4C/3-AC009948.5-sh-miR-186-M.jpg
- Data Sheet 3/Fig4C/3-con-INVASION.jpg
- Data Sheet 3/Fig4C/3-over-miR-186-5p-INVASION.jpg
- Data Sheet 3/Fig4C/3-sh-con-INVASION.jpg
- Data Sheet 3/Fig4C/3-sh-miR-186-5p-INVASION.jpg
