# Supplementary material for: LncRNA-AC009948.5 promotes invasion and metastasis of lung adenocarcinoma by binding to miR-186-5p
Source: Front Oncol. 2022 Aug 19;12:949951. doi: 10.3389/fonc.2022.949951 (PMC9437580; doi:10.3389/fonc.2022.949951)
Supplement: Supplementary file 7 [file DataSheet_4.zip]

Archive with 96 entries (86 files):
- Data Sheet 4/
- Data Sheet 4/Fig4D/
- Data Sheet 4/Fig4D/1-AC009948.5-CON-0H.jpg
- Data Sheet 4/Fig4D/1-AC009948.5-CON-24h.jpg
- Data Sheet 4/Fig4D/1-AC009948.5-COTRANS-0h.jpg
- Data Sheet 4/Fig4D/1-AC009948.5-COTRANS-24H.jpg
- Data Sheet 4/Fig4D/1-AC009948.5-over-186-24h.jpg
- Data Sheet 4/Fig4D/1-AC009948.5-Sh-186-0H.jpg
- Data Sheet 4/Fig4D/1-AC009948.5-sh-con-0H.jpg
- Data Sheet 4/Fig4D/1-AC009948.5-sh-con-24H.jpg
- Data Sheet 4/Fig4D/1-AC009948.5-sh186-24h.jpg
- Data Sheet 4/Fig4D/1-AC009958.5-over-186-0h.jpg
- Data Sheet 4/Fig4D/2-AC009948.5-CON-0H.jpg
- Data Sheet 4/Fig4D/2-AC009948.5-CON-24h.jpg
- Data Sheet 4/Fig4D/2-AC009948.5-COTRANS-0h.jpg
- Data Sheet 4/Fig4D/2-AC009948.5-COTRANS-24H.jpg
- Data Sheet 4/Fig4D/2-AC009948.5-over-186-24h.jpg
- Data Sheet 4/Fig4D/2-AC009948.5-Sh-186-0H.jpg
- Data Sheet 4/Fig4D/2-AC009948.5-sh-con-0H.jpg
- Data Sheet 4/Fig4D/2-AC009948.5-sh-con-24H.jpg
- Data Sheet 4/Fig4D/2-AC009948.5-sh186-24h.jpg
- Data Sheet 4/Fig4D/2-AC009958.5-over-186-0h.jpg
- Data Sheet 4/Fig4D/3-AC009948.5-CON-0H.jpg
- Data Sheet 4/Fig4D/3-AC009948.5-CON-24h.jpg
- Data Sheet 4/Fig4D/3-AC009948.5-COTRANS-0h.jpg
- Data Sheet 4/Fig4D/3-AC009948.5-COTRANS-24H.jpg
- Data Sheet 4/Fig4D/3-AC009948.5-over-186-24h.jpg
- Data Sheet 4/Fig4D/3-AC009948.5-Sh-186-0H.jpg
- Data Sheet 4/Fig4D/3-AC009948.5-Sh-186-24H.jpg
- Data Sheet 4/Fig4D/3-AC009948.5-sh-con-0H.jpg
- Data Sheet 4/Fig4D/3-AC009948.5-sh-con-24H.jpg
- Data Sheet 4/Fig4D/3-AC009958.5-over-186-0h.jpg
- Data Sheet 4/Fig4E/
- Data Sheet 4/Fig4E/Ecadherin/
- Data Sheet 4/Fig4E/Ecadherin/1-AC009948.5-CO-ecadherin.jpg
- Data Sheet 4/Fig4E/Ecadherin/1-AC009948.5-con-ecadherin.jpg
- Data Sheet 4/Fig4E/Ecadherin/1-AC009948.5-ecadherin-scrambled.jpg
- Data Sheet 4/Fig4E/Ecadherin/1-AC009948.5-over-186-ecadherin.jpg
- Data Sheet 4/Fig4E/Ecadherin/1-siAC009948.5-ecadherin.jpg
- Data Sheet 4/Fig4E/Ecadherin/2-AC009948.5-CO-ecadherin.jpg
- Data Sheet 4/Fig4E/Ecadherin/2-AC009948.5-con-ecadherin.jpg
- Data Sheet 4/Fig4E/Ecadherin/2-AC009948.5-ecadherin-scrambled.jpg
- Data Sheet 4/Fig4E/Ecadherin/2-AC009948.5-over-186-ecadherin.jpg
- Data Sheet 4/Fig4E/Ecadherin/2-siAC009948.5-ecadherin.jpg
- Data Sheet 4/Fig4E/Ecadherin/3-AC009948.5-CO-ecadherin.jpg
- Data Sheet 4/Fig4E/Ecadherin/3-AC009948.5-con-ecadherin.jpg
- Data Sheet 4/Fig4E/Ecadherin/3-AC009948.5-ecadherin-scrambled.jpg
- Data Sheet 4/Fig4E/Ecadherin/3-AC009948.5-over-186-ecadherin.jpg
- Data Sheet 4/Fig4E/Ecadherin/3-siAC009948.5-ecadherin.jpg
- Data Sheet 4/Fig4E/Vimentin/
- Data Sheet 4/Fig4E/Vimentin/1-AC009948.5-CO-vimentin.jpg
- Data Sheet 4/Fig4E/Vimentin/1-AC009948.5-con-vimentin-Series035_z0.jpg
- Data Sheet 4/Fig4E/Vimentin/1-AC009948.5-scrambled-vimentin_Series029_z0.jpg
- Data Sheet 4/Fig4E/Vimentin/1-over-186-vimentin.jpg
- Data Sheet 4/Fig4E/Vimentin/1-SiAC009948.5-vimentin-Series005_z0 -.jpg
- Data Sheet 4/Fig4E/Vimentin/2-AC009948.5-CO-vimentin.jpg
- Data Sheet 4/Fig4E/Vimentin/2-AC009948.5-con-vimentin-Series035_z0.jpg
- Data Sheet 4/Fig4E/Vimentin/2-AC009948.5-scrambled-vimentin_Series029_z0.jpg
- Data Sheet 4/Fig4E/Vimentin/2-over-186-vimentin.jpg
- Data Sheet 4/Fig4E/Vimentin/2-SiAC009948.5-vimentin-Series005_z0 -.jpg
- Data Sheet 4/Fig4E/Vimentin/3-AC009948.5-CO-vimentin.jpg
- Data Sheet 4/Fig4E/Vimentin/3-AC009948.5-con-vimentin-Series035_z0.jpg
- Data Sheet 4/Fig4E/Vimentin/3-AC009948.5-scrambled-vimentin_Series029_z0.jpg
- Data Sheet 4/Fig4E/Vimentin/3-over-186-vimentin.jpg
- Data Sheet 4/Fig4E/Vimentin/3-SiAC009948.5-vimentin-Series005_z0 -.jpg
- Data Sheet 4/FigS1B/
- Data Sheet 4/FigS1B/AC009948.5-1/
- Data Sheet 4/FigS1B/AC009948.5-1/20220512/
- Data Sheet 4/FigS1B/AC009948.5-1/20220512/Specimen_001_1_004.fcs
- Data Sheet 4/FigS1B/AC009948.5-1/20220512/Specimen_001_2_005.fcs
- Data Sheet 4/FigS1B/AC009948.5-1/20220512/Specimen_001_FITC_002.fcs
- Data Sheet 4/FigS1B/AC009948.5-1/20220512/Specimen_001_nc_001.fcs
- Data Sheet 4/FigS1B/AC009948.5-1/20220512/Specimen_001_PI_003.fcs
- Data Sheet 4/FigS1B/AC009948.5-1/Scrambled-1.pdf
- Data Sheet 4/FigS1B/AC009948.5-1/SiAC009948.5-1.pdf
- Data Sheet 4/FigS1B/AC009948.5-1/Specimen_001_FITC_12052022161346.pdf
- Data Sheet 4/FigS1B/AC009948.5-1/Specimen_001_nc_12052022161337.pdf
- Data Sheet 4/FigS1B/AC009948.5-1/Specimen_001_PI_12052022161350.pdf
- Data Sheet 4/FigS1B/AC009948.5-2-3/
- Data Sheet 4/FigS1B/AC009948.5-2-3/20220516/
- Data Sheet 4/FigS1B/AC009948.5-2-3/20220516/Specimen_001_1-2_007.fcs
- Data Sheet 4/FigS1B/AC009948.5-2-3/20220516/Specimen_001_1_004.fcs
- Data Sheet 4/FigS1B/AC009948.5-2-3/20220516/Specimen_001_2-2_008.fcs
- Data Sheet 4/FigS1B/AC009948.5-2-3/20220516/Specimen_001_2_005.fcs
- Data Sheet 4/FigS1B/AC009948.5-2-3/20220516/Specimen_001_FITC_002.fcs
- Data Sheet 4/FigS1B/AC009948.5-2-3/20220516/Specimen_001_NC-2_006.fcs
- Data Sheet 4/FigS1B/AC009948.5-2-3/20220516/Specimen_001_NC_001.fcs
- Data Sheet 4/FigS1B/AC009948.5-2-3/20220516/Specimen_001_PI_003.fcs
- Data Sheet 4/FigS1B/AC009948.5-2-3/Scrambled-2.pdf
- Data Sheet 4/FigS1B/AC009948.5-2-3/Scrambled-3.pdf
- Data Sheet 4/FigS1B/AC009948.5-2-3/SiAC009948.5-2.pdf
- Data Sheet 4/FigS1B/AC009948.5-2-3/SiAC009948.5-3.pdf
- Data Sheet 4/FigS1B/AC009948.5-2-3/Specimen_001_FITC_16052022164938.pdf
- Data Sheet 4/FigS1B/AC009948.5-2-3/Specimen_001_NC-2_16052022164956.pdf
- Data Sheet 4/FigS1B/AC009948.5-2-3/Specimen_001_NC_16052022164923.pdf
- Data Sheet 4/FigS1B/AC009948.5-2-3/Specimen_001_PI_16052022164943.pdf
