# Supplementary material for: LncRNA-AC009948.5 promotes invasion and metastasis of lung adenocarcinoma by binding to miR-186-5p
Source: Front Oncol. 2022 Aug 19;12:949951. doi: 10.3389/fonc.2022.949951 (PMC9437580; doi:10.3389/fonc.2022.949951)
Supplement: Supplementary file 8 [file DataSheet_5.zip]

Archive with 99 entries (96 files):
- Data Sheet 5/
- Data Sheet 5/FigS1C/
- Data Sheet 5/FigS1C/1-NC-day1-AC009948.5.jpg
- Data Sheet 5/FigS1C/1-NC-day2-AC009948.5.jpg
- Data Sheet 5/FigS1C/1-NC-day3-AC009948.5.jpg
- Data Sheet 5/FigS1C/1-NC-day4-AC009948.5.jpg
- Data Sheet 5/FigS1C/1-NC-day5-AC009948.5.jpg
- Data Sheet 5/FigS1C/1-over-AC009948.5-day1.jpg
- Data Sheet 5/FigS1C/1-over-AC009948.5-day2.jpg
- Data Sheet 5/FigS1C/1-over-AC009948.5-day3.jpg
- Data Sheet 5/FigS1C/1-over-AC009948.5-day4.jpg
- Data Sheet 5/FigS1C/1-over-AC009948.5-day5.jpg
- Data Sheet 5/FigS1C/1-Scrambled-day1.jpg
- Data Sheet 5/FigS1C/1-Scrambled-day2.jpg
- Data Sheet 5/FigS1C/1-Scrambled-day3.jpg
- Data Sheet 5/FigS1C/1-Scrambled-day4.jpg
- Data Sheet 5/FigS1C/1-Scrambled-day5.jpg
- Data Sheet 5/FigS1C/1-SiAC009948.5-day1.jpg
- Data Sheet 5/FigS1C/1-SiAC009948.5-day2.jpg
- Data Sheet 5/FigS1C/1-SiAC009948.5-day3.jpg
- Data Sheet 5/FigS1C/1-SiAC009948.5-day4.jpg
- Data Sheet 5/FigS1C/1-SiAC009948.5-day5.jpg
- Data Sheet 5/FigS1C/2-NC-day1-AC009948.5.jpg
- Data Sheet 5/FigS1C/2-NC-day2-AC009948.5.jpg
- Data Sheet 5/FigS1C/2-NC-day3-AC009948.5.jpg
- Data Sheet 5/FigS1C/2-NC-day4-AC009948.5.jpg
- Data Sheet 5/FigS1C/2-NC-day5-AC009948.5.jpg
- Data Sheet 5/FigS1C/2-over-AC009948.5-day1.jpg
- Data Sheet 5/FigS1C/2-over-AC009948.5-day2.jpg
- Data Sheet 5/FigS1C/2-over-AC009948.5-day3.jpg
- Data Sheet 5/FigS1C/2-over-AC009948.5-day4.jpg
- Data Sheet 5/FigS1C/2-over-AC009948.5-day5.jpg
- Data Sheet 5/FigS1C/2-Scrambled-day1.jpg
- Data Sheet 5/FigS1C/2-Scrambled-day2.jpg
- Data Sheet 5/FigS1C/2-Scrambled-day3.jpg
- Data Sheet 5/FigS1C/2-Scrambled-day4.jpg
- Data Sheet 5/FigS1C/2-Scrambled-day5.jpg
- Data Sheet 5/FigS1C/2-SiAC009948.5-day1.jpg
- Data Sheet 5/FigS1C/2-SiAC009948.5-day2.jpg
- Data Sheet 5/FigS1C/2-SiAC009948.5-day3.jpg
- Data Sheet 5/FigS1C/2-SiAC009948.5-day4.jpg
- Data Sheet 5/FigS1C/2-SiAC009948.5-day5.jpg
- Data Sheet 5/FigS1C/3-NC-day1-AC009948.5.jpg
- Data Sheet 5/FigS1C/3-NC-day2-AC009948.5.jpg
- Data Sheet 5/FigS1C/3-NC-day3-AC009948.5.jpg
- Data Sheet 5/FigS1C/3-NC-day4-AC009948.5.jpg
- Data Sheet 5/FigS1C/3-NC-day5-AC009948.5.jpg
- Data Sheet 5/FigS1C/3-over-AC009948.5-day1.jpg
- Data Sheet 5/FigS1C/3-over-AC009948.5-day2.jpg
- Data Sheet 5/FigS1C/3-over-AC009948.5-day3.jpg
- Data Sheet 5/FigS1C/3-over-AC009948.5-day4.jpg
- Data Sheet 5/FigS1C/3-over-AC009948.5-day5.jpg
- Data Sheet 5/FigS1C/3-Scrambled-day1.jpg
- Data Sheet 5/FigS1C/3-Scrambled-day2.jpg
- Data Sheet 5/FigS1C/3-Scrambled-day3.jpg
- Data Sheet 5/FigS1C/3-Scrambled-day4.jpg
- Data Sheet 5/FigS1C/3-Scrambled-day5.jpg
- Data Sheet 5/FigS1C/3-SiAC009948.5-day1.jpg
- Data Sheet 5/FigS1C/3-SiAC009948.5-day2.jpg
- Data Sheet 5/FigS1C/3-SiAC009948.5-day3.jpg
- Data Sheet 5/FigS1C/3-SiAC009948.5-day4.jpg
- Data Sheet 5/FigS1C/3-SiAC009948.5-day5.jpg
- Data Sheet 5/FigS1D/
- Data Sheet 5/FigS1D/1-1-1-NC-EDU-H1299_Series007_z0_ch01.jpg
- Data Sheet 5/FigS1D/1-1-1-over-AC009948.5-EDU-H1299_Series051_z0_ch01.jpg
- Data Sheet 5/FigS1D/1-1-1-Scrambled-EDU-H1299_Series013_z0_ch01.jpg
- Data Sheet 5/FigS1D/1-1-1-SiAC009948.5-EDU-H1299_Series034_z0_ch01.jpg
- Data Sheet 5/FigS1D/1-1-NC-EDU-H1299_Series007_z0_ch00.jpg
- Data Sheet 5/FigS1D/1-1-over-AC009948.5-EDU-H1299_Series051_z0_ch00.jpg
- Data Sheet 5/FigS1D/1-1-Scrambled-EDU-H1299_Series013_z0_ch00.jpg
- Data Sheet 5/FigS1D/1-1-SiAC009948.5-EDU-H1299_Series034_z0_ch00.jpg
- Data Sheet 5/FigS1D/1-NC-EDU-H1299_Series007_z0.jpg
- Data Sheet 5/FigS1D/1-overAC009948.5-EDU-H1299_Series051_z0.jpg
- Data Sheet 5/FigS1D/1-Scrambled-EDU-H1299_Series013_z0.jpg
- Data Sheet 5/FigS1D/1-SiAC009948.5-EDU-H1299_Series034_z0.jpg
- Data Sheet 5/FigS1D/2-1-1-NC-EDU-H1299_Series018_z0_ch01.jpg
- Data Sheet 5/FigS1D/2-1-1-over-AC009948.5-EDU-H1299_Series024_z0_ch01.jpg
- Data Sheet 5/FigS1D/2-1-1-Scrambled-EDU-H1299_Series045_z0_ch01.jpg
- Data Sheet 5/FigS1D/2-1-1-SiAC009948.5-EDU-H1299_Series028_z0_ch01.jpg
- Data Sheet 5/FigS1D/2-1-NC-EDU-H1299_Series018_z0_ch00.jpg
- Data Sheet 5/FigS1D/2-1-over-AC009948.5-EDU-H1299_Series024_z0_ch00.jpg
- Data Sheet 5/FigS1D/2-1-Scrambled-EDU-H1299_Series045_z0_ch00.jpg
- Data Sheet 5/FigS1D/2-1-SiAC009948.5-EDU-H1299_Series028_z0_ch00.jpg
- Data Sheet 5/FigS1D/2-NC-EDU-H1299_Series018_z0.jpg
- Data Sheet 5/FigS1D/2-over-AC009948.5-EDU-H1299_Series024_z0.jpg
- Data Sheet 5/FigS1D/2-Scrambled-EDU-H1299_Series045_z0.jpg
- Data Sheet 5/FigS1D/2-SiAC009948.5-EDU-H1299_Series028_z0.jpg
- Data Sheet 5/FigS1D/3-1-1-NC-EDU-H1299_Series063_z0_ch00.jpg
- Data Sheet 5/FigS1D/3-1-1-over-AC009948.5-edu-H1299-CON313_Series074_z0_ch00.jpg
- Data Sheet 5/FigS1D/3-1-1-Scrambled-edu-H1299-con_Series064_z0_ch01.jpg
- Data Sheet 5/FigS1D/3-1-1SiAC009948.5-edu-H1299-CON313_Series081_z0_ch00.jpg
- Data Sheet 5/FigS1D/3-1-NC-EDU-H1299_Series063_z0_ch00.jpg
- Data Sheet 5/FigS1D/3-1-over-AC009948.5-edu-H1299-CON313_Series074_z0_ch00.jpg
- Data Sheet 5/FigS1D/3-1-Scrambled-edu-H1299-con_Series064_z0_ch01.jpg
- Data Sheet 5/FigS1D/3-1-SiAC009948.5-edu-H1299-CON313_Series081_z0_ch00.jpg
- Data Sheet 5/FigS1D/3-NC-EDU-H1299_Series063_z0_ch00.jpg
- Data Sheet 5/FigS1D/3-over-AC009948.5-edu-H1299-CON313_Series074_z0_ch00.jpg
- Data Sheet 5/FigS1D/3-Scrambled-edu-H1299-con_Series064_z0_ch01.jpg
- Data Sheet 5/FigS1D/3-SiAC009948.5-edu-H1299-CON313_Series081_z0_ch00.jpg
