# Supplementary material for: LncRNA-AC009948.5 promotes invasion and metastasis of lung adenocarcinoma by binding to miR-186-5p
Source: Front Oncol. 2022 Aug 19;12:949951. doi: 10.3389/fonc.2022.949951 (PMC9437580; doi:10.3389/fonc.2022.949951)
Supplement: Supplementary file 9 [file DataSheet_6.zip]

Archive with 51 entries (48 files):
- Data Sheet 6/
- Data Sheet 6/FigS1E/
- Data Sheet 6/FigS1E/1-NC-INVASION.jpg
- Data Sheet 6/FigS1E/1-NC-M.jpg
- Data Sheet 6/FigS1E/1-over-AC009948.5-INVASION.jpg
- Data Sheet 6/FigS1E/1-over-AC009948.5-M.jpg
- Data Sheet 6/FigS1E/1-Scrambled-INVASION.jpg
- Data Sheet 6/FigS1E/1-Scrambled-M.jpg
- Data Sheet 6/FigS1E/1-SiAC009948.5-INVASION.jpg
- Data Sheet 6/FigS1E/1-SiAC009948.5-M.jpg
- Data Sheet 6/FigS1E/2-NC-INVASION.jpg
- Data Sheet 6/FigS1E/2-NC-M.jpg
- Data Sheet 6/FigS1E/2-over-AC009948.5-INVASION.jpg
- Data Sheet 6/FigS1E/2-over-AC009948.5-M.jpg
- Data Sheet 6/FigS1E/2-Scrambled-INVASION.jpg
- Data Sheet 6/FigS1E/2-Scrambled-M.jpg
- Data Sheet 6/FigS1E/2-SIAC009948.5-INVASION.jpg
- Data Sheet 6/FigS1E/2-SIAC009948.5-M.jpg
- Data Sheet 6/FigS1E/3-NC-INVASION.jpg
- Data Sheet 6/FigS1E/3-NC-M.jpg
- Data Sheet 6/FigS1E/3-over-AC009948.5-INVASION.jpg
- Data Sheet 6/FigS1E/3-over-AC009948.5-M.jpg
- Data Sheet 6/FigS1E/3-Scrambled-INVASION.jpg
- Data Sheet 6/FigS1E/3-Scrambled-M.jpg
- Data Sheet 6/FigS1E/3-SiAC009948.5-INVASION.jpg
- Data Sheet 6/FigS1E/3-SiAC009948.5-M.jpg
- Data Sheet 6/FigS1F/
- Data Sheet 6/FigS1F/1-NC-0H.jpg
- Data Sheet 6/FigS1F/1-NC-24H.jpg
- Data Sheet 6/FigS1F/1-over-AC009948.5-0H.jpg
- Data Sheet 6/FigS1F/1-over-AC009948.5-24H.jpg
- Data Sheet 6/FigS1F/1-scrambled-0H.jpg
- Data Sheet 6/FigS1F/1-scrambled-24H.jpg
- Data Sheet 6/FigS1F/1-SiAC009948.5-0H.jpg
- Data Sheet 6/FigS1F/1-siAC009948.5-24H.jpg
- Data Sheet 6/FigS1F/2-NC-0H.jpg
- Data Sheet 6/FigS1F/2-NC-24H.jpg
- Data Sheet 6/FigS1F/2-over-AC009948.5-0H.jpg
- Data Sheet 6/FigS1F/2-over-AC009948.5-24H.jpg
- Data Sheet 6/FigS1F/2-scrambled-0H.jpg
- Data Sheet 6/FigS1F/2-scrambled-24H.jpg
- Data Sheet 6/FigS1F/2-SiAC009948.5-0H.jpg
- Data Sheet 6/FigS1F/2-siAC009948.5-24H.jpg
- Data Sheet 6/FigS1F/3-NC-0H.jpg
- Data Sheet 6/FigS1F/3-NC-24H.jpg
- Data Sheet 6/FigS1F/3-over-AC009948.5-0H.jpg
- Data Sheet 6/FigS1F/3-over-AC009948.5-24H.jpg
- Data Sheet 6/FigS1F/3-scrambled-0H.jpg
- Data Sheet 6/FigS1F/3-scrambled-24H.jpg
- Data Sheet 6/FigS1F/3-SiAC009948.5-0H.jpg
- Data Sheet 6/FigS1F/3-SiAC009948.5-24H.jpg
