# Supplementary material for: LncRNA-AC009948.5 promotes invasion and metastasis of lung adenocarcinoma by binding to miR-186-5p
Source: Front Oncol. 2022 Aug 19;12:949951. doi: 10.3389/fonc.2022.949951 (PMC9437580; doi:10.3389/fonc.2022.949951)
Supplement: Supplementary file 10 [file DataSheet_7.zip]

Archive with 6 entries (6 files):
- GSE115734-Differentially Expressed LncRNAs (Pass Volcano Plot).xls
- KEGG.R
- pheatmap.R
- Revised-original data.xls
- volcano plot.R
- 原始数据WB.pdf
