# Supplementary material for: LncRNA-AC009948.5 promotes invasion and metastasis of lung adenocarcinoma by binding to miR-186-5p
Source: Front Oncol. 2022 Aug 19;12:949951. doi: 10.3389/fonc.2022.949951 (PMC9437580; doi:10.3389/fonc.2022.949951)
Supplement: Supplementary file 10 [file DataSheet_7.zip › GSE115734-Differentially Expressed LncRNAs (Pass Volcano Plot).xls]

## Sheet: up_Exp2_vs_Ctrl
ProbeName	P-value	FDR	Fold Change	Regulation	type	seqname	GeneSymbol	source	RNAlength	chrom	strand	txStart	txEnd	Xhyb	Sequence	EntrezID	relationship	Associated_gene_acc	Associated_gene_name	Associated_protein_name	Associated_gene_strand	Associated_gene_start	Associated_gene_end	group-Exp2(raw)	group-Ctrl(raw)	group-Exp2(normalized)	group-Ctrl(normalized)	[z2, Exp2](raw)	[z3, Exp2](raw)	[z4, Exp2](raw)	[c1, Ctrl](raw)	[c2, Ctrl](raw)	[c3, Ctrl](raw)	[z2, Exp2](normalized)	[z3, Exp2](normalized)	[z4, Exp2](normalized)	[c1, Ctrl](normalized)	[c2, Ctrl](normalized)	[c3, Ctrl](normalized)
ASHGA5P048339	0.00856969	0.143048	2.37304	up	noncoding	ENST00000528781	RP11-672A2.6	GENCODE	831	chr11	-	76336505	76337878		AATTTGTTCTGATCCTAAGGTCACTATCCTTAATCCCTCTCCCTGTGGGGTCTTCCCTAT		intergenic							1149.21	449.933	9.85082	8.60408	1071.15	1204.15	1172.33	475.53	273.161	601.108	9.75482	9.91648	9.88115	8.80586	8.09874	8.90764
ASHGA5P038553	0.00420547	0.108364	2.0189	up	noncoding	uc003fgr.1	BC131773	UCSC_knowngene	2391	chr3	-	169895949	169898340		CTGTAGTGATGGGTAGTCTAAGACTTAAGATGTCATATTACTTTTTGCTTAAGCTGGATT		exon sense-overlapping	NM_024947	PHC3	polyhomeotic-like protein 3	-	169805367	169899537	412.162	177.537	8.34177	7.3282	387.615	430.253	418.619	139.911	196.413	196.288	8.25594	8.40152	8.36784	7.03976	7.61812	7.32671
ASHGA5P031704	0.0195799	0.193231	4.71907	up	noncoding	uc010vft.2	IGH	UCSC_knowngene	91	chr16	+	32077385	32077476	uc002ect.3, uc010vga.2, uc021thc.1, uc021thd.1, uc021thk.1	AGGAGGCTTGGTACAGCCTGGGGGGTCCCTGAGACTCTCCTGTGCAGCCTCTGGATTCAC		intergenic							5249.19	1086.93	12.0065	9.76803	7583.35	3075.14	5089.09	1135.59	486.702	1638.49	12.671	11.2933	12.0552	10.0567	8.90392	10.3434
ASHGA5P031045	0.0292617	0.225434	3.7518	up	noncoding	ENST00000565783	RP11-673P17.2	GENCODE	499	chr16	-	27078248	27079179		TTTTCTGGGAGACTCTGGCTGCTGGAGAGGATTCTCACAAAGGCATGCACACCTGGGCAG		natural antisense	NM_001145545	C16orf82	protein TNT	+	27078218	27080487	856.359	229.382	9.38824	7.48065	1062.81	688.849	817.415	253.544	85.7542	348.849	9.74376	9.08119	9.33976	7.89647	6.40865	8.13685
ASHGA5P045010	0.0423991	0.259504	2.6706	up	noncoding	ENST00000519140	KIAA0196-AS1	GENCODE	587	chr8	+	126052925	126057231		GGTTTCAGTCATTTATTTCCATTGAGTTAGGGTGTTGACTTGGAATCATGCTGAGAAGAC		natural antisense	NM_014846	KIAA0196	WASH complex subunit strumpellin	-	126036502	126104061	22.4373	6.73048	4.0923	2.67514	15.2203	32.7552	19.3365	10.1914	5	5	3.59351	4.71598	3.96742	3.37797	2.32441	2.32303
ASHGA5P029861	0.00293576	0.0987422	2.03999	up	noncoding	ENST00000559072	ELMO2P1	pseudogene	747	chr15	-	22777712	22789974	NM_133171, NM_182764	TCCAGACAGGAGATTCAGACCTACGCCATTGCACTGATTAATGCACTTTTTCTGAAGCCT									435.121	184.899	8.41623	7.38766	403.572	467.034	434.757	218.54	149.109	187.047	8.31479	8.51473	8.41916	7.68243	7.21594	7.26461
ASHGA5P023352	0.00979179	0.148939	4.03985	up	noncoding	ENST00000579097	RP11-161I6.2	GENCODE	779	chr18	-	2034679	2239880		ACAAGCAATGTTTTGCCAGGACGATTAAATATCATTGATGCTTCTGGTCTACAATTAGTC		intergenic							42.9763	9.04613	5.07686	3.06256	47.8569	29.9738	51.0981	11.6122	10.4925	5.03364	5.28699	4.59269	5.35091	3.53316	3.30093	2.35359
ASHGA5P049344	0.0383663	0.250562	2.38714	up	noncoding	TCONS_00020652	XLOC_009952	LincRNAs identified by Cabili et al	896	chr12	+	130442121	130445606	TCONS_00020653	CTTGGGGCTGCTTACTACAACTGAAGGAAGTGTAAGCGACCGCCTCTCTGAGACAGCCAG		intergenic							46.4298	17.7986	5.19193	3.93665	58.3029	35.1614	45.8251	11.184	14.2021	28.0096	5.56233	4.81312	5.20035	3.48248	3.69885	4.62861
ASHGA5P031102	0.0385948	0.251219	2.97078	up	noncoding	TCONS_00006091	XLOC_002701	LincRNAs identified by Cabili et al	811	chr3	+	71834485	71835668		TCCAAAGCTCCACGTGCTCAGCGCCGAAAACTTGCAAATCATTTGCTGTACAGATGTTTA		intergenic							37.4835	12.1862	4.9203	3.34946	38.0816	35.0943	39.2748	16	5	15.5587	4.96929	4.8103	4.9813	3.94291	2.32441	3.78105
ASHGA5P019950	0.00979546	0.148939	2.50904	up	noncoding	ENST00000505718	ARHGAP22-IT1	GENCODE	470	chr10	-	49718567	49719632		ATCAACAACTTCTGGAAGCAGAGAGTCCCTGAACCTTGGAGCAAGGAGAGATGTAACATA		intron sense-overlapping	NM_001256024	ARHGAP22	rho GTPase-activating protein 22 isoform 1	-	49654067	49813176	61.9416	22.3551	5.62668	4.29954	62.2622	59.0046	64.5581	26.1226	14.5447	26.3982	5.65058	5.54049	5.68896	4.6208	3.73522	4.54261
ASHGA5P019950	0.00979546	0.148939	2.50904	up	noncoding	ENST00000505718	ARHGAP22-IT1	GENCODE	470	chr10	-	49718567	49719632		ATCAACAACTTCTGGAAGCAGAGAGTCCCTGAACCTTGGAGCAAGGAGAGATGTAACATA		intron sense-overlapping	NM_001256025	ARHGAP22	rho GTPase-activating protein 22 isoform 2	-	49654067	49860561	61.9416	22.3551	5.62668	4.29954	62.2622	59.0046	64.5581	26.1226	14.5447	26.3982	5.65058	5.54049	5.68896	4.6208	3.73522	4.54261
ASHGA5P019950	0.00979546	0.148939	2.50904	up	noncoding	ENST00000505718	ARHGAP22-IT1	GENCODE	470	chr10	-	49718567	49719632		ATCAACAACTTCTGGAAGCAGAGAGTCCCTGAACCTTGGAGCAAGGAGAGATGTAACATA		intron sense-overlapping	NM_021226	ARHGAP22	rho GTPase-activating protein 22 isoform 3	-	49654067	49813176	61.9416	22.3551	5.62668	4.29954	62.2622	59.0046	64.5581	26.1226	14.5447	26.3982	5.65058	5.54049	5.68896	4.6208	3.73522	4.54261
ASHGA5P057442	0.0256894	0.215201	2.05473	up	noncoding	TCONS_00017391	XLOC_008269	LincRNAs identified by Cabili et al	435	chrX	-	154644931	154649138		CACACATTTGTGCCTATAAAGCTGCTGCAACAAACAGACCATGGCTCAGTGGAGTGTTTT		intergenic							111.835	46.5882	6.44208	5.40313	85.6603	125.967	123.876	55.552	49.9831	34.2295	6.10434	6.61077	6.61112	5.70294	5.59481	4.91164
ASHGA5P039951	0.0274504	0.220584	2.77345	up	noncoding	ENST00000508135	RP11-4O3.2	GENCODE	2672	chr4	+	58586200	58590821		CCTCCTGTAGCTGGTTTCTTTTATAATCTCTTTGTCTCATGAAAAGAAAGGGCAATTTAT		intergenic							112.598	37.8362	6.46774	4.99606	115.374	123.782	98.6376	53.8823	19.9081	39.7182	6.53346	6.5841	6.28566	5.6578	4.20648	5.12389
ASHGA5P048122	0.0122016	0.161228	4.40928	up	noncoding	CD642394		LincRNAs identified by Khalil et al	752	chr3	-	163907665	163908407		GTGTTTCACCAATGCTCTTCAGTTATAACCTTATTACTTTCTGTCTAAGGAAAATGAAGG		intergenic							500.073	90.8094	8.49672	6.35618	260.215	760.941	479.064	116.968	70.0971	85.3634	7.69917	9.22961	8.56139	6.78392	6.09691	6.1877
ASHGA5P023846	0.04717	0.272462	2.3325	up	noncoding	HMlincRNA716+	HMlincRNA716	LincRNAs identified by Khalil et al	6265	chr19	+	6516276	6522541		AGCACAGAGGTGTGACTCCAGCAAACGTGAGGTGCTAAGAGGGTGACGTTGAGTGCTCCA		intergenic							78.8608	31.0485	5.96695	4.74507	78.0758	74.097	84.4097	28.1899	46.7368	18.2188	5.97506	5.85779	6.06799	4.73117	5.49132	4.01272
ASHGA5P036629	0.0018717	0.0855999	3.47385	up	noncoding	NR_015406	LOC149837	RefSeq	3591	chr20	-	5479217	5485242		GGGTCCAAGTTTATGTTCGAAGAATATAAGCATGATTTGGAGACTCCTGATGTTCATATG	149837	intergenic							190.996	46.3082	7.20439	5.40786	137.236	238.689	197.064	39.6226	45.3362	53.9659	6.78213	7.55006	7.28098	5.21908	5.4465	5.55798
ASHGA5P057330	0.0011247	0.0720371	3.26597	up	noncoding	TCONS_00016122	XLOC_007507	LincRNAs identified by Cabili et al	778	chr9	+	110267576	110277663		GTTATCTCATTCTGTTCTCATAGCAATTCTATAAGGGATTCAGAACCTGCGGATGTGGAG		intergenic							23.205	6.04723	4.2317	2.52419	25.0619	23.1953	21.3579	5	5	8.14168	4.35587	4.23223	4.10699	2.34116	2.32441	2.90699
ASHGA5P032176	0.0155621	0.176726	2.24192	up	noncoding	ENST00000584191	RP11-680C21.2	GENCODE	2851	chr17	-	11196142	11198993		AAATCAACAGGTCCTATAGCCCCTGTAACCTTTTGCTAAAATGTATCCCCAATGCACCGA		intronic antisense	NM_001173461	SHISA6	protein shisa-6 homolog isoform 2 precursor	+	11144739	11467380	141.502	53.8407	6.77282	5.60808	109.733	179.168	135.604	69.8674	44.8985	46.7561	6.45917	7.12405	6.73523	6.03407	5.43086	5.35933
ASHGA5P032176	0.0155621	0.176726	2.24192	up	noncoding	ENST00000584191	RP11-680C21.2	GENCODE	2851	chr17	-	11196142	11198993		AAATCAACAGGTCCTATAGCCCCTGTAACCTTTTGCTAAAATGTATCCCCAATGCACCGA		intronic antisense	NM_001173462	SHISA6	protein shisa-6 homolog isoform 3 precursor	+	11144739	11467380	141.502	53.8407	6.77282	5.60808	109.733	179.168	135.604	69.8674	44.8985	46.7561	6.45917	7.12405	6.73523	6.03407	5.43086	5.35933
ASHGA5P032176	0.0155621	0.176726	2.24192	up	noncoding	ENST00000584191	RP11-680C21.2	GENCODE	2851	chr17	-	11196142	11198993		AAATCAACAGGTCCTATAGCCCCTGTAACCTTTTGCTAAAATGTATCCCCAATGCACCGA		intronic antisense	NM_207386	SHISA6	protein shisa-6 homolog isoform 1 precursor	+	11144739	11467380	141.502	53.8407	6.77282	5.60808	109.733	179.168	135.604	69.8674	44.8985	46.7561	6.45917	7.12405	6.73523	6.03407	5.43086	5.35933
ASHGA5P037411	0.0486811	0.276228	6.00286	up	noncoding	ENST00000453784	AP000476.1	GENCODE	2909	chr21	+	25801053	25862621	ENST00000535533, uc002yli.1	CTGGGATAAAGATTGCTGCATCCTTATATTCTTGTGTATAAACAGACCCTGTATATGTAA		intergenic							1462.99	157.229	9.75703	7.17138	311.725	2441.87	1635.39	141.352	170.621	159.712	7.95615	10.9367	10.3782	7.05506	7.41113	7.04794
ASHGA5P054314	0.0333633	0.236608	2.18789	up	noncoding	ENST00000428176	CHRM3-AS2	GENCODE	789	chr1	-	239869621	239870822		CTTACATAGATGTTAACCAAAGTCTGTAAGGTTCGTTCATTTGTCCACAGTTACCCAGAA	100506915	intronic antisense	NM_000740	CHRM3	muscarinic acetylcholine receptor M3	+	239792372	240072717	99.9401	40.5411	6.29948	5.16994	102.458	110.162	87.2001	50.6031	45.6059	25.4142	6.36332	6.41828	6.11685	5.56656	5.45483	4.48844
ASHGA5P041631	0.0241846	0.209935	2.22202	up	noncoding	uc003mtr.3	AK024936	UCSC_knowngene	1940	chr6	-	1727166	1729106		CAGGGATGCATTGAATGGTTAATTAGGTTACAAAACTTATTCCCAAATGGAATGTGTTGA		intron sense-overlapping	NM_001253846	GMDS	GDP-mannose 4,6 dehydratase isoform 2	-	1624034	2176225	1037.37	446.957	9.703	8.55113	964.628	1105.3	1042.19	415.883	248.604	676.384	9.60483	9.79284	9.71133	8.60932	7.9674	9.07667
ASHGA5P041631	0.0241846	0.209935	2.22202	up	noncoding	uc003mtr.3	AK024936	UCSC_knowngene	1940	chr6	-	1727166	1729106		CAGGGATGCATTGAATGGTTAATTAGGTTACAAAACTTATTCCCAAATGGAATGTGTTGA		intron sense-overlapping	NM_001500	GMDS	GDP-mannose 4,6 dehydratase isoform 1	-	1624034	2245868	1037.37	446.957	9.703	8.55113	964.628	1105.3	1042.19	415.883	248.604	676.384	9.60483	9.79284	9.71133	8.60932	7.9674	9.07667
ASHGA5P018377	0.0137197	0.168297	2.68001	up	noncoding	uc010gua.3	GUSBP11	UCSC_knowngene	1079	chr22	-	23980674	24051428	ENST00000452737	TTTATCTGTGCATGAACAGGACCTGCTGAAGCTCACACCCGTGGACCACCCAGACTGCCT	91316	intronic antisense	NM_153615	RGL4	ral-GDS-related protein precursor	+	24033047	24041363	862.485	297.452	9.41529	7.99305	740.37	992.462	854.625	357.07	165.608	369.678	9.21186	9.62711	9.40691	8.39046	7.36685	8.22185
ASHGA5P014298	0.011479	0.157713	2.01026	up	noncoding	ENST00000404404	RNF216P1	pseudogene	2427	chr7	+	5013618	5037800		GAGATACCAGGCCTTTTCTGATGCCATTAAAAAATGGCAGGAGCTATCACCAGAAACCAG	441191								7116.52	3485.52	12.5586	11.5512	5950.89	8145.22	7253.45	3330.33	2565.84	4560.39	12.3277	12.7627	12.5855	11.5887	11.2059	11.8591
ASHGA5P050675	0.000304587	0.0483289	2.0959	up	noncoding	ENST00000427278	ZEB2-AS1	GENCODE	1215	chr2	+	145275981	145278683		TCTCTGCCCTTTCTCTTATTGTTATTTTTTTCTTTTTAGGTACCAGAGCCAGAAAAAAAA	100303491	natural antisense	NM_001171653	ZEB2	zinc finger E-box-binding homeobox 2 isoform 2	-	145141941	145277958	996.637	423.793	9.64063	8.57306	1015.01	1004.66	970.235	438.338	340.192	492.847	9.67763	9.64541	9.59885	8.68716	8.39931	8.63272
ASHGA5P050675	0.000304587	0.0483289	2.0959	up	noncoding	ENST00000427278	ZEB2-AS1	GENCODE	1215	chr2	+	145275981	145278683		TCTCTGCCCTTTCTCTTATTGTTATTTTTTTCTTTTTAGGTACCAGAGCCAGAAAAAAAA	100303491	natural antisense	NM_014795	ZEB2	zinc finger E-box-binding homeobox 2 isoform 1	-	145141941	145277958	996.637	423.793	9.64063	8.57306	1015.01	1004.66	970.235	438.338	340.192	492.847	9.67763	9.64541	9.59885	8.68716	8.39931	8.63272
ASHGA5P057765	0.0124951	0.163339	2.18787	up	noncoding	TCONS_00021856	XLOC_010451	LincRNAs identified by Cabili et al	757	chr13	+	80585258	80733471		ATTAAAGAAGACATGGGAGTATTCCGTATACACTGGACTGGCATTCTAGCTCATCCTGGG		intergenic							32.6835	13.3193	4.7204	3.59087	37.903	30.7584	29.3891	14.1993	9.24517	16.5134	4.9613	4.62937	4.57053	3.7739	3.13052	3.86819
ASHGA5P039740	0.0445491	0.26498	4.31719	up	noncoding	NR_033901	LOC285441	RefSeq	1798	chr4	-	187337279	187422212		TACTTTTCCACAGCTGCTTCTTTTTGCTCAACCTAATATCAAAGCAGTTAGGTATTGCCA	285441	exon sense-overlapping	ENST00000509111	MTNR1A	melatonin receptor 1A [Source:HGNC Symbol;Acc:7463]	-	187347699	187476464	127.555	24.062	6.44247	4.33238	49.3496	198.885	134.429	36.5931	12.7908	22.8021	5.32857	7.27532	6.72351	5.10239	3.56323	4.33152
ASHGA5P035512	0.0216206	0.200285	3.93446	up	noncoding	NR_037886	LOC100507140	RefSeq	2050	chr2	-	201577027	201599900		TGCATTTTTGCTTCTAATGAGACCTGACTTTCTGGCCTATTTCAGGACTTTACATTGTTC	100507140	intergenic							49.0213	11.488	5.26061	3.28445	64.4274	37.2026	45.434	15.4141	5	14.05	5.70294	4.89068	5.18822	3.88885	2.32441	3.64009
ASHGA5P032879	0.0239953	0.209023	2.61678	up	noncoding	NR_027167	C17orf76-AS1	RefSeq	1015	chr17	+	16342300	16345340	ENST00000460249, ENST00000472367, ENST00000478103, ENST00000480811, ENST00000483140, ENST00000484836, ENST00000497774, ENST00000578757, NR_027160, NR_027161, NR_027162, NR_027163, NR_027164, NR_027168, NR_027169, NR_045026	TTAGTTGACCGTAACTGCCAGAGCCCTGCCCTGAATTCCTGTCCTTACTCCCTCTTTAAG	125144	natural antisense	NM_001113567	FAM211A	leucine-rich repeat-containing protein FAM211A isoform 1	-	16345318	16395505	4467.3	1783.8	11.8767	10.4889	4705.93	4129.17	4566.79	1612.04	919.215	2820.14	11.9798	11.749	11.9013	10.5471	9.79311	11.1266
ASHGA5P032879	0.0239953	0.209023	2.61678	up	noncoding	NR_027167	C17orf76-AS1	RefSeq	1015	chr17	+	16342300	16345340	ENST00000460249, ENST00000472367, ENST00000478103, ENST00000480811, ENST00000483140, ENST00000484836, ENST00000497774, ENST00000578757, NR_027160, NR_027161, NR_027162, NR_027163, NR_027164, NR_027168, NR_027169, NR_045026	TTAGTTGACCGTAACTGCCAGAGCCCTGCCCTGAATTCCTGTCCTTACTCCCTCTTTAAG	125144	natural antisense	NM_207387	FAM211A	leucine-rich repeat-containing protein FAM211A isoform 2	-	16345318	16395505	4467.3	1783.8	11.8767	10.4889	4705.93	4129.17	4566.79	1612.04	919.215	2820.14	11.9798	11.749	11.9013	10.5471	9.79311	11.1266
ASHGA5P046334	0.0101814	0.150474	3.14555	up	noncoding	ENST00000451584	RP11-575A19.2	GENCODE	499	chr10	-	20359733	20380713		GTTCCGCTAGGAGAAATCTTACTTCATATTGGCTGAATTGCTGACATGAGTTTTAAAGAT		intronic antisense	NM_032812	PLXDC2	plexin domain-containing protein 2 precursor	+	20105371	20569115	115.213	29.9905	6.42982	4.77651	166.061	73.9791	105.599	25.3113	32.3735	32.2868	7.0511	5.85561	6.38276	4.57771	4.92372	4.82811
ASHGA5P046133	0.0426787	0.259987	5.20743	up	noncoding	NR_045617	SMPX	RefSeq	1053	chrX	-	21724089	21776278		AAATAAGTATCAAAGTGGTAATGACGCATCAATTACAAGAAAAAGAAATGATTAGCAAAG	23676	exon sense-overlapping	NM_014332	SMPX	small muscular protein	-	21724089	21776278	56.3347	9.59467	5.28771	2.90714	93.1739	23.4541	52.3762	5	5	18.784	6.22649	4.24787	5.38876	2.34116	2.32441	4.05584
ASHGA5P052277	0.000131551	0.0432801	2.33113	up	noncoding	uc011crf.1	SMA4	UCSC_knowngene	1729	chr5	+	69140556	69217749	ENST00000417194, ENST00000463434, uc011crh.2, uc011cro.2	GAAGCTTAAGGTATTTCAGTCTGTTTTATGTTACTCATTTGCGAAAAGCAGGCTCATCGA		intergenic							11136	4614.84	13.2115	11.9905	10719.4	11430.4	11258.2	4294.69	4078.81	5471.03	13.1836	13.2077	13.2434	11.9955	11.8454	12.1307
ASHGA5P043597	0.0220615	0.201922	2.60887	up	noncoding	TCONS_00018338	XLOC_008619	LincRNAs identified by Cabili et al	1418	chr10	+	114665491	114704954		GCAATGACTATTGGGAAGTCTCTGCCCTGTATATCAGGGTAGCACAAATAATTCAGCACA		intergenic							193.573	69.4292	7.25121	5.86779	211.052	176.163	193.505	65.5153	38.3594	104.413	7.39891	7.10159	7.25314	5.9464	5.1899	6.46707
ASHGA5P022694	0.00927073	0.147274	2.63912	up	noncoding	ENST00000560973	RP11-761I4.3	GENCODE	273	chr15	+	81616778	81634051		TGCATTAGAGCCTATCTCCCAGGACTATGGAAGCCCCATGCAGGAACATGGTTCTGACAC		intronic antisense	NM_001080532	TMC3	transmembrane channel-like protein 3	-	81624759	81666418	764.375	267.228	9.24886	7.84881	758.591	787.44	747.094	312.31	153.535	335.838	9.25092	9.29038	9.20529	8.20268	7.25974	8.084
ASHGA5P043653	0.0441173	0.264192	2.1852	up	noncoding	ENST00000438639	AC004870.4	GENCODE	609	chr7	+	47009318	47012290		TTGTGATTCAGCCCTGGATGAGTTGTCTCCACATTACTTATCATATAAGAGAAAAACCAA		intergenic							643.51	253.782	8.92356	7.7958	914.902	422.531	593.096	241.552	173.864	345.928	9.53049	8.37462	8.86558	7.82015	7.44199	8.12526
ASHGA5P031482	0.00931788	0.147497	2.06868	up	noncoding	ENST00000577140	LA16c-325D7.1	GENCODE	265	chr16	+	2907898	2909727		ACCTGGCGCAACCCGGGCTTGGGAATCCCGTTAACCCACTTCCCGAAAGCTGTGAATCAG		intronic antisense	NM_022119	PRSS22	brain-specific serine protease 4 precursor	-	2902727	2908171	225.156	94.9229	7.46536	6.41665	261.053	204.675	209.738	112.088	69.0574	103.623	7.70315	7.31884	7.37408	6.72196	6.07329	6.4547
ASHGA5P041141	3.09919e-05	0.0248108	2.22307	up	noncoding	uc011cro.2	SMA4	UCSC_knowngene	1763	chr5	+	69697279	70092800	ENST00000417194, ENST00000463434, uc011crf.1, uc011crh.2	CTCATCGAATACAGGTGAGTTTCAACGCGTCTTGAATATGGCAGCATTTAAAAGTCTTCA		intergenic							9816.57	4298.12	13.037	11.8845	9772.27	9953.86	9723.59	4041.1	3906.72	4946.54	13.0497	13.032	13.0294	11.9056	11.7808	11.967
ASHGA5P049202	0.0267179	0.218203	4.84259	up	noncoding	ENST00000561990	RP11-812E19.3	pseudogene	307	chr16	-	33768123	33768430		CTTTACACGGTGGGTGTGACAAAGCCCTGGACAAGGGCATAGTGGATGGGATGAATCAAC									67.5388	12.7901	5.66129	3.38551	97.8143	40.4269	64.3753	12.9798	5	20.3904	6.2954	5.00334	5.68513	3.6627	2.32441	4.16943
ASHGA5P016019	0.0420869	0.2585	11.9665	up	noncoding	ENST00000425894	AC027119.1	GENCODE	467	chr3	+	6004528	6165807		GGTGGAGAAGGAGATTTAGAGGAAGAGTGATAAATCAGAAGTCTTCGTCCAAGAATTAGC		intergenic							131.606	5.21615	5.95052	2.36959	266.448	15.1387	113.232	5	5	5.64845	7.73462	3.63105	6.4859	2.34116	2.32441	2.4432
ASHGA5P052178	0.0297052	0.226439	2.58575	up	noncoding	ENST00000507505	RP11-43F13.1	GENCODE	1009	chr5	-	1599235	1634117	uc003jcp.4	GCATCATTTCAAAAGTCCAAGAAGGGAAGGTAAGAATTTCAGAAGTGAAAGTTATCATGA		intergenic							151.814	51.7908	6.85093	5.48035	201.31	103.783	150.35	46.1467	33.817	75.4086	7.33442	6.33369	6.88469	5.43149	4.99298	6.01657
ASHGA5P036079	0.00589854	0.122622	2.19075	up	noncoding	TCONS_00016345	XLOC_007726	LincRNAs identified by Cabili et al	329	chr9	-	72432132	72432722		TGCTCAATTCCTGGAAAAGCCCCTACTCAGGATCTCCTAAAGTCTCCAGTAGCATGTTTT		intergenic							331.574	130.543	8.01752	6.88609	385.773	314.747	294.202	159.029	101.61	130.99	8.25049	7.94631	7.85576	7.22751	6.6509	6.77987
ASHGA5P020077	0.0014542	0.0787198	5.59403	up	noncoding	ENST00000507817	RP11-565A3.2	GENCODE	483	chr4	-	188454031	188593795		AAGTGTCAGAAGTATTGATTCTGCAACAAACTGAGAAGAAACCTGGCGATTCACAACAGA		intergenic							41.9552	5.87124	5.04833	2.56444	54.482	36.2948	35.0889	7.61372	5	5	5.46431	4.85564	4.82504	3.04589	2.32441	2.32303
ASHGA5P044686	0.0393101	0.252166	2.39005	up	noncoding	uc003wzq.1	AK127443	UCSC_knowngene	3035	chr8	+	20076170	20079205		ACACTGCTAGTCATATAACAATACATACTGGATAACACTGCTAAGTTGGAAGTCATTTGC		exon sense-overlapping	NM_001693	ATP6V1B2	V-type proton ATPase subunit B, brain isoform	+	20054703	20079207	48.2884	18.2652	5.23949	3.98245	64.1071	41.1345	39.6237	16.9794	10.9513	26.8648	5.69413	5.03158	4.99277	4.02013	3.35977	4.56744
ASHGA5P045221	0.0225571	0.203083	7.33334	up	noncoding	uc004aaz.2	AK131521	UCSC_knowngene	2029	chr9	-	38406525	38408554		TGGGTTTTTCTACCGTTTTTGTAGATGTCATGATGTCACGACCCCTGCACCCTGAAAAAA		intergenic							6379.58	640.223	12.0316	9.15709	1710.55	10435.8	6992.43	586.533	571.245	762.891	10.4736	13.0867	12.5343	9.11086	9.11839	9.24203
ASHGA5P044940	0.0221175	0.201922	2.55915	up	noncoding	TCONS_00015497	XLOC_007210	LincRNAs identified by Cabili et al	327	chr8	-	127630407	127634583		TTTTAGAGCTGGGATGGATTTTCCAGAAATCTTCTGTTTCAAACACCTGCCCTAGGATAG		intergenic							124.062	44.9026	6.60611	5.25045	135.243	109.757	127.187	43.0999	25.8903	65.7177	6.76116	6.41185	6.64533	5.33859	4.58958	5.82317
ASHGA5P044006	0.0439211	0.263631	2.07505	up	noncoding	uc003wgl.2	BC045757	UCSC_knowngene	1870	chr7	+	149535478	149537348		TTTCCAAGCTATTCTGTTCAGTCAGAGGCTTTCTTAGCCTTTAACGGGAGAAGAGAAATA		exon sense-overlapping	NM_001099220	ZNF862	zinc finger protein 862	+	149535508	149564568	16571	7463.63	13.7178	12.6647	10281.8	21971.3	17459.9	6986.61	5872.41	9531.86	13.114	14.1199	13.9196	12.6957	12.3171	12.9812
ASHGA5P036275	0.0412835	0.257275	2.14341	up	noncoding	ENST00000442036	AC009948.5	GENCODE	740	chr2	+	179278713	179283850		GCCCAGTGTTTCAAAGCAAAAGTCCCATCATGTGAGTTGATCTTTATTAACACTAATTTT		intergenic							166.409	72.3322	7.03348	5.93357	153.503	175.078	170.646	74.5614	39.2397	103.196	6.93338	7.09298	7.07406	6.12856	5.22266	6.44949
ASHGA5P041794	0.0106811	0.153246	2.35087	up	noncoding	uc003oje.1	BC015662	UCSC_knowngene	1045	chr6	-	34212963	34214008		ACAACACAACTGTCCAGAGGTAGTTTGTGAACAGAGGAAAAATGGAACCAGAACCTTGGG		natural antisense	NM_002131	HMGA1	high mobility group protein HMG-I/HMG-Y isoform b	+	34204576	34214008	570.248	210.008	8.77979	7.5466	746.302	429.427	535.014	185.062	168.983	275.979	9.22502	8.39827	8.71609	7.44223	7.39508	7.80249
ASHGA5P041794	0.0106811	0.153246	2.35087	up	noncoding	uc003oje.1	BC015662	UCSC_knowngene	1045	chr6	-	34212963	34214008		ACAACACAACTGTCCAGAGGTAGTTTGTGAACAGAGGAAAAATGGAACCAGAACCTTGGG		natural antisense	NM_145899	HMGA1	high mobility group protein HMG-I/HMG-Y isoform a	+	34204576	34214008	570.248	210.008	8.77979	7.5466	746.302	429.427	535.014	185.062	168.983	275.979	9.22502	8.39827	8.71609	7.44223	7.39508	7.80249
ASHGA5P041794	0.0106811	0.153246	2.35087	up	noncoding	uc003oje.1	BC015662	UCSC_knowngene	1045	chr6	-	34212963	34214008		ACAACACAACTGTCCAGAGGTAGTTTGTGAACAGAGGAAAAATGGAACCAGAACCTTGGG		natural antisense	NM_145901	HMGA1	high mobility group protein HMG-I/HMG-Y isoform a	+	34204649	34214008	570.248	210.008	8.77979	7.5466	746.302	429.427	535.014	185.062	168.983	275.979	9.22502	8.39827	8.71609	7.44223	7.39508	7.80249
ASHGA5P041794	0.0106811	0.153246	2.35087	up	noncoding	uc003oje.1	BC015662	UCSC_knowngene	1045	chr6	-	34212963	34214008		ACAACACAACTGTCCAGAGGTAGTTTGTGAACAGAGGAAAAATGGAACCAGAACCTTGGG		natural antisense	NM_145902	HMGA1	high mobility group protein HMG-I/HMG-Y isoform b	+	34204649	34214008	570.248	210.008	8.77979	7.5466	746.302	429.427	535.014	185.062	168.983	275.979	9.22502	8.39827	8.71609	7.44223	7.39508	7.80249
ASHGA5P041794	0.0106811	0.153246	2.35087	up	noncoding	uc003oje.1	BC015662	UCSC_knowngene	1045	chr6	-	34212963	34214008		ACAACACAACTGTCCAGAGGTAGTTTGTGAACAGAGGAAAAATGGAACCAGAACCTTGGG		natural antisense	NM_145903	HMGA1	high mobility group protein HMG-I/HMG-Y isoform b	+	34204576	34214008	570.248	210.008	8.77979	7.5466	746.302	429.427	535.014	185.062	168.983	275.979	9.22502	8.39827	8.71609	7.44223	7.39508	7.80249
ASHGA5P041794	0.0106811	0.153246	2.35087	up	noncoding	uc003oje.1	BC015662	UCSC_knowngene	1045	chr6	-	34212963	34214008		ACAACACAACTGTCCAGAGGTAGTTTGTGAACAGAGGAAAAATGGAACCAGAACCTTGGG		natural antisense	NM_145905	HMGA1	high mobility group protein HMG-I/HMG-Y isoform b	+	34206567	34214008	570.248	210.008	8.77979	7.5466	746.302	429.427	535.014	185.062	168.983	275.979	9.22502	8.39827	8.71609	7.44223	7.39508	7.80249
ASHGA5P046198	0.000258441	0.0454796	2.73016	up	noncoding	ENST00000412242	KDM5C-IT1	GENCODE	755	chrX	-	53241589	53243861		GGCTAAATTGTGTGTTAGAAACTCTGAGATATAGAAGTTCAGAGGAGAGGAAAATAGCTA		intron sense-overlapping	NM_001146702	KDM5C	lysine-specific demethylase 5C isoform 2	-	53220502	53254604	667.862	210.511	9.0359	7.58692	571.067	744.513	688.006	206.174	202.72	222.637	8.82565	9.19657	9.0855	7.59364	7.66093	7.50619
ASHGA5P046198	0.000258441	0.0454796	2.73016	up	noncoding	ENST00000412242	KDM5C-IT1	GENCODE	755	chrX	-	53241589	53243861		GGCTAAATTGTGTGTTAGAAACTCTGAGATATAGAAGTTCAGAGGAGAGGAAAATAGCTA		intron sense-overlapping	NM_004187	KDM5C	lysine-specific demethylase 5C isoform 1	-	53220502	53254604	667.862	210.511	9.0359	7.58692	571.067	744.513	688.006	206.174	202.72	222.637	8.82565	9.19657	9.0855	7.59364	7.66093	7.50619
ASHGA5P000478	0.0146966	0.173313	2.38123	up	noncoding	chr6:48613250-48635850+	chr6:48613250-48635850	LincRNAs identified by Khalil et al	22600	chr6	+	48505291	48527891		CAATGCTTGAGAGACAGCACTAAACAAAGTACAAGAAAAATCCCTCTTGAAGCATAAATT		intergenic							20.7982	7.4032	4.03901	2.7873	19.2374	26.7567	16.4004	5	8.68789	8.52171	3.95481	4.43009	3.73212	2.34116	3.04868	2.97206
ASHGA5P048355	0.0282834	0.222828	3.59206	up	noncoding	ENST00000532605	CTD-2555I5.1	GENCODE	585	chr11	-	80032663	80038955		TGAAGATTGAAAATGGGTATTGCAGAAAGACTACCATCCACATGAAGCCAAAAACGCAAA		intergenic							31.9029	8.08758	4.63536	2.79055	43.9332	21.4848	30.2907	5	14.2627	5	5.16974	4.12499	4.61135	2.34116	3.70746	2.32303
ASHGA5P057077	0.0179254	0.188251	2.0002	up	noncoding	TCONS_00012677	XLOC_005635	LincRNAs identified by Cabili et al	335	chr6	-	20331467	20332657		TAATAGAGCTATTCCTCACTCTCCCAGCCTTGGCTACCCAGAGAAATTGTTGGGAAGATT		intergenic							921.756	424.266	9.5258	8.52565	907.543	954.567	903.158	474.105	256.639	542.053	9.5199	9.56827	9.48922	8.80069	8.01186	8.7644
ASHGA5P038292	0.0489082	0.2766	2.71814	up	noncoding	ENST00000495542	RP11-204J18.3	GENCODE	502	chr3	-	62249716	62355005	ENST00000490916	CGGGAGACCTAAGGAGGGCAACCACCGCTCCCAATCTCCCTTGGCGGCGAGAACTGGAGG		intronic antisense	NM_020685	C3orf14	uncharacterized protein C3orf14	+	62305395	62319320	970.544	368.051	9.60285	8.16023	976.314	964.881	970.438	366.743	143.75	593.66	9.62358	9.58507	9.5999	8.43168	7.16321	8.8858
ASHGA5P038292	0.0489082	0.2766	2.71814	up	noncoding	ENST00000495542	RP11-204J18.3	GENCODE	502	chr3	-	62249716	62355005	ENST00000490916	CGGGAGACCTAAGGAGGGCAACCACCGCTCCCAATCTCCCTTGGCGGCGAGAACTGGAGG		natural antisense	NM_002841	PTPRG	receptor-type tyrosine-protein phosphatase gamma	+	61547242	62280573	970.544	368.051	9.60285	8.16023	976.314	964.881	970.438	366.743	143.75	593.66	9.62358	9.58507	9.5999	8.43168	7.16321	8.8858
ASHGA5P039491	0.0436885	0.263101	2.38364	up	noncoding	ENST00000507894	RP11-742B18.1	GENCODE	367	chr4	-	88578244	88594191	ENST00000506814	GAGTATACTACTAAGTTGGAATCACAGCAGTATTTTCTTCTATGAACTCTATAGCTTAGC		intronic antisense	NM_001079911	DMP1	dentin matrix acidic phosphoprotein 1 isoform 2 precursor	+	88571453	88585512	44.8678	17.0382	5.13167	3.87851	59.727	33.251	41.6254	11.3422	12.7038	27.0685	5.59553	4.73816	5.06134	3.50186	3.55441	4.57925
ASHGA5P039491	0.0436885	0.263101	2.38364	up	noncoding	ENST00000507894	RP11-742B18.1	GENCODE	367	chr4	-	88578244	88594191	ENST00000506814	GAGTATACTACTAAGTTGGAATCACAGCAGTATTTTCTTCTATGAACTCTATAGCTTAGC		intronic antisense	NM_004407	DMP1	dentin matrix acidic phosphoprotein 1 isoform 1 precursor	+	88571453	88585512	44.8678	17.0382	5.13167	3.87851	59.727	33.251	41.6254	11.3422	12.7038	27.0685	5.59553	4.73816	5.06134	3.50186	3.55441	4.57925
ASHGA5P055084	0.0132514	0.166659	2.53962	up	noncoding	ENST00000530422	SCARNA9	GENCODE	353	chr11	+	93454678	93455031		CCTAATCATTTCTGGGCAATGATGAAAAGGTTTTACTACTGATCTTTGTAACTATGATGG	619383	intron sense-overlapping	NM_033395	KIAA1731	centrosomal protein KIAA1731	+	93394815	93463522	34521.2	12548.5	14.7914	13.4468	46400.4	24491.8	32671.3	11667.9	10968.7	15009	15.2544	14.2779	14.8419	13.4537	13.196	13.6906
ASHGA5P039609	0.0011396	0.0724653	3.57581	up	noncoding	ENST00000510922	RP13-884E18.4	GENCODE	512	chr4	-	138611630	138656131		CACTCACAGAAACTCCAAGACAGATTAAACTAGCAAGAGTTGAATATCTGAATTTCCAAA		intergenic							22.6444	5	4.1678	2.32953	24.5637	16.3516	27.0179	5	5	5	4.32444	3.73183	4.44713	2.34116	2.32441	2.32303
ASHGA5P044775	0.0186312	0.190947	3.39368	up	noncoding	TCONS_00001083	XLOC_000326	LincRNAs identified by Cabili et al	403	chr1	+	104668178	104672483		GCAATCACCTAGACCTATGCTGGAGAGTCATCCTACAAGGTCATTCAAATGTACAATAAA		intergenic							27.7843	6.75653	4.409	2.64615	16.7606	33.9222	32.67	5	10.2696	5	3.73629	4.76646	4.72425	2.34116	3.27427	2.32303
ASHGA5P015914	0.0122335	0.16146	2.14726	up	noncoding	uc001izz.2	LOC84856	UCSC_knowngene	2253	chr10	+	42971075	42990785	ENST00000424751	GCCGGGAAAGTTTTGCCTGCACTCTCCCTGGATGCTGGAGGCTGGAGGCAGTGACGCAGC	84856	intergenic							1714.53	762.693	10.4533	9.35083	1917.49	1592.59	1633.52	716.718	495.676	1075.69	10.6559	10.3294	10.3747	9.39356	8.92854	9.73039
ASHGA5P048589	0.0487197	0.276228	3.03365	up	noncoding	ENST00000530420	HERC2P9	GENCODE	2257	chr15	+	28896566	28919061	ENST00000424611, uc001yvo.4, uc001yvp.4, uc010uan.1, uc010uao.1	TGAAGAGCGGTGCAGCAGCTTCTCCCCTGGTTTCCTCCTCAGAGTCCATGCTGAGGTGGC	440248	intergenic							8264.59	2992.76	12.7593	11.1582	10152.9	6361.71	8279.14	2645.17	1229.86	5103.25	13.1072	12.3745	12.7962	11.2687	10.1891	12.0169
ASHGA5P029370	0.0142165	0.170395	3.01182	up	noncoding	ENST00000556073	RP11-614O9.1	GENCODE	543	chr14	-	105055357	105056184		GTGAGCCTGGGGAGCCTCAACTGTTAGCAGTCGAATCCTCTTTCTAATAAAATCTCACAT		natural antisense	NM_001008404	C14orf180	transmembrane protein C14orf180	+	105046055	105056183	2354.34	684.33	10.8269	9.23624	1389.8	3250.9	2422.32	667.053	520.315	865.622	10.1469	11.3812	10.9525	9.29166	8.99666	9.4204
ASHGA5P032708	0.00777041	0.136047	2.26517	up	noncoding	TCONS_00029193	XLOC_013852	LincRNAs identified by Cabili et al	557	chr21	+	9825743	9826389	NR_046235	CCGGGGGACCGGCCGCGACTGCGGCGGCGGTGGTGGGGGGAGCCGCGGGGATCGCCGAGG		intergenic							657.538	263.92	9.017	7.83739	703.137	610.899	658.577	237.61	176.622	377.527	9.13272	8.89889	9.0194	7.79559	7.46395	8.25262
ASHGA5P046732	0.0472478	0.272491	2.35671	up	noncoding	ENST00000541151	RP11-954J6.3	GENCODE	1691	chrX	+	154695630	154697321		ATCCACCATGTGGTTCTTTGAGTTCTCGGTTTCTTTTCTGAGCTCAGTAATCTCCTTTTT		intergenic							845.999	345.981	9.38015	8.14338	681.503	975.062	881.433	350.156	164.094	523.693	9.08357	9.59872	9.45817	8.36106	7.35212	8.71696
ASHGA5P048052	0.0112215	0.156241	2.0491	up	noncoding	TCONS_00017230	XLOC_008047	LincRNAs identified by Cabili et al	355	chrX	+	113214043	113220920		ACATTTTGTTTCTTTCTTGGTTCTCCTACTGCCCACCCTTTCCCCTTGAAATACTGGAGT		intergenic							2656.05	1243.67	11.094	10.059	2478.26	2865.95	2623.94	1277.85	808.001	1645.17	11.0318	11.1813	11.0688	10.2186	9.60915	10.3491
ASHGA5P046928	0.00197869	0.08756	3.11232	up	noncoding	TCONS_00015035	XLOC_007116	LincRNAs identified by Cabili et al	1067	chr8	-	69967581	69980750		CACATAGCTTTGCTTCCATACCTAAATTACTACAAATTTGTGTCCGCTTGAATGTTATGT		intergenic							50.3662	13.9929	5.32065	3.68266	58.8249	41.5365	50.7371	15.887	14.7352	11.3564	5.57463	5.04665	5.34067	3.93131	3.75628	3.3604
ASHGA5P033886	0.0422134	0.258904	2.86908	up	noncoding	ENST00000584741	RP11-465I4.3	GENCODE	347	chr18	+	67137166	67138972		TAAGATGCTCTGGTGATATTACAGCTGAAAGAGACGTCTAATCAATAAATATCGAATGAG		intron sense-overlapping	NM_152721	DOK6	docking protein 6	+	67068283	67516322	25.3364	8.28407	4.33193	2.81135	24.7881	31.4762	19.7449	5	14.8522	5	4.33914	4.66161	3.99506	2.34116	3.76985	2.32303
ASHGA5P058470	0.00173612	0.0830318	8.92103	up	noncoding	uc003vds.3	AF086203	UCSC_knowngene	699	chr7	-	106130171	106410653		CACATCCTGTGGAGCGAGAGTTTGGTTGAAATTTTTAAAAAATGAAATAGAACCACAAAG		intron sense-overlapping	NM_175884	CCDC71L	coiled-coil domain-containing protein 71L	-	106297210	106301634	86.8841	7.57977	6.02177	2.86456	85.4407	122.715	52.4966	9.67486	5.45727	7.60717	6.10102	6.57214	5.39215	3.31765	2.4582	2.81784
ASHGA5P052682	0.000433247	0.0552536	3.11592	up	noncoding	NR_037177	LOC100294145	RefSeq	3690	chr6	+	32861952	32871535		AACCCCAAGGGTAGGTACCTATTGTGCGGAGTCTCGGAACGCCTGCCTGGAAGAAGAGTT	100294145	intergenic							352.405	96.2338	8.11313	6.47347	375.767	334.783	346.666	101.027	102.122	85.5528	8.21458	8.03266	8.09216	6.57111	6.6587	6.19061
ASHGA5P057926	0.0284012	0.223092	2.53556	up	noncoding	TCONS_00023842	XLOC_011616	LincRNAs identified by Cabili et al	3355	chr15	-	102142909	102147048		AGATGAGGCTAGTGTGAACTTGGCCTTTACATCCTTCTCCGCAGAGCACTGCAAGCAGCC		intergenic							107.386	39.132	6.40245	5.06014	94.8453	113.312	114.002	58.3899	23.1266	35.8794	6.25221	6.45917	6.49596	5.77691	4.42382	4.9797
ASHGA5P042697	0.0212068	0.198933	2.10955	up	noncoding	TCONS_00019425	XLOC_009243	LincRNAs identified by Cabili et al	424	chr11	+	87562335	87670780		TTTCCCCAGCTATTACCCCTGTATGCACACAAGTTGAACCTAACGGCATTAAAAGAAAAG		intergenic							121.155	48.2447	6.54511	5.46817	159.024	94.0851	110.357	56.0071	49.1563	39.5706	6.98512	6.20124	6.44896	5.71593	5.5687	5.11989
ASHGA5P000187	0.000955708	0.0686193	2.59363	up	noncoding	chr10:112068400-112115800-	chr10:112068400-112115800	LincRNAs identified by Khalil et al	47400	chr10	-	112078410	112125810		AAAGAGAAAGCAGCTCACCTCTAAAGCCCCTGCATCATTTCCCATAAAGAACAGGACAGT		intergenic							578.8	193.943	8.8294	7.45443	551.424	617.352	567.626	231.465	158.669	191.693	8.77533	8.91371	8.79915	7.75823	7.30692	7.29814
ASHGA5P037069	0.000327013	0.049186	39.7179	up	noncoding	ENST00000445073	RP11-399E6.1	GENCODE	709	chr1	+	41708246	41750533		GAAGGATTAGGTGACAGCTAACACTTGATAGTATTTTATGGTTTCAAAGTGATAACCATG		bidirectional	NM_001172218	SCMH1	polycomb protein SCMH1 isoform c	-	41492870	41707815	558.049	10.8468	8.6637	3.35199	287.193	809.23	577.726	7.67872	12.0166	12.8452	7.83893	9.32821	8.82398	3.05428	3.48097	3.52071
ASHGA5P037069	0.000327013	0.049186	39.7179	up	noncoding	ENST00000445073	RP11-399E6.1	GENCODE	709	chr1	+	41708246	41750533		GAAGGATTAGGTGACAGCTAACACTTGATAGTATTTTATGGTTTCAAAGTGATAACCATG		bidirectional	NM_001172219	SCMH1	polycomb protein SCMH1 isoform d	-	41492870	41707815	558.049	10.8468	8.6637	3.35199	287.193	809.23	577.726	7.67872	12.0166	12.8452	7.83893	9.32821	8.82398	3.05428	3.48097	3.52071
ASHGA5P037069	0.000327013	0.049186	39.7179	up	noncoding	ENST00000445073	RP11-399E6.1	GENCODE	709	chr1	+	41708246	41750533		GAAGGATTAGGTGACAGCTAACACTTGATAGTATTTTATGGTTTCAAAGTGATAACCATG		bidirectional	NM_001172220	SCMH1	polycomb protein SCMH1 isoform c	-	41492870	41707815	558.049	10.8468	8.6637	3.35199	287.193	809.23	577.726	7.67872	12.0166	12.8452	7.83893	9.32821	8.82398	3.05428	3.48097	3.52071
ASHGA5P037069	0.000327013	0.049186	39.7179	up	noncoding	ENST00000445073	RP11-399E6.1	GENCODE	709	chr1	+	41708246	41750533		GAAGGATTAGGTGACAGCTAACACTTGATAGTATTTTATGGTTTCAAAGTGATAACCATG		bidirectional	NM_012236	SCMH1	polycomb protein SCMH1 isoform b	-	41492870	41707815	558.049	10.8468	8.6637	3.35199	287.193	809.23	577.726	7.67872	12.0166	12.8452	7.83893	9.32821	8.82398	3.05428	3.48097	3.52071
ASHGA5P015319	0.0366521	0.245726	2.46094	up	noncoding	ENST00000419237	MIAT	GENCODE	574	chr22	+	27053552	27062002		CGGACCCGAGAGAGCAGCAAGTTCCTGGGACAGAGGAGACAGAAGGGAATTTCCAGGTTC	440823	intergenic							60.7324	22.1055	5.56033	4.26112	76.1092	42.0461	64.0418	23.6459	13.2783	29.3923	5.93778	5.06538	5.67782	4.47927	3.60911	4.69498
ASHGA5P048259	0.00537098	0.118432	2.76234	up	noncoding	ENST00000532296	RP5-901A4.1	GENCODE	739	chr11	-	67792276	67797928		CGACCTTGGATTACAGCCCCTGGAGTCAAATAAATATACCTGAGTCCGTAGTGACCTAAA		intronic antisense	NM_000694	ALDH3B1	aldehyde dehydrogenase family 3 member B1 isoform a	+	67777789	67796743	377.711	113.557	8.17184	6.70595	251.54	467.525	414.068	113.469	103.913	123.289	7.64719	8.51652	8.35181	6.7385	6.68389	6.69546
ASHGA5P048259	0.00537098	0.118432	2.76234	up	noncoding	ENST00000532296	RP5-901A4.1	GENCODE	739	chr11	-	67792276	67797928		CGACCTTGGATTACAGCCCCTGGAGTCAAATAAATATACCTGAGTCCGTAGTGACCTAAA		intronic antisense	NM_001030010	ALDH3B1	aldehyde dehydrogenase family 3 member B1 isoform b	+	67777789	67796743	377.711	113.557	8.17184	6.70595	251.54	467.525	414.068	113.469	103.913	123.289	7.64719	8.51652	8.35181	6.7385	6.68389	6.69546
ASHGA5P048259	0.00537098	0.118432	2.76234	up	noncoding	ENST00000532296	RP5-901A4.1	GENCODE	739	chr11	-	67792276	67797928		CGACCTTGGATTACAGCCCCTGGAGTCAAATAAATATACCTGAGTCCGTAGTGACCTAAA		intronic antisense	NM_001161473	ALDH3B1	aldehyde dehydrogenase family 3 member B1 isoform a	+	67776047	67796743	377.711	113.557	8.17184	6.70595	251.54	467.525	414.068	113.469	103.913	123.289	7.64719	8.51652	8.35181	6.7385	6.68389	6.69546
ASHGA5P041715	0.000198454	0.0443033	2.0126	up	noncoding	ENST00000492832	GUSBP2	pseudogene	801	chr6	-	26846350	26856977	ENST00000463434	GGACATTTTGGCTGTAAGAATATTGGAAACAAAGGGGGAAAGCTGGTTTATTCCATGTAG	387036								862.577	377.656	9.42204	8.41298	776.221	920.317	891.194	350.071	346.485	436.413	9.27987	9.51285	9.47341	8.35998	8.42354	8.45542
ASHGA5P058815	0.00178583	0.0830741	2.80271	up	noncoding	uc.164+	uc.164	UCR	203	chr5	+	87240404	87240607		AACAATGATAACAAGACCTGGCTGAGCTAACTGTGACAGCATGTGGTAATTTTCCAGCCC		intergenic							33.5937	10.1539	4.75409	3.26727	40.05	32.1663	28.5648	10.4882	8.40043	11.573	5.04216	4.6919	4.52821	3.41146	3.00325	3.38709
ASHGA5P035236	0.00450118	0.111796	2.24204	up	noncoding	NR_015395	LOC541471	RefSeq	809	chr2	-	112124590	112252692	ENST00000409054	TTATAAATCTTCAATACATCCTGTCCCCCTAAAACGGCATCTGGGTCTTTTGAGGGTTAA	541471	intergenic							20672.3	8976.56	14.1119	12.9471	25333.3	16480.2	20203.5	8589.74	8527.29	9812.65	14.4266	13.7617	14.1474	12.9977	12.8259	13.0176
ASHGA5P016075	0.000562398	0.0593814	2.15314	up	noncoding	ENST00000426528	LL0XNC01-237H1.2	GENCODE	1133	chrX	+	102139341	102161086		TTGAACATCGAGATGAAAATATACTGTCTACGTTGTTCAACACAATAGCTAATGGCAACT		intergenic							843.303	342.06	9.38243	8.27599	727.103	947.453	855.352	325.328	303.091	397.762	9.18426	9.55528	9.40776	8.26421	8.24018	8.32359
ASHGA5P042581	0.0034319	0.101776	5.52253	up	noncoding	ENST00000425503	RP1-142L7.5	GENCODE	544	chr6	+	112475966	112479534		CCGACCAGTTTTACTTAAGACACTTGGGTGTGGAAAGATAATGCTGTCTATGAAATAAAT		natural antisense	NM_001105206	LAMA4	laminin subunit alpha-4 isoform 1 precursor	-	112429133	112575917	36.9123	5	4.79486	2.32953	55.1678	21.1898	34.3793	5	5	5	5.48163	4.10542	4.79753	2.34116	2.32441	2.32303
ASHGA5P042581	0.0034319	0.101776	5.52253	up	noncoding	ENST00000425503	RP1-142L7.5	GENCODE	544	chr6	+	112475966	112479534		CCGACCAGTTTTACTTAAGACACTTGGGTGTGGAAAGATAATGCTGTCTATGAAATAAAT		natural antisense	NM_001105207	LAMA4	laminin subunit alpha-4 isoform 2 precursor	-	112429133	112575917	36.9123	5	4.79486	2.32953	55.1678	21.1898	34.3793	5	5	5	5.48163	4.10542	4.79753	2.34116	2.32441	2.32303
ASHGA5P042581	0.0034319	0.101776	5.52253	up	noncoding	ENST00000425503	RP1-142L7.5	GENCODE	544	chr6	+	112475966	112479534		CCGACCAGTTTTACTTAAGACACTTGGGTGTGGAAAGATAATGCTGTCTATGAAATAAAT		natural antisense	NM_002290	LAMA4	laminin subunit alpha-4 isoform 2 precursor	-	112429133	112575917	36.9123	5	4.79486	2.32953	55.1678	21.1898	34.3793	5	5	5	5.48163	4.10542	4.79753	2.34116	2.32441	2.32303
ASHGA5P017321	0.018962	0.191756	2.55584	up	noncoding	ENST00000440168	RP1-137D17.1	GENCODE	2282	chr6	-	169773775	169788480		CTGACCTCAGAAATCTAAATCATTCCTTTTGCAACAAAACAATAACAGTGGAGTGCGTTC		intergenic							56.5834	19.5822	5.47629	4.12249	44.5167	70.7357	54.4977	23.2216	22.8515	12.6734	5.18928	5.79334	5.44626	4.45568	4.40743	3.50437
ASHGA5P017619	0.0313282	0.231377	2.43672	up	noncoding	ENST00000443802	RP4-665J23.1	GENCODE	712	chr1	-	91297425	91317207		TTTATTTGAGGAGGATGAGGCTGTCACTACTACAGTTGGGACTGTTTCATACTCCGTGCT		intergenic							43.0363	15.6526	5.07393	3.78898	29.9907	46.7609	52.3575	19.361	9.4608	18.136	4.62012	5.21352	5.38813	4.20045	3.15966	4.00685
ASHGA5P020933	0.018971	0.191756	3.98442	up	noncoding	ENST00000522213	RP11-211C9.1	GENCODE	666	chr8	-	8581202	8639989		CAAGACTCCTGACAAGCTGATCTGATTTATCTTCCTATGTATCTGATGAATGGTTTATCC		intergenic							72.9672	14.212	5.69898	3.70461	32.6907	106.162	80.0489	9.97475	15.5942	17.0671	4.73731	6.36649	5.99315	3.35277	3.84137	3.91971
ASHGA5P027138	0.0483436	0.275283	2.05144	up	noncoding	ENST00000535914	RP11-283G6.3	GENCODE	436	chr12	-	26278087	26279017		TGGTACCCGTTTGAGACCGGATTAAGGAGGGAGGCTTTGGAGGTGCCAGCGGTAGTAAAC		intronic antisense	ENST00000538142	SSPN	sarcospan [Source:HGNC Symbol;Acc:11322]	+	26274923	26383947	136.716	55.4337	6.70099	5.66435	189.346	99.0683	121.733	57.8555	65.9523	42.4932	7.2444	6.27151	6.58705	5.76661	6.00595	5.2205
ASHGA5P033027	0.0153483	0.175794	2.24594	up	noncoding	ENST00000585025	CTC-542B22.1	GENCODE	397	chr17	+	30157749	30158769		CCCTAACTTACAATCACCGAACCCATGAGGTCACCCTATCTCCCAGCCCTCCTTCACCAG		intergenic							2649.79	1146.39	11.0878	9.92051	2539.98	2670.19	2739.21	1178.48	674.198	1586.48	11.0666	11.0695	11.1274	10.1076	9.35731	10.2966
ASHGA5P048432	0.00209027	0.0892955	2.83615	up	noncoding	DT216591		LincRNAs identified by Khalil et al	636	chr4	+	12129003	12129639		ATAGTATCACTGTTAAACACATTGCCCACCTTTAGCCCTCAGTCCCATCCAAAGTTGTTA		intergenic							1055.88	334.592	9.72547	8.22153	998.427	1167.31	1001.91	412.114	239.759	351.905	9.65247	9.87193	9.652	8.59659	7.91816	8.14986
ASHGA5P014885	0.00142144	0.0777547	2.58689	up	noncoding	NR_047677	TARS	RefSeq	2714	chr5	+	33440881	33468196		GTGGAATTAGCCATGGAAAGAGTCTATGGTGGATGTTTATGCTACGGTCCGCCAATAGAA	6897	exon sense-overlapping	NM_001258437	TARS	threonine--tRNA ligase, cytoplasmic isoform 1	+	33440801	33468196	2984.4	1087.66	11.2783	9.90707	2860.06	3135.37	2957.78	982.581	1265.98	1014.41	11.2424	11.3253	11.2672	9.84404	10.233	9.64413
ASHGA5P014885	0.00142144	0.0777547	2.58689	up	noncoding	NR_047677	TARS	RefSeq	2714	chr5	+	33440881	33468196		GTGGAATTAGCCATGGAAAGAGTCTATGGTGGATGTTTATGCTACGGTCCGCCAATAGAA	6897	exon sense-overlapping	NM_001258438	TARS	threonine--tRNA ligase, cytoplasmic isoform 2	+	33440881	33468196	2984.4	1087.66	11.2783	9.90707	2860.06	3135.37	2957.78	982.581	1265.98	1014.41	11.2424	11.3253	11.2672	9.84404	10.233	9.64413
ASHGA5P014885	0.00142144	0.0777547	2.58689	up	noncoding	NR_047677	TARS	RefSeq	2714	chr5	+	33440881	33468196		GTGGAATTAGCCATGGAAAGAGTCTATGGTGGATGTTTATGCTACGGTCCGCCAATAGAA	6897	exon sense-overlapping	NM_152295	TARS	threonine--tRNA ligase, cytoplasmic isoform 1	+	33440881	33468196	2984.4	1087.66	11.2783	9.90707	2860.06	3135.37	2957.78	982.581	1265.98	1014.41	11.2424	11.3253	11.2672	9.84404	10.233	9.64413
ASHGA5P032529	0.00547722	0.119212	2.17409	up	noncoding	ENST00000504307	HILS1	GENCODE	1219	chr17	-	48248788	48258539		GCCCCATCTCCTGGCAGGATTTTCTATCACCGGAATACAGTAGATTTTCCCTCCTTTTTT	373861	intronic antisense	NM_000023	SGCA	alpha-sarcoglycan isoform 1 precursor	+	48243365	48253293	1903.29	833.533	10.6125	9.4921	2020.71	1870.36	1818.81	837.554	567.719	1095.33	10.7372	10.5679	10.5325	9.61533	9.10947	9.75151
ASHGA5P032529	0.00547722	0.119212	2.17409	up	noncoding	ENST00000504307	HILS1	GENCODE	1219	chr17	-	48248788	48258539		GCCCCATCTCCTGGCAGGATTTTCTATCACCGGAATACAGTAGATTTTCCCTCCTTTTTT	373861	intronic antisense	NM_001135697	SGCA	alpha-sarcoglycan isoform 2 precursor	+	48243365	48253293	1903.29	833.533	10.6125	9.4921	2020.71	1870.36	1818.81	837.554	567.719	1095.33	10.7372	10.5679	10.5325	9.61533	9.10947	9.75151
ASHGA5P044786	0.01219	0.161228	5.06093	up	noncoding	ENST00000520185	RP11-44K6.2	GENCODE	102	chr8	+	39771747	39773240		GGGACTGGATGATTTCAAGGATGTACTTATCAATGGTACAATAAAACCATCTTTTTCAGA		intron sense-overlapping	NM_002164	IDO1	indoleamine 2,3-dioxygenase 1	+	39771327	39786309	2041.64	326.443	10.5399	8.20052	933.245	2998.89	2192.79	287.203	383.443	308.683	9.56041	11.2535	10.8059	8.08137	8.55796	7.96224
ASHGA5P000050	0.0183967	0.189833	2.20651	up	noncoding	AK055324		NRED	2347	chr19	-	47140066	47142413	TCONS_00027384	ACACAGAAAGTGTGAGACTGGGACAGGGTGTGAGATTGAGAGAGTTTAAATGGCATGCAA		intergenic							131.634	52.0554	6.6966	5.55483	126.615	140.173	128.114	54.1736	65.7019	36.2908	6.6669	6.76846	6.65445	5.66752	5.99973	4.99725
ASHGA5P031807	0.0102969	0.151001	3.72741	up	noncoding	TCONS_00007181	XLOC_003149	LincRNAs identified by Cabili et al	434	chr3	-	64928186	64961963	TCONS_00007180	TCAATTAAGGATACTGAGGCACTGTGAGGTTCACTGAAAGCTGGACTGTGAGGAAGATTC		intergenic							194.098	43.3475	7.19314	5.29497	261.035	125.499	195.759	42.8511	55.1328	32.0585	7.70289	6.60505	7.27149	5.32964	5.73784	4.81743
ASHGA5P050347	0.0331565	0.236036	2.02037	up	noncoding	ENST00000467807	ZNF542	GENCODE	3209	chr19	+	56879467	56890897		CCACGGCCGAACTCACGCCTACGTACTCAGTCACCAGCGGAACCCTCTCCACCAGGCTCC	147947	intergenic							510.494	232.261	8.64327	7.62865	447.244	566.116	518.12	242.794	131.324	322.665	8.46746	8.79198	8.67036	7.82714	7.03271	8.0261
ASHGA5P040029	0.0149619	0.174279	2.54443	up	noncoding	uc001ehp.1	AK125759	UCSC_knowngene	1834	chr1	+	119683047	119818596		GATGACCATGGAATACTGTGAGCTACAAGAGACTCTCCCATCCTCATCTATGGTTACAGT		natural antisense	NM_015836	WARS2	tryptophan--tRNA ligase, mitochondrial isoform 1 precursor	-	119573838	119683295	1137.17	415.105	9.83006	8.48272	1317.47	1085.18	1008.86	520.678	236.535	488.1	10.0637	9.76261	9.66383	8.93338	7.89729	8.61748
ASHGA5P040029	0.0149619	0.174279	2.54443	up	noncoding	uc001ehp.1	AK125759	UCSC_knowngene	1834	chr1	+	119683047	119818596		GATGACCATGGAATACTGTGAGCTACAAGAGACTCTCCCATCCTCATCTATGGTTACAGT		natural antisense	NM_201263	WARS2	tryptophan--tRNA ligase, mitochondrial isoform 2 precursor	-	119573838	119683295	1137.17	415.105	9.83006	8.48272	1317.47	1085.18	1008.86	520.678	236.535	488.1	10.0637	9.76261	9.66383	8.93338	7.89729	8.61748
ASHGA5P055662	0.00693717	0.129721	5.0678	up	noncoding	NR_033952	P2RX7	RefSeq	3691	chr12	+	121570630	121624354	NR_033948, NR_033950, NR_033951, NR_033953	ATGCTTTAGGAAAATGGTTTGGAGAAGGAAGTGACTAACGCAGCGCTTGTCTGCATTCTC	5027	exon sense-overlapping	NM_002562	P2RX7	P2X purinoceptor 7	+	121570630	121624354	42.1039	7.28102	5.03448	2.69312	53.5759	27.938	44.7977	5	5	11.8431	5.44459	4.49143	5.16741	2.34116	2.32441	3.41378
ASHGA5P045781	0.0151719	0.175098	4.14758	up	noncoding	ENST00000417801	RP11-394O9.1	GENCODE	446	chr9	+	82645493	82649470		CTGCTGTTGGTCAAAGGAAAAATCCTTCTGAGAGATTTTGATTTTAGGTTTTGATTCTAC		intergenic							53.8253	10.3372	5.2956	3.24333	29.955	85.6328	45.8881	11.5181	6.65295	12.8405	4.61804	6.0658	5.20297	3.52114	2.68857	3.52028
ASHGA5P046130	0.0162219	0.179989	2.08189	up	noncoding	NR_024440	LOC729609	RefSeq	628	chrX	-	20004934	20007897		TTCTACTTTAGATCCCTAATGCCAGGCAAATAGTCCCTCCTTATTAAGAATAAATGTACT	729609	intergenic							843.224	343.195	9.34508	8.28718	585.593	1090.06	854.014	340.81	315.444	373.33	8.86144	9.76832	9.40548	8.32829	8.29732	8.23594
ASHGA5P018381	0.0421959	0.258904	2.42625	up	noncoding	ENST00000452793	RP3-395M20.8	GENCODE	569	chr1	-	2485679	2488470		GGAAGCCCAGCGTGGGCTCTCCCGGCACCAGCACCGCCAGGCCCTGTGCAGGACCCCAGG		natural antisense	NM_003820	TNFRSF14	tumor necrosis factor receptor superfamily member 14 precursor	+	2487804	2495267	688.334	277.385	9.08581	7.80708	738.887	672.678	653.439	261.871	128.935	441.349	9.20879	9.04152	9.00711	7.94101	7.00481	8.47541
ASHGA5P027441	0.0464984	0.270444	8.53836	up	noncoding	ENST00000548427	RP11-81H3.2	GENCODE	838	chr12	-	74685886	74686724		TGTCAATATATTGTAAAGCTTAAACTCTTTTTCCTTAAGACCACGTAATTTGAGTTTTTT		intergenic							123.994	9.40448	6.11017	3.01621	22.3004	208.526	141.156	5.33967	5.3171	17.5567	4.1838	7.3528	6.7939	2.65417	2.4347	3.95975
ASHGA5P034505	0.0258893	0.215595	9.37729	up	noncoding	uc002nbr.3	UCA1	UCSC_knowngene	1413	chr19	+	15939756	15946230	TCONS_00026909	AACATTATTCCTTCCTTGGCCTAAAAACTCATCGCCACCTACATTAAAGCTAATATGCCT	652995	intergenic							1196.46	87.7451	9.4942	6.26503	2166.74	286.901	1135.76	103.169	53.635	106.431	10.8347	7.81009	9.83781	6.60239	5.70053	6.49218
ASHGA5P026007	0.00175625	0.0830318	4.13507	up	noncoding	NR_052852	MARCKSL1	RefSeq	1337	chr1	-	32799429	32801840		CGGAGCGGAGGAGAATGGCCACGTGAAAAGCAATGGAGACTTATCCCCCAAGGGTGAAGG	65108	exon sense-overlapping	NM_023009	MARCKSL1	MARCKS-related protein	-	32799429	32801840	370.625	79.2376	8.17576	6.12785	293.773	437.009	381.094	74.7467	55.1823	107.784	7.86974	8.42541	8.23213	6.13199	5.74025	6.5113
ASHGA5P021580	0.0356715	0.24271	2.28642	up	noncoding	ENST00000535533	AP000476.1	GENCODE	2904	chr21	+	25801053	25862621		TTCTGGAGAGATGTTCAGCAAACCATCCTTGCAGCTGTTTTTGCTTTCATCATCCCATTC		intergenic							59.6995	23.6806	5.55448	4.36139	45.7015	62.6317	70.7653	35.1114	18.0041	17.9264	5.22378	5.62182	5.81783	5.04181	4.0532	3.98915
ASHGA5P029764	0.0101652	0.150442	3.19228	up	noncoding	TCONS_00008102	XLOC_003569	LincRNAs identified by Cabili et al	306	chr4	+	73435479	73435879		AGTACACAGGCCTCAGCGACTCTTCCTCACACCCAGATTAAGTTATCAAATGATTTCTGC		intergenic							2870.01	899.267	11.2132	9.53861	2630.31	3096.06	2883.66	1003.97	457.617	1236.21	11.1188	11.3024	11.2183	9.87601	8.81601	9.92383
ASHGA5P033553	0.025787	0.215424	2.17509	up	noncoding	ENST00000582697	RP11-958F21.1	GENCODE	386	chr18	-	22534170	22567629		TGTTTGGATTTGGGAATGTAAGGACCATCTCCTCCAAGCTAAACTCTGAAGTATAAGGTG		intergenic							197.366	82.1358	7.27627	6.1552	171.705	218.881	201.512	95.7213	48.1536	102.532	7.10172	7.41434	7.31276	6.48909	5.53475	6.44176
ASHGA5P023074	0.00670891	0.128958	6.964	up	noncoding	ENST00000569037	RP11-212I21.2	GENCODE	553	chr16	-	55461469	55496209		CCCAGACGTCAAAACAACTACCTTTCATCTCAGGAAAGCAAACTACTATGTTGTGAGCAG		intronic antisense	ENST00000570308	MMP2	matrix metallopeptidase 2 (gelatinase A, 72kDa gelatinase, 72kDa type IV collagenase) [Source:HGNC Symbol;Acc:7166]	+	55423611	55540149	199.179	23.7321	7.18116	4.38124	301.283	114.591	181.664	21.4776	34.0787	15.6401	7.90613	6.47465	7.16269	4.34695	5.00723	3.78954
ASHGA5P039796	0.0127495	0.164595	3.32862	up	noncoding	ENST00000508601	RP11-586D19.1	GENCODE	2547	chr4	+	6202459	6240044		CTGTGATGACCTATGGTTTGTAATCCTAGTCAGAATCACCTACATAGAGGATATAATATT		bidirectional	NM_001099433	JAKMIP1	janus kinase and microtubule-interacting protein 1 isoform 1	-	6027925	6202318	25.7515	6.1997	4.28488	2.54996	16.3329	36.9327	23.9889	5	5	8.59909	3.69739	4.87912	4.27813	2.34116	2.32441	2.98431
ASHGA5P039796	0.0127495	0.164595	3.32862	up	noncoding	ENST00000508601	RP11-586D19.1	GENCODE	2547	chr4	+	6202459	6240044		CTGTGATGACCTATGGTTTGTAATCCTAGTCAGAATCACCTACATAGAGGATATAATATT		bidirectional	NM_144720	JAKMIP1	janus kinase and microtubule-interacting protein 1 isoform 2	-	6055481	6202318	25.7515	6.1997	4.28488	2.54996	16.3329	36.9327	23.9889	5	5	8.59909	3.69739	4.87912	4.27813	2.34116	2.32441	2.98431
ASHGA5P027015	0.0398475	0.253171	2.65679	up	noncoding	ENST00000458146	RP11-339D23.1	GENCODE	580	chr1	-	80839048	80840306		CAATGACTGAGAATACCCTGAGATTCCATCTGTAAATGGACAGTATAAATAAATGTGGTA		intergenic							58.593	18.3789	5.44761	4.03793	32.9859	83.6425	59.1506	20.2737	22.4391	12.4238	4.74784	6.02914	5.56584	4.26256	4.37569	3.47552
ASHGA5P017247	0.0135964	0.1677	2.09592	up	noncoding	ENST00000439325	AC026202.3	GENCODE	672	chr3	-	5198589	5229014		CTGGTATAAGGATTTAAACAAAACCTAGAATGTCGCAGTACTCGAAGTATCCAAAACAAC		intronic antisense	NM_018184	ARL8B	ADP-ribosylation factor-like protein 8B	+	5163929	5222601	1070.41	473.602	9.7434	8.67582	1191.45	960.778	1059.02	446.894	305.199	668.715	9.91735	9.57993	9.73294	8.71652	8.25149	9.05947
ASHGA5P037472	0.0107749	0.153554	2.63663	up	noncoding	ENST00000454980	AP000695.4	GENCODE	649	chr21	+	37818119	37833050		CCACTGACCAAACTCCCAAGTCACTTTATATTAAACTTGTTATCAAATCACCCACATAAA		natural antisense	NM_001146077	CLDN14	claudin-14	-	37832919	37948867	426.824	132.884	8.33605	6.93735	549.227	272.625	458.621	129.432	128.574	140.647	8.76954	7.73918	8.49943	6.93095	7.00082	6.88029
ASHGA5P037472	0.0107749	0.153554	2.63663	up	noncoding	ENST00000454980	AP000695.4	GENCODE	649	chr21	+	37818119	37833050		CCACTGACCAAACTCCCAAGTCACTTTATATTAAACTTGTTATCAAATCACCCACATAAA		natural antisense	NM_001146078	CLDN14	claudin-14	-	37832919	37915117	426.824	132.884	8.33605	6.93735	549.227	272.625	458.621	129.432	128.574	140.647	8.76954	7.73918	8.49943	6.93095	7.00082	6.88029
ASHGA5P037472	0.0107749	0.153554	2.63663	up	noncoding	ENST00000454980	AP000695.4	GENCODE	649	chr21	+	37818119	37833050		CCACTGACCAAACTCCCAAGTCACTTTATATTAAACTTGTTATCAAATCACCCACATAAA		natural antisense	NM_001146079	CLDN14	claudin-14	-	37832919	37852388	426.824	132.884	8.33605	6.93735	549.227	272.625	458.621	129.432	128.574	140.647	8.76954	7.73918	8.49943	6.93095	7.00082	6.88029
ASHGA5P037472	0.0107749	0.153554	2.63663	up	noncoding	ENST00000454980	AP000695.4	GENCODE	649	chr21	+	37818119	37833050		CCACTGACCAAACTCCCAAGTCACTTTATATTAAACTTGTTATCAAATCACCCACATAAA		natural antisense	NM_012130	CLDN14	claudin-14	-	37832919	37838739	426.824	132.884	8.33605	6.93735	549.227	272.625	458.621	129.432	128.574	140.647	8.76954	7.73918	8.49943	6.93095	7.00082	6.88029
ASHGA5P037472	0.0107749	0.153554	2.63663	up	noncoding	ENST00000454980	AP000695.4	GENCODE	649	chr21	+	37818119	37833050		CCACTGACCAAACTCCCAAGTCACTTTATATTAAACTTGTTATCAAATCACCCACATAAA		natural antisense	NM_144492	CLDN14	claudin-14	-	37832919	37852388	426.824	132.884	8.33605	6.93735	549.227	272.625	458.621	129.432	128.574	140.647	8.76954	7.73918	8.49943	6.93095	7.00082	6.88029
ASHGA5P046916	0.000741926	0.0651917	3.47836	up	noncoding	ENST00000425902	RP11-179K3.2	GENCODE	581	chr10	-	66662884	66684276		GAAGACCAACAAGATCAGAACAGAAACCCTCAGGCTACAAATACATGGAAATAGCAAATA		intergenic							36.7373	8.81164	4.8814	3.08299	35.9659	41.984	32.262	9.30061	9.86891	7.26541	4.87581	5.06339	4.70499	3.27501	3.21554	2.7584
ASHGA5P048045	0.0254696	0.214689	2.74153	up	noncoding	ENST00000434346	RP11-184I16.2	GENCODE	833	chr1	-	44167767	44170140		CCTCCTACACCCAATATCTGAGGTGTTCTAAGATTTAACTACTCAAATGTTTGATATTTG		natural antisense	NM_014663	KDM4A	lysine-specific demethylase 4A	+	44115796	44171189	63.9121	21.0402	5.63226	4.17728	46.2401	83.917	61.5792	19.9392	12.5897	30.5916	5.23869	6.03399	5.6241	4.23766	3.5429	4.75128
ASHGA5P018025	0.0115812	0.158243	2.35469	up	noncoding	ENST00000448465	LINC00476	GENCODE	290	chr9	-	98632564	98637352		CAGCACAGATAGACGGATCCGTCTCTGCCCTTGATCACATCAGCAGAATCCTTTTGCCAT	100128782	bidirectional	NM_001010895	ERCC6L2	RAD26L hypothetical protein	+	98637899	98731122	415.779	159.625	8.35087	7.11533	454.306	385.366	407.666	172.565	96.7144	209.596	8.49108	8.23225	8.32928	7.34531	6.57786	7.42281
ASHGA5P043426	0.0191557	0.192206	2.28624	up	noncoding	uc003wjz.1	AK055458	UCSC_knowngene	3234	chr7	-	151062455	151065689		TTTCTAATTTCGTGAATGTTTGAGAACACATACACCATGTTTTACACACGTGTGCACGCA		natural antisense	NM_001243351	NUB1	NEDD8 ultimate buster 1 isoform 1	+	151038846	151075548	49.6963	19.8141	5.31263	4.11965	43.0493	49.2439	56.7957	20.0193	12.7327	26.6903	5.14135	5.29126	5.50528	4.24333	3.55657	4.55906
ASHGA5P043426	0.0191557	0.192206	2.28624	up	noncoding	uc003wjz.1	AK055458	UCSC_knowngene	3234	chr7	-	151062455	151065689		TTTCTAATTTCGTGAATGTTTGAGAACACATACACCATGTTTTACACACGTGTGCACGCA		natural antisense	NM_016118	NUB1	NEDD8 ultimate buster 1 isoform 2	+	151038846	151075548	49.6963	19.8141	5.31263	4.11965	43.0493	49.2439	56.7957	20.0193	12.7327	26.6903	5.14135	5.29126	5.50528	4.24333	3.55657	4.55906
ASHGA5P050966	0.0400531	0.253568	2.96503	up	noncoding	ENST00000452272	FER1L4	GENCODE	260	chr20	-	34164151	34164508		TGCCTTTTAGATCTACAACAGGTCCCTGAAGGAAGAATTTAACCACTTTGAAGACTGGCT	80307	intergenic							43.8924	12.2598	5.02442	3.45638	69.2594	25.6685	36.7493	10.2482	8.09921	18.432	5.80866	4.37365	4.89096	3.384	2.95496	4.03018
ASHGA5P049854	0.0149097	0.174279	2.08424	up	noncoding	NR_033357	PRCD	RefSeq	2081	chr17	+	74523667	74541458		CCCCAGTGCGGTCATCCCACCCAGAACTTCGCTCTGCCCCTGCCCATTCTAGGACAGCCG	768206	exon sense-overlapping	NM_001077620	PRCD	progressive rod-cone degeneration protein precursor	+	74536120	74541458	5335.23	2543.02	12.1374	11.0779	5253.41	5304.91	5447.37	2574.38	1633.91	3420.76	12.1531	12.1036	12.1554	11.2288	10.5748	11.43
ASHGA5P049854	0.0149097	0.174279	2.08424	up	noncoding	NR_033357	PRCD	RefSeq	2081	chr17	+	74523667	74541458		CCCCAGTGCGGTCATCCCACCCAGAACTTCGCTCTGCCCCTGCCCATTCTAGGACAGCCG	768206	natural antisense	NM_134268	CYGB	cytoglobin	-	74523429	74533987	5335.23	2543.02	12.1374	11.0779	5253.41	5304.91	5447.37	2574.38	1633.91	3420.76	12.1531	12.1036	12.1554	11.2288	10.5748	11.43
ASHGA5P057584	0.0384508	0.250967	5.5552	up	noncoding	TCONS_00019396	XLOC_009221	LincRNAs identified by Cabili et al	604	chr11	+	76468164	76469359	TCONS_00019395	TGAAATGCAGGCCATGAGCTCTTGCTGGACATACCAGAACAAAGACATAGTCTCTTCAAG		intergenic							59.791	6.3202	5.07287	2.59903	22.3414	131.654	25.3776	5	6.65777	7.30284	4.18602	6.67697	4.35561	2.34116	2.69062	2.7653
ASHGA5P050798	0.0128093	0.164946	2.01528	up	noncoding	ENST00000424711	RP11-86H7.1	GENCODE	532	chr1	-	95197688	95208051		GTATTTGCATCCTTCCCTGCTTCAGCCAGGTAAGATCTACTAGCTCAAACTTATCACAGC		intergenic							356.331	153.761	8.1128	7.10182	275.619	429.078	364.294	155.523	112.253	193.506	7.78042	8.39672	8.16125	7.19414	6.80271	7.3086
ASHGA5P017761	0.0277319	0.221273	2.05402	up	noncoding	ENST00000445452	RP4-613B23.1	GENCODE	473	chr3	-	42653781	42695880		TGACCTGGGGGAAATGTTCTCATGACTCAAAAATCAGTGGAAAAAGGTACAGGATGAGAA		intronic antisense	NM_005385	NKTR	NK-tumor recognition protein	+	42642146	42690233	36.7184	14.945	4.82005	3.78159	32.9669	51.9895	25.1988	12.6018	15.9356	16.2976	4.7472	5.36649	4.34645	3.62414	3.87214	3.8485
ASHGA5P017761	0.0277319	0.221273	2.05402	up	noncoding	ENST00000445452	RP4-613B23.1	GENCODE	473	chr3	-	42653781	42695880		TGACCTGGGGGAAATGTTCTCATGACTCAAAAATCAGTGGAAAAAGGTACAGGATGAGAA		intronic antisense	NM_145166	ZBTB47	zinc finger and BTB domain-containing protein 47	+	42695175	42709072	36.7184	14.945	4.82005	3.78159	32.9669	51.9895	25.1988	12.6018	15.9356	16.2976	4.7472	5.36649	4.34645	3.62414	3.87214	3.8485
ASHGA5P046839	0.000755119	0.0651917	2.00624	up	noncoding	TCONS_00014647	XLOC_006736	LincRNAs identified by Cabili et al	2056	chr8	+	21465110	21467737		ATTCTCATTGTCCACTAGAGAGCATTCCCACAGAGCAGGCATTGAACAACCAAACAGACA		intergenic							79.3445	34.0395	5.971	4.9665	90.516	74.2928	73.2247	34.1148	33.0452	34.9586	6.18503	5.86194	5.86602	5.00061	4.95565	4.94325
ASHGA5P039825	0.0171507	0.184988	2.48969	up	noncoding	ENST00000504249	RP13-560N11.1	GENCODE	508	chr4	+	9924437	9925770		TGTTTGCACGGAGATGAAGTTCCTGCCCACAGGTCACAGGGGGTGGCAAGACCTATAGTT		intronic antisense	NM_001001290	SLC2A9	solute carrier family 2, facilitated glucose transporter member 9 isoform 2	-	9827847	10041872	330.44	119.956	8.01948	6.70352	363.086	318.533	309.7	162.442	71.5555	125.871	8.16604	7.96185	7.93056	7.26037	6.1284	6.72178
ASHGA5P039825	0.0171507	0.184988	2.48969	up	noncoding	ENST00000504249	RP13-560N11.1	GENCODE	508	chr4	+	9924437	9925770		TGTTTGCACGGAGATGAAGTTCCTGCCCACAGGTCACAGGGGGTGGCAAGACCTATAGTT		intronic antisense	NM_020041	SLC2A9	solute carrier family 2, facilitated glucose transporter member 9 isoform 1	-	9827847	10023114	330.44	119.956	8.01948	6.70352	363.086	318.533	309.7	162.442	71.5555	125.871	8.16604	7.96185	7.93056	7.26037	6.1284	6.72178
ASHGA5P045916	0.00916821	0.146386	3.43261	up	noncoding	ENST00000428292	RP11-18B16.2	GENCODE	1223	chr9	+	116413235	116445135		TGGGCCTGAAGCAATCATCTTGAAGACATTTTTCATCAATCTTGTTGAAATCAACCTGGT		intergenic							43.0317	11.3654	5.10824	3.32894	47.6799	40.0632	41.3519	7.90792	7.52095	18.6674	5.28201	4.99069	5.05204	3.08686	2.85107	4.04889
ASHGA5P058733	0.00527459	0.117424	3.11072	up	noncoding	uc.383-	uc.383	UCR	269	chr15	-	36819926	36820195		ACTAAACGGCCGCAGAGAGAAACAAAGAAGCTGGCGCAGTGTCATTAATCTTAGTCAACT		intergenic							21.4762	5.43474	4.06293	2.42568	14.22	24.131	26.0775	5	6.30421	5	3.50328	4.28714	4.39838	2.34116	2.61286	2.32303
ASHGA5P048719	0.0228975	0.204489	2.04134	up	noncoding	TCONS_00023559	XLOC_011384	LincRNAs identified by Cabili et al	1530	chr15	+	100889914	100892899	TCONS_00023557	TTGTATTTCACTACTTTCCTGTTGAGCTTGGATTCCAGCCTCAAATTCCGCGATTTGGCC		intergenic							73.9402	30.6064	5.83227	4.80276	101.978	55.2681	64.5747	26.7923	29.2246	35.8024	6.35648	5.45083	5.68951	4.65806	4.77387	4.97634
ASHGA5P014191	0.0413241	0.257428	2.3819	up	noncoding	ENST00000578492	RP13-104F24.2	GENCODE	2732	chr17	-	62745780	62777744	ENST00000400873	GACATACCAGCTTTCTCCCTTTGTCTCATAACCATGTCCACCAATGAGAATGCTAATACA		intergenic							4663.08	2049.4	11.9408	10.6887	5098.42	4250.61	4640.22	1896.43	1019.33	3232.44	12.1076	11.7922	11.9226	10.7883	9.93018	11.3476
ASHGA5P039618	0.0295482	0.225903	2.0095	up	noncoding	ENST00000514727	PPP1R14BP3	pseudogene	442	chr4	-	140036086	140036528	NM_001031801, NM_138689	ATTTCTGGTCTGCTGGACAAGATCCGGGGCATGCAGAAGCTGAGCACACCCCAGAAGAAG									6616.22	3361.95	12.4623	11.4554	6423.13	6810.51	6615.03	3211.06	2053.75	4821.03	12.4443	12.4965	12.446	11.5373	10.8939	11.9351
ASHGA5P039278	0.00167836	0.0830318	2.84253	up	noncoding	uc021xjv.1	BC040733	UCSC_knowngene	1061	chr3	+	197371037	197373038		GCAATCTACTTATGTCCAAGGTGAAACAGAAACACACCATTTGAAATCACGTTTAAAAAC		intergenic							189.032	56.4477	7.19744	5.69027	145.483	232.477	189.135	52.2343	51.143	65.9659	6.86052	7.51069	7.2211	5.61397	5.62736	5.82946
ASHGA5P021150	0.00354789	0.102209	2.2854	up	noncoding	ENST00000526448	GRM5-AS1	GENCODE	4821	chr11	+	88237743	88257222		GAGTCCAAATAGAAACTCAGACCATTCTTGCTGGAGATACATCAAGTGAATACCTTTGTA	100873989	natural antisense	NM_000842	GRM5	metabotropic glutamate receptor 5 isoform b precursor	-	88237743	88796816	28.5654	10.655	4.5198	3.32736	23.7132	30.408	31.5752	9.69651	13.075	9.19343	4.27484	4.61199	4.67257	3.32066	3.58929	3.07213
ASHGA5P021150	0.00354789	0.102209	2.2854	up	noncoding	ENST00000526448	GRM5-AS1	GENCODE	4821	chr11	+	88237743	88257222		GAGTCCAAATAGAAACTCAGACCATTCTTGCTGGAGATACATCAAGTGAATACCTTTGTA	100873989	natural antisense	NM_001143831	GRM5	metabotropic glutamate receptor 5 isoform a precursor	-	88237743	88781240	28.5654	10.655	4.5198	3.32736	23.7132	30.408	31.5752	9.69651	13.075	9.19343	4.27484	4.61199	4.67257	3.32066	3.58929	3.07213
ASHGA5P037376	0.0438977	0.26356	2.16224	up	noncoding	TCONS_00024467	XLOC_011789	LincRNAs identified by Cabili et al	3301	chr16	+	74299393	74302955		GAAAATGGCTCCTGGTGTGCAGAACTCCATGATAAATGTGCCCCCTCTAGTTCTTTATTG		intergenic							1917.45	884.897	10.6106	9.49808	2165.08	1612.01	1975.24	777.036	477.867	1399.79	10.8339	10.347	10.6508	9.50665	8.8778	10.1098
ASHGA5P037456	0.0321666	0.233818	2.04142	up	noncoding	NR_038883	LINC00649	RefSeq	2567	chr21	+	35303515	35343487		TCTGTCACCTCTTTCTAAAAGCTGGGAAATGGTTATTGTCAACGCCAGCCCCATTTTGGA	100506334	intergenic							882.544	397.324	9.44247	8.4129	709.029	1047.08	891.522	392.431	235.223	564.32	9.14619	9.7071	9.47413	8.52978	7.88932	8.81958
ASHGA5P037684	0.0152771	0.175648	2.992	up	noncoding	uc003arg.3	AK097787	UCSC_knowngene	1964	chr22	-	37748230	37750879		CTTGTTGGGGTTACCTTAGTACCTGGGTGAAGAGTAAAAAGTAATTAATAATAACGAAAG		intergenic							194.535	57.2349	7.21017	5.62906	159.6	155.02	268.985	52.5747	36.854	82.2759	6.99148	6.91321	7.72584	5.62304	5.12936	6.13479
ASHGA5P041847	0.00552102	0.119706	3.04572	up	noncoding	ENST00000448320	RP11-394I17.1	GENCODE	423	chr6	-	45227824	45228305		GATTTTTATACCATGTAACATAAGTTTATTTTACTTGGTAGTATGTAAATTTTACTGGTG		intron sense-overlapping	NM_001261823	SUPT3H	transcription initiation protein SPT3 homolog isoform 3	-	44794466	45345788	22.96	6.45813	4.1953	2.58852	19.4107	27.5032	21.9661	5	5	9.37438	3.96774	4.47044	4.14771	2.34116	2.32441	3.09998
ASHGA5P041847	0.00552102	0.119706	3.04572	up	noncoding	ENST00000448320	RP11-394I17.1	GENCODE	423	chr6	-	45227824	45228305		GATTTTTATACCATGTAACATAAGTTTATTTTACTTGGTAGTATGTAAATTTTACTGGTG		intron sense-overlapping	NM_003599	SUPT3H	transcription initiation protein SPT3 homolog isoform 1	-	44794466	45345788	22.96	6.45813	4.1953	2.58852	19.4107	27.5032	21.9661	5	5	9.37438	3.96774	4.47044	4.14771	2.34116	2.32441	3.09998
ASHGA5P041847	0.00552102	0.119706	3.04572	up	noncoding	ENST00000448320	RP11-394I17.1	GENCODE	423	chr6	-	45227824	45228305		GATTTTTATACCATGTAACATAAGTTTATTTTACTTGGTAGTATGTAAATTTTACTGGTG		intron sense-overlapping	NM_181356	SUPT3H	transcription initiation protein SPT3 homolog isoform 2	-	44794466	45345788	22.96	6.45813	4.1953	2.58852	19.4107	27.5032	21.9661	5	5	9.37438	3.96774	4.47044	4.14771	2.34116	2.32441	3.09998
ASHGA5P058352	0.048763	0.276228	2.3813	up	noncoding	uc001nnk.1	AB231722	UCSC_knowngene	158	chr11	+	58746331	58746843		TACCTGAGTCCCTGAAGATCTCCATCTCTGAGGATCCCAGGCTCTCCTAGTCTTTCCATC		intergenic							852.859	352.363	9.40753	8.15579	943.455	808.539	806.583	365.245	157.668	534.176	9.57481	9.32697	9.32083	8.42408	7.29764	8.74563
ASHGA5P056298	0.00934143	0.147497	2.07157	up	noncoding	TCONS_00001930	XLOC_000036	LincRNAs identified by Cabili et al	223	chr1	+	5058061	5075860	TCONS_00000828, TCONS_00001928	TTGGTCACAGGAACCTGCGTGTTTCAGATAAGATACCTCTTGGATACCTCTTGATTCACT		intergenic							65.7506	27.3861	5.69209	4.64136	81.2952	61.4299	54.5268	32.0095	25.2702	24.8785	6.03322	5.59572	5.44732	4.91226	4.55503	4.45679
ASHGA5P050681	0.000904459	0.0686193	5.87995	up	noncoding	uc002tyw.3	BC032407	UCSC_knowngene	1746	chr2	-	156877046	157111432	ENST00000428651	CTTGTTTCAGGTAATGTAACCAGATTTTCCAGTGACTTGTGAATTAACAGGCTAAAAACT		intergenic							57.4572	7.61783	5.46766	2.91185	37.3525	73.7905	61.2287	6.01411	8.9328	7.90659	4.93603	5.85163	5.61532	2.78333	3.08796	2.86428
ASHGA5P055398	0.0112895	0.156557	3.22006	up	noncoding	TCONS_00016512	XLOC_007895	LincRNAs identified by Cabili et al	301	chr9	-	139166405	139166839		AATGTGGTGGCCAAGCCAGCCTCTGCAGGTGACGGTGTCTTCAAAACCCCACCCAGGCCT		intergenic							557.695	149.975	8.72048	7.03339	774.944	377.884	520.255	131.865	104.865	213.195	9.27695	8.20655	8.67793	6.95531	6.69855	7.44631
ASHGA5P033421	0.0160478	0.179077	2.991	up	noncoding	TCONS_00028112	XLOC_013466	LincRNAs identified by Cabili et al	1402	chr20	+	16555755	16559931		ACCTCTACGCAAACTGTGAGAGCTTAAAATAACTGATAGTGAAAAACAGTTACAGAAGCT		intergenic							135.15	42.7141	6.73102	5.15039	136.64	124.228	144.581	33.7865	25.6161	68.7396	6.7765	6.58959	6.82696	4.9876	4.5749	5.88866
ASHGA5P000121	0.0317156	0.232101	2.01036	up	noncoding	BG221934R		LincRNAs identified by Khalil et al	803	chr21	+	20649187	20802807		GCATGTGGAAAGGCATTCTCCTTCAATGCTCATAGTTTAAGTGTGATAAGATATTGTGTA		intergenic							25.6836	11.2871	4.36275	3.3553	22.0075	30.8162	24.2271	11.684	7.29365	14.8836	4.16424	4.63187	4.29216	3.54003	2.80872	3.71714
ASHGA5P006160	0.00568876	0.120462	2.14535	up	noncoding	ENST00000314629	LINC00521	GENCODE	1721	chr14	+	94463641	94478040	ENST00000359253	ACAGGGCTCTCATAGCCTCAAGATCCGGCTGTGTCAGCTGCAGAAGAAGTGCTACCGCAA	256369	intergenic							22.1998	8.79965	4.16565	3.06444	20.6888	23.1971	22.7135	6.67763	7.47089	12.2504	4.06627	4.23252	4.19816	2.89331	2.84171	3.45831
ASHGA5P036778	0.0374095	0.248096	3.22176	up	noncoding	ENST00000439232	SNORA71B	GENCODE	136	chr20	-	37053842	37053978		CGCTTCCCCGTGTTTGAAGGGTCCACTCCTATCCCTTCCAAACTCTGGAGCTTTCGTACA	26776	intergenic							1243.02	408.251	9.97031	8.28246	1318.19	1176.34	1234.53	386.564	151.637	686.552	10.0654	9.88503	9.96049	8.50815	7.24102	9.09821
ASHGA5P030368	0.00135656	0.0762295	2.18093	up	noncoding	TCONS_00008680	XLOC_004196	LincRNAs identified by Cabili et al	554	chr4	-	183994215	183998865		TTCTTTCTCGAGTTCTGTTTGTGCAGCAGTAGTGACACTAATCACAACTTTAAAGCAAAC		intergenic							28.7871	11.3108	4.53625	3.4113	31.5605	29.4675	25.3334	12.4347	10.9053	10.5924	4.68563	4.56977	4.35333	3.61087	3.35356	3.26948
ASHGA5P041551	0.0169192	0.183508	5.51866	up	noncoding	ENST00000520300	CTB-33O18.2	GENCODE	457	chr5	+	173001940	173003278		AATCCTTCGAAGCAGGACTCCTCCCTAGCCATATTCTACACAGAAGGAAACAGAAACTCA		intergenic							3837.31	799.414	11.6433	9.179	4336.67	3359.43	3815.83	671.545	266.548	1460.15	11.8549	11.4283	11.6467	9.30069	8.06208	10.1742
ASHGA5P027647	0.014414	0.171538	2.0073	up	noncoding	ENST00000536910	RP11-87C12.4	GENCODE	434	chr12	-	122337853	122338900		AAATGAGCCCCAAGAAGAGATCCTCTCCCTCTCTTGGGACATTTATCATCTTCTGTCACT		intronic antisense	NM_001261400	PSMD9	26S proteasome non-ATPase regulatory subunit 9 isoform 2	+	122326636	122355771	890.586	409.766	9.47529	8.47004	886.894	906.721	878.142	405.356	255.695	568.248	9.48375	9.49092	9.45122	8.57264	8.00788	8.82961
ASHGA5P027647	0.014414	0.171538	2.0073	up	noncoding	ENST00000536910	RP11-87C12.4	GENCODE	434	chr12	-	122337853	122338900		AAATGAGCCCCAAGAAGAGATCCTCTCCCTCTCTTGGGACATTTATCATCTTCTGTCACT		intronic antisense	NM_002813	PSMD9	26S proteasome non-ATPase regulatory subunit 9 isoform 1	+	122326636	122355771	890.586	409.766	9.47529	8.47004	886.894	906.721	878.142	405.356	255.695	568.248	9.48375	9.49092	9.45122	8.57264	8.00788	8.82961
ASHGA5P054716	0.022417	0.202657	2.43799	up	noncoding	TCONS_00006771	XLOC_003405	LincRNAs identified by Cabili et al	9659	chr3	-	197363337	197374168	TCONS_00006377, TCONS_00007353	TGTTAAAGATTGAGGGTCATGCAGCTGAAGACTCTGGGAGGAGCTGACGTTCTAATTTGA		intergenic							448.003	158.027	8.40804	7.12235	607.487	307.696	428.827	158.562	106.626	208.892	8.91234	7.91075	8.40104	7.22427	6.72437	7.41842
ASHGA5P015118	0.0279686	0.221608	2.10007	up	noncoding	ENST00000416860	RP3-395M20.8	GENCODE	3522	chr1	-	2481358	2488450		AGGAGGGAAACTGAGGCATGGCAAGAGACAAGACTAACACAGCGTGGGCTCTCCCGGCAC		natural antisense	NM_003820	TNFRSF14	tumor necrosis factor receptor superfamily member 14 precursor	+	2487804	2495267	1611.9	751.993	10.3611	9.29065	1605.51	1616.99	1613.21	743.745	418.712	1093.52	10.3712	10.3513	10.3607	9.4415	8.68138	9.74907
ASHGA5P026104	0.0321022	0.233649	2.3823	up	noncoding	TCONS_00014308	XLOC_006459	LincRNAs identified by Cabili et al	932	chr7	-	56683915	56685484		AATCTCATCTCGAATATTCTCTCAGTGTGACTGTGATATAAATCTTTGCCAAGCATCTGT		intergenic							70.5005	26.5047	5.79583	4.54347	83.1401	56.9691	71.3922	29.8274	33.3939	16.2928	6.06364	5.49238	5.83148	4.80817	4.97423	3.84803
ASHGA5P026555	0.0335636	0.237287	2.21265	up	noncoding	ENST00000541406	AP003419.15	GENCODE	312	chr11	+	67180161	67181038		AGGGCTGCAGAGCTTGTTAAATGTTAAATGTCAAAGCTCATGCTCTTTGGATCACGCCCA		intronic antisense	ENST00000542876	PPP1CA	protein phosphatase 1, catalytic subunit, alpha isozyme [Source:HGNC Symbol;Acc:9281]	-	67168329	67188654	21.6542	8.59597	4.13459	2.98882	21.1832	21.2468	22.5326	11.864	8.92395	5	4.10808	4.10869	4.18702	3.55657	3.08686	2.32303
ASHGA5P026555	0.0335636	0.237287	2.21265	up	noncoding	ENST00000541406	AP003419.15	GENCODE	312	chr11	+	67180161	67181038		AGGGCTGCAGAGCTTGTTAAATGTTAAATGTCAAAGCTCATGCTCTTTGGATCACGCCCA		intronic antisense	ENST00000546202	PPP1CA	protein phosphatase 1, catalytic subunit, alpha isozyme [Source:HGNC Symbol;Acc:9281]	-	67168325	67188652	21.6542	8.59597	4.13459	2.98882	21.1832	21.2468	22.5326	11.864	8.92395	5	4.10808	4.10869	4.18702	3.55657	3.08686	2.32303
ASHGA5P035379	0.028649	0.223795	2.6224	up	noncoding	ENST00000552114	RP11-542H1.1	GENCODE	587	chr2	-	160407007	160407977		CTGGTGTTAGCTAGTAAATTTAAAATGTCAGGTACCTACCACAGAGAAGATATAACCAAG		intron sense-overlapping	NM_013450	BAZ2B	bromodomain adjacent to zinc finger domain protein 2B	-	160175489	160473059	1104.65	408.922	9.77784	8.38696	1311.82	924.614	1077.53	391.792	202.714	632.261	10.0564	9.51793	9.75916	8.52694	7.66075	8.97319
ASHGA5P040929	0.0135598	0.167524	2.02454	up	noncoding	ENST00000499096	CTC-338M12.7	GENCODE	566	chr5	-	180651645	180657685		AATACCATGAGGTTCTTTGGTGGGTGAAGAGATGTTTCCTTTTCCCAGGTCCCCTTACTT		natural antisense	NM_033549	TRIM41	E3 ubiquitin-protein ligase TRIM41 isoform 1	+	180650262	180662808	457.974	189.894	8.45804	7.44045	325.683	575.363	472.877	193.184	178.851	197.645	8.01428	8.81786	8.54196	7.50332	7.4824	7.33562
ASHGA5P040929	0.0135598	0.167524	2.02454	up	noncoding	ENST00000499096	CTC-338M12.7	GENCODE	566	chr5	-	180651645	180657685		AATACCATGAGGTTCTTTGGTGGGTGAAGAGATGTTTCCTTTTCCCAGGTCCCCTTACTT		natural antisense	NM_201627	TRIM41	E3 ubiquitin-protein ligase TRIM41 isoform 2	+	180650262	180662808	457.974	189.894	8.45804	7.44045	325.683	575.363	472.877	193.184	178.851	197.645	8.01428	8.81786	8.54196	7.50332	7.4824	7.33562
ASHGA5P056495	0.00305168	0.0987422	2.10913	up	noncoding	TCONS_00004869	XLOC_001616	LincRNAs identified by Cabili et al	228	chr2	+	107318305	107384278	TCONS_00003813	AAGTTGGAGTGGGCCAGGATTCCCCCAGTTGGACTCTCACATACCTGTGGACCTCAAGTG		intergenic							814.028	338.365	9.33134	8.2547	940.09	740.957	761.037	378.742	270.028	366.324	9.5715	9.19064	9.2319	8.47662	8.07937	8.2081
ASHGA5P044551	0.0100383	0.149887	20.198	up	noncoding	ENST00000441160	RP11-400N13.2	GENCODE	1148	chr1	+	222139751	222158306		CTTTACAGTGAGGAGATGCACAGTCTCAGTTGTCATTATTTTCATCATTGGCTATATATT		intergenic							3359.74	198.19	11.4173	7.08113	2366.47	4292.36	3420.37	165.247	380.8	48.5244	10.9638	11.8052	11.4828	7.28449	8.5465	5.4124
ASHGA5P032534	0.00158076	0.0808218	3.50322	up	noncoding	TCONS_00029032	XLOC_013952	LincRNAs identified by Cabili et al	443	chr21	+	43474002	43475216		TGGAGGAACTTCTTTACTCCCTTGTTGAATTTTTGGCTCTACCAAATAAACATGAATTGC		intergenic							296.672	70.4294	7.83171	6.02303	214.471	378.607	296.939	73.5594	68.1308	69.598	7.41929	8.2091	7.86673	6.11014	6.05565	5.90329
ASHGA5P031710	0.0196695	0.193231	4.71981	up	noncoding	uc021thc.1	IGH	UCSC_knowngene	84	chr16	+	32926554	32926638	uc002ect.3, uc010vft.2, uc021thd.1, uc021thk.1	GGAGGCCTTGGTACAGCCTGGGGGGTCCCTTAGACTCTCCTGTGCAGCCTCTGGATTCAC		intergenic							5850.74	1178.51	12.1403	9.90161	8779.04	3215.69	5557.49	1182.33	572.399	1780.79	12.8699	11.3615	12.1896	10.1115	9.12107	10.4722
ASHGA5P023929	0.0103676	0.151744	2.09699	up	noncoding	HMlincRNA986-	HMlincRNA986	LincRNAs identified by Khalil et al	13924	chr4	-	133935790	133949714		TTTTTTCTAAATTGCCCATCTTGTTGATAATACCTTTGATCACCGTGTATTGAAGATGGC		intergenic							74.9297	31.2195	5.88466	4.81634	83.1452	80.5769	61.0671	23.0099	33.3452	37.3034	6.06386	5.98037	5.60975	4.44133	4.97172	5.03597
ASHGA5P021014	0.00453122	0.112	2.05531	up	noncoding	ENST00000523411	RP11-419C23.1	GENCODE	639	chr8	-	36924958	36926936		ATCTTCCTCGAAAAAGTCCTCAGGGTGCAAAGAAGAGAAATGCAATAAAATGATAATGAG		intergenic							23.9001	9.64592	4.25499	3.21563	21.5002	20.3058	29.8943	9.33611	8.97914	10.6225	4.12934	4.04307	4.59255	3.27754	3.09651	3.27284
ASHGA5P042024	0.0388575	0.251284	2.98922	up	noncoding	CV329709		LincRNAs identified by Khalil et al	309	chr14	+	60806411	60806720		CACAGCTTCCTTGGTGATGAAATTCCTTCTTATATTGGTATTGAATGGTTTTAGCAGTAA		intergenic							506.11	132.477	8.50113	6.92136	251.534	782.621	484.175	155.747	135.825	105.858	7.64708	9.27945	8.57686	7.1966	7.08259	6.48489
ASHGA5P012636	0.00800214	0.138247	2.11221	up	noncoding	NR_033363	ATG12	RefSeq	4446	chr5	-	115163893	115177548		TTTCCCCGGGAACAGAGGAACCTGCTGGCGACACCAAGAAAAAAAATGACAGTGGTCTCT	9140	exon sense-overlapping	NM_004707	ATG12	ubiquitin-like protein ATG12	-	115163893	115177548	2079.34	915.022	10.7209	9.64212	2487.43	1704.3	2046.3	856.346	700.113	1188.61	11.0354	10.4282	10.699	9.65247	9.40813	9.86575
ASHGA5P031555	0.0205747	0.197004	2.46293	up	noncoding	ENST00000552015	MIR3180-4	GENCODE	2118	chr16	+	15248759	15250877		TTCAAGTTTCCTGAAGCCCAGTTGCATCCCTGCCCTGTCCTGGGCTCTGAGAGACAGTTG		intergenic							2436.01	985.717	10.9664	9.66606	2635.75	2288.17	2384.11	906.251	541.219	1509.68	11.1228	10.845	10.9316	9.72972	9.04734	10.2211
ASHGA5P021819	0.0231324	0.204808	2.28109	up	noncoding	NR_027391	SLC15A3	RefSeq	1965	chr11	-	60704554	60719257		CAGCTACACGGAGTCCTGGAGATGGAGCGCTTACACTACATCCACCACAACGAGACCGTG	51296	exon sense-overlapping	NM_016582	SLC15A3	solute carrier family 15 member 3	-	60704554	60719257	742.105	284.198	9.17939	7.98967	919.057	592.119	715.138	253.236	365.74	233.619	9.53779	8.85848	9.1419	7.89517	8.49286	7.58097
ASHGA5P021819	0.0231324	0.204808	2.28109	up	noncoding	NR_027391	SLC15A3	RefSeq	1965	chr11	-	60704554	60719257		CAGCTACACGGAGTCCTGGAGATGGAGCGCTTACACTACATCCACCACAACGAGACCGTG	51296	natural antisense	NM_017870	TMEM132A	transmembrane protein 132A isoform a precursor	+	60691912	60704631	742.105	284.198	9.17939	7.98967	919.057	592.119	715.138	253.236	365.74	233.619	9.53779	8.85848	9.1419	7.89517	8.49286	7.58097
ASHGA5P021819	0.0231324	0.204808	2.28109	up	noncoding	NR_027391	SLC15A3	RefSeq	1965	chr11	-	60704554	60719257		CAGCTACACGGAGTCCTGGAGATGGAGCGCTTACACTACATCCACCACAACGAGACCGTG	51296	natural antisense	NM_178031	TMEM132A	transmembrane protein 132A isoform b precursor	+	60691912	60704631	742.105	284.198	9.17939	7.98967	919.057	592.119	715.138	253.236	365.74	233.619	9.53779	8.85848	9.1419	7.89517	8.49286	7.58097
ASHGA5P054659	0.0131312	0.165908	2.37119	up	noncoding	NR_029409	LOC255512	RefSeq	1024	chr11	+	1330937	1331937		TGCTCTCTCCTCGAGCCCTGCAGCCCGGCGAAATGGCTCCCGGCGGGGCCGTTTGCGCAT	255512	bidirectional	NM_019009	TOLLIP	toll-interacting protein	-	1295597	1330892	795.41	309.832	9.30007	8.05446	865.15	745.225	775.854	314.385	181.562	433.549	9.44271	9.19834	9.25916	8.21248	7.50378	8.44712
ASHGA5P035993	0.00880293	0.145229	3.95711	up	noncoding	uc002stn.1	IGVK-A2	UCSC_knowngene	301	chr2	+	89986779	89987080		TCTAGTCAGAGCCTCCTGCATAGTGATGGAAAGACCTATTTGTATTGGTACCTGCAGAAG		intergenic							866.86	189.995	9.3529	7.36846	1238.18	556.863	805.532	173.735	127.255	268.994	9.97452	8.76595	9.31823	7.35319	6.98654	7.76564
ASHGA5P023249	0.0407338	0.255724	2.26047	up	noncoding	ENST00000575787	ALOX12P2	GENCODE	712	chr17	+	6802228	6803664		TATAGTGGACTTACTGCCCAATCTCCACCAGCATGAGGAGAAATATTTCTCTGGTCCTGA		intronic antisense	ENST00000575889	MIR497HG	mir-497-195 cluster host gene (non-protein coding) [Source:HGNC Symbol;Acc:39523]	-	6780106	6915636	498.254	210.262	8.61569	7.43907	484.877	534.112	475.772	221.319	102.828	306.638	8.58571	8.71037	8.551	7.69695	6.66923	7.95103
ASHGA5P042424	0.00187874	0.0855999	3.90085	up	noncoding	TCONS_00020680	XLOC_009986	LincRNAs identified by Cabili et al	443	chr12	-	4318462	4320836		TGTTCATTTCCATGTGACAAACATGTTACGTGTGCAGAGCATGTCCAAGGTACTGTGGGA		intergenic							58.88	13.1613	5.54308	3.57929	71.5032	49.4081	55.7288	13.9144	9.42359	16.1458	5.85335	5.2982	5.47771	3.74872	3.15441	3.83474
ASHGA5P018688	0.0341252	0.238362	4.24341	up	noncoding	ENST00000456532	RP5-1158E12.3	GENCODE	375	chrX	-	45707508	45710920		CTGCGCGCAGGTGGCAGTGTAGAAGCCAGACCGGGAGCTTCCAGAAGTGGTTTCTGAAAG		intergenic							187.042	31.4625	6.93875	4.85353	325.334	69.4507	166.341	29.5363	35.3045	29.5467	8.01318	5.76628	7.03678	4.79441	5.06442	4.70175
ASHGA5P033681	0.00644022	0.128133	2.02186	up	noncoding	ENST00000575722	RP11-849I19.1	GENCODE	1256	chr18	-	76736554	76738843		CACCACATGACCACTGTCTATTAATATTGTCATACCTAAACACTCGCAAAAACAAAAGTT		intergenic							16.1798	6.46666	3.70192	2.68624	15.2693	16.3536	16.9165	7.68504	6.04427	5.67067	3.59859	3.73202	3.77516	3.05519	2.55776	2.44576
ASHGA5P057122	0.0140939	0.170093	2.69513	up	noncoding	TCONS_00013536	XLOC_006174	LincRNAs identified by Cabili et al	771	chr7	+	93940475	94018102		TAGGAAGCTCTACCCTAAAGAACTTTCAGACATGTGCACAAGAAGACCTCTCCCTCCAAT		intergenic							1553.69	558.96	10.3023	8.8719	1524.37	1607.37	1529.33	611.862	292.224	772.794	10.2836	10.3429	10.2803	9.16979	8.18806	9.25784
ASHGA5P032822	0.02551	0.214689	2.08543	up	noncoding	ENST00000437416	RP11-100E13.1	GENCODE	403	chr1	-	224802997	224803922	TCONS_00001841	GTCATTCCAGAGAGAACTTCAGTTTCAGACAAGTCATCAAATCCAGAAAGCAAGGAAAAA		bidirectional	NM_152495	CNIH3	protein cornichon homolog 3	+	224804178	224928249	113.472	46.6279	6.46798	5.40763	137.739	90.0249	112.651	43.5082	59.4586	36.9169	6.78799	6.13714	6.4788	5.35069	5.84986	5.02234
ASHGA5P042349	0.0183584	0.189833	2.52951	up	noncoding	ENST00000442150	MDC1-AS1	GENCODE	738	chr6	+	30670843	30680961		TTGTATCATTGTCCCTCTCCTTCACTAAAGGCTGATCCTTTTCAAGCTGGATTTCAGTTA		natural antisense	NM_014641	MDC1	mediator of DNA damage checkpoint protein 1	-	30667583	30685458	1428.84	553.57	10.1796	8.84073	1390.73	1455.09	1440.71	532.599	291.527	836.583	10.1494	10.1995	10.1898	8.96908	8.1846	9.36851
ASHGA5P029940	0.0269202	0.218724	2.42983	up	noncoding	TCONS_00016214	XLOC_007607	LincRNAs identified by Cabili et al	310	chr9	+	138307019	138307423		TTCCCATCAAGACGTGGGGTCTGTACCCCCTACCCACACTGACCCTCTTCCCATCGAGAG		intergenic							1959.39	814.119	10.6501	9.36923	1911.4	2062.02	1904.77	764.878	416.043	1261.44	10.6492	10.7038	10.5973	9.48269	8.67242	9.95259
ASHGA5P029116	0.0235737	0.20718	4.21969	up	noncoding	ENST00000556130	RP11-58E21.4	GENCODE	685	chr14	-	50412871	50427380		AGATCAGCATGTTAACTAGGTTAATTCCCAACTGTCCTACCACCAACTACCTAGCACGAG		intergenic							752.865	184.533	9.21827	7.14113	841.012	707.903	709.681	207.31	65.5627	280.725	9.40055	9.12173	9.13252	7.60386	5.99575	7.82378
ASHGA5P032028	0.0148071	0.174073	2.8189	up	noncoding	uc002fqc.1	AFG3L1P	UCSC_knowngene	2768	chr16	+	90056739	90063028		TTAGTCAATCTCAGAAGTCACCAGTTTAAGCAGCTCTCTCACCTGTGTATCATCTGCTCC	172	intergenic							821.519	272.549	9.34491	7.84978	924.746	720.426	819.386	304.678	143.334	369.634	9.54573	9.14619	9.34281	8.16843	7.15928	8.22162
ASHGA5P019155	0.0162163	0.179989	2.06301	up	noncoding	NR_047553	UBE2V1	RefSeq	2593	chr20	-	48697660	48732496	NR_047556	GCCTCCAAGATTTCAGTTTATATATTTGAACCCCCTCTGATGCTGTTTAACCCCTCTAAA	7335	exon sense-overlapping	NM_001032288	UBE2V1	ubiquitin-conjugating enzyme E2 variant 1 isoform d	-	48697660	48729735	1878.09	880.207	10.5887	9.54394	2074.65	1715.77	1843.84	803.188	571.628	1265.8	10.7757	10.4373	10.553	9.5545	9.11955	9.95777
ASHGA5P019155	0.0162163	0.179989	2.06301	up	noncoding	NR_047553	UBE2V1	RefSeq	2593	chr20	-	48697660	48732496	NR_047556	GCCTCCAAGATTTCAGTTTATATATTTGAACCCCCTCTGATGCTGTTTAACCCCTCTAAA	7335	exon sense-overlapping	NM_001257393	UBE2V1	ubiquitin-conjugating enzyme E2 variant 1 isoform a	-	48697660	48732496	1878.09	880.207	10.5887	9.54394	2074.65	1715.77	1843.84	803.188	571.628	1265.8	10.7757	10.4373	10.553	9.5545	9.11955	9.95777
ASHGA5P019155	0.0162163	0.179989	2.06301	up	noncoding	NR_047553	UBE2V1	RefSeq	2593	chr20	-	48697660	48732496	NR_047556	GCCTCCAAGATTTCAGTTTATATATTTGAACCCCCTCTGATGCTGTTTAACCCCTCTAAA	7335	exon sense-overlapping	NM_001257394	UBE2V1	ubiquitin-conjugating enzyme E2 variant 1 isoform c	-	48697660	48732496	1878.09	880.207	10.5887	9.54394	2074.65	1715.77	1843.84	803.188	571.628	1265.8	10.7757	10.4373	10.553	9.5545	9.11955	9.95777
ASHGA5P019155	0.0162163	0.179989	2.06301	up	noncoding	NR_047553	UBE2V1	RefSeq	2593	chr20	-	48697660	48732496	NR_047556	GCCTCCAAGATTTCAGTTTATATATTTGAACCCCCTCTGATGCTGTTTAACCCCTCTAAA	7335	exon sense-overlapping	NM_001257395	UBE2V1	ubiquitin-conjugating enzyme E2 variant 1 isoform e	-	48697660	48729735	1878.09	880.207	10.5887	9.54394	2074.65	1715.77	1843.84	803.188	571.628	1265.8	10.7757	10.4373	10.553	9.5545	9.11955	9.95777
ASHGA5P019155	0.0162163	0.179989	2.06301	up	noncoding	NR_047553	UBE2V1	RefSeq	2593	chr20	-	48697660	48732496	NR_047556	GCCTCCAAGATTTCAGTTTATATATTTGAACCCCCTCTGATGCTGTTTAACCCCTCTAAA	7335	exon sense-overlapping	NM_001257396	UBE2V1	ubiquitin-conjugating enzyme E2 variant 1 isoform f	-	48697660	48729735	1878.09	880.207	10.5887	9.54394	2074.65	1715.77	1843.84	803.188	571.628	1265.8	10.7757	10.4373	10.553	9.5545	9.11955	9.95777
ASHGA5P019155	0.0162163	0.179989	2.06301	up	noncoding	NR_047553	UBE2V1	RefSeq	2593	chr20	-	48697660	48732496	NR_047556	GCCTCCAAGATTTCAGTTTATATATTTGAACCCCCTCTGATGCTGTTTAACCCCTCTAAA	7335	exon sense-overlapping	NM_001257397	UBE2V1	ubiquitin-conjugating enzyme E2 variant 1 isoform g	-	48697660	48729735	1878.09	880.207	10.5887	9.54394	2074.65	1715.77	1843.84	803.188	571.628	1265.8	10.7757	10.4373	10.553	9.5545	9.11955	9.95777
ASHGA5P019155	0.0162163	0.179989	2.06301	up	noncoding	NR_047553	UBE2V1	RefSeq	2593	chr20	-	48697660	48732496	NR_047556	GCCTCCAAGATTTCAGTTTATATATTTGAACCCCCTCTGATGCTGTTTAACCCCTCTAAA	7335	exon sense-overlapping	NM_001257398	UBE2V1	ubiquitin-conjugating enzyme E2 variant 1 isoform g	-	48697660	48729735	1878.09	880.207	10.5887	9.54394	2074.65	1715.77	1843.84	803.188	571.628	1265.8	10.7757	10.4373	10.553	9.5545	9.11955	9.95777
ASHGA5P019155	0.0162163	0.179989	2.06301	up	noncoding	NR_047553	UBE2V1	RefSeq	2593	chr20	-	48697660	48732496	NR_047556	GCCTCCAAGATTTCAGTTTATATATTTGAACCCCCTCTGATGCTGTTTAACCCCTCTAAA	7335	exon sense-overlapping	NM_001257399	UBE2V1	ubiquitin-conjugating enzyme E2 variant 1 isoform g	-	48697660	48729735	1878.09	880.207	10.5887	9.54394	2074.65	1715.77	1843.84	803.188	571.628	1265.8	10.7757	10.4373	10.553	9.5545	9.11955	9.95777
ASHGA5P019155	0.0162163	0.179989	2.06301	up	noncoding	NR_047553	UBE2V1	RefSeq	2593	chr20	-	48697660	48732496	NR_047556	GCCTCCAAGATTTCAGTTTATATATTTGAACCCCCTCTGATGCTGTTTAACCCCTCTAAA	7335	exon sense-overlapping	NM_021988	UBE2V1	ubiquitin-conjugating enzyme E2 variant 1 isoform a	-	48697660	48732496	1878.09	880.207	10.5887	9.54394	2074.65	1715.77	1843.84	803.188	571.628	1265.8	10.7757	10.4373	10.553	9.5545	9.11955	9.95777
ASHGA5P019155	0.0162163	0.179989	2.06301	up	noncoding	NR_047553	UBE2V1	RefSeq	2593	chr20	-	48697660	48732496	NR_047556	GCCTCCAAGATTTCAGTTTATATATTTGAACCCCCTCTGATGCTGTTTAACCCCTCTAAA	7335	exon sense-overlapping	NM_022442	UBE2V1	ubiquitin-conjugating enzyme E2 variant 1 isoform c	-	48697660	48732496	1878.09	880.207	10.5887	9.54394	2074.65	1715.77	1843.84	803.188	571.628	1265.8	10.7757	10.4373	10.553	9.5545	9.11955	9.95777
ASHGA5P019155	0.0162163	0.179989	2.06301	up	noncoding	NR_047553	UBE2V1	RefSeq	2593	chr20	-	48697660	48732496	NR_047556	GCCTCCAAGATTTCAGTTTATATATTTGAACCCCCTCTGATGCTGTTTAACCCCTCTAAA	7335	exon sense-overlapping	NM_199144	UBE2V1	ubiquitin-conjugating enzyme E2 variant 1 isoform a	-	48697660	48732496	1878.09	880.207	10.5887	9.54394	2074.65	1715.77	1843.84	803.188	571.628	1265.8	10.7757	10.4373	10.553	9.5545	9.11955	9.95777
ASHGA5P019155	0.0162163	0.179989	2.06301	up	noncoding	NR_047553	UBE2V1	RefSeq	2593	chr20	-	48697660	48732496	NR_047556	GCCTCCAAGATTTCAGTTTATATATTTGAACCCCCTCTGATGCTGTTTAACCCCTCTAAA	7335	exon sense-overlapping	NM_199203	TMEM189-UBE2V1	TMEM189-UBE2V1 fusion protein	-	48697660	48770335	1878.09	880.207	10.5887	9.54394	2074.65	1715.77	1843.84	803.188	571.628	1265.8	10.7757	10.4373	10.553	9.5545	9.11955	9.95777
ASHGA5P048470	0.0408814	0.256225	7.73017	up	noncoding	TCONS_00013751	XLOC_006390	LincRNAs identified by Cabili et al	4899	chr7	-	27226865	27232305		CTGAAGATGCACAAATAATTTCAAGTTCAGTTCTCAGGGATTCAAAGGACATGAAAATTC		intergenic							81.0494	6.04343	5.47375	2.52325	15.3173	150.521	77.3095	5	5	8.13029	3.60264	6.87102	5.94758	2.34116	2.32441	2.90417
ASHGA5P014886	0.047049	0.271931	2.23263	up	noncoding	ENST00000414374	RP11-86H7.1	GENCODE	438	chr1	-	95144980	95285766		TAGCAAACAGTTTTCTGAAGCTCAGAGGGACACCTTGTATTGCTGGATGATAAAAACAGG		bidirectional	NM_001114106	SLC44A3	choline transporter-like protein 3 isoform 1	+	95285897	95360803	227.98	83.3787	7.39006	6.23132	130.495	336.873	216.571	80.2249	65.2661	104.645	6.71019	8.04049	7.41951	6.23397	5.98983	6.47016
ASHGA5P014886	0.047049	0.271931	2.23263	up	noncoding	ENST00000414374	RP11-86H7.1	GENCODE	438	chr1	-	95144980	95285766		TAGCAAACAGTTTTCTGAAGCTCAGAGGGACACCTTGTATTGCTGGATGATAAAAACAGG		bidirectional	NM_001258340	SLC44A3	choline transporter-like protein 3 isoform 3	+	95285897	95360803	227.98	83.3787	7.39006	6.23132	130.495	336.873	216.571	80.2249	65.2661	104.645	6.71019	8.04049	7.41951	6.23397	5.98983	6.47016
ASHGA5P014886	0.047049	0.271931	2.23263	up	noncoding	ENST00000414374	RP11-86H7.1	GENCODE	438	chr1	-	95144980	95285766		TAGCAAACAGTTTTCTGAAGCTCAGAGGGACACCTTGTATTGCTGGATGATAAAAACAGG		bidirectional	NM_001258341	SLC44A3	choline transporter-like protein 3 isoform 4	+	95285897	95360803	227.98	83.3787	7.39006	6.23132	130.495	336.873	216.571	80.2249	65.2661	104.645	6.71019	8.04049	7.41951	6.23397	5.98983	6.47016
ASHGA5P014886	0.047049	0.271931	2.23263	up	noncoding	ENST00000414374	RP11-86H7.1	GENCODE	438	chr1	-	95144980	95285766		TAGCAAACAGTTTTCTGAAGCTCAGAGGGACACCTTGTATTGCTGGATGATAAAAACAGG		bidirectional	NM_001258342	SLC44A3	choline transporter-like protein 3 isoform 5	+	95285897	95360803	227.98	83.3787	7.39006	6.23132	130.495	336.873	216.571	80.2249	65.2661	104.645	6.71019	8.04049	7.41951	6.23397	5.98983	6.47016
ASHGA5P014886	0.047049	0.271931	2.23263	up	noncoding	ENST00000414374	RP11-86H7.1	GENCODE	438	chr1	-	95144980	95285766		TAGCAAACAGTTTTCTGAAGCTCAGAGGGACACCTTGTATTGCTGGATGATAAAAACAGG		bidirectional	NM_001258343	SLC44A3	choline transporter-like protein 3 isoform 6	+	95285897	95360803	227.98	83.3787	7.39006	6.23132	130.495	336.873	216.571	80.2249	65.2661	104.645	6.71019	8.04049	7.41951	6.23397	5.98983	6.47016
ASHGA5P014886	0.047049	0.271931	2.23263	up	noncoding	ENST00000414374	RP11-86H7.1	GENCODE	438	chr1	-	95144980	95285766		TAGCAAACAGTTTTCTGAAGCTCAGAGGGACACCTTGTATTGCTGGATGATAAAAACAGG		bidirectional	NM_152369	SLC44A3	choline transporter-like protein 3 isoform 2	+	95286099	95360803	227.98	83.3787	7.39006	6.23132	130.495	336.873	216.571	80.2249	65.2661	104.645	6.71019	8.04049	7.41951	6.23397	5.98983	6.47016
ASHGA5P040485	0.00083059	0.0675814	2.81601	up	noncoding	ENST00000513408	GUSBP3	GENCODE	1296	chr5	-	68935285	68975086	NR_027386	CATTTTTCATCTATATTATGAGGCAGTAAGAGTCTTCTGTTTTTCCAAAGTTGAGACTGC	653188	intergenic							7625.73	2671.9	12.6702	11.1766	8091.16	7266.3	7519.74	2514.23	2056.94	3444.53	12.7724	12.5899	12.6484	11.1948	10.8972	11.4377
ASHGA5P055117	0.0336747	0.237675	3.78684	up	noncoding	TCONS_00006780	XLOC_002573	LincRNAs identified by Cabili et al	365	chr3	+	9291437	9293990	TCONS_00006781	TCACTGCAAGCAAAAAGGGGAAGAAACGCTCACAAAAGGGAAGGCAGCAGGAAAAGTAAT		intergenic							244.241	58.9894	7.50827	5.58727	360.155	168.023	204.543	83.3999	26.2029	67.3655	8.15474	7.03534	7.33472	6.29006	4.6102	5.86156
ASHGA5P056588	0.0121472	0.161165	2.20375	up	noncoding	TCONS_00006378	XLOC_002996	LincRNAs identified by Cabili et al	1716	chr3	+	195374391	195376247		TTGCAATTTGAGGGCCATGCAGCTGTATGCCCGGGGGGAACTGATGTTGCAGTTTGAGGG		intron sense-overlapping	ENST00000381954	MUC20	mucin 20, cell surface associated [Source:HGNC Symbol;Acc:23282]	+	195343315	195460421	39.8985	15.8747	4.99273	3.85277	39.6591	47.7778	32.2586	12.1624	20.7186	14.743	5.02799	5.24557	4.70464	3.58604	4.26629	3.70599
ASHGA5P055890	0.00348794	0.102209	2.0308	up	noncoding	TCONS_00003962	XLOC_001780	LincRNAs identified by Cabili et al	287	chr2	+	186031548	186061503	TCONS_00003963, TCONS_00004963	AAACCTTGTCTCTCCCAAGTACCTTCTGTCTCTGGCAGCTCCATGTAAACTTCAGGAATG		intergenic							8873.62	4251.95	12.8856	11.8635	9385.56	9163.58	8071.73	4282.5	3301.52	5171.82	12.9735	12.9255	12.7577	11.9901	11.5609	12.0395
ASHGA5P017547	0.033107	0.236036	2.76829	up	noncoding	ENST00000442967	AC017096.1	GENCODE	560	chr2	+	200322422	200324615		TTATTAGTTGCGTTGAGTCATCAGGCAAAGACCCCGAGGGCTCTCCCACATCTCCCGCAG		intronic antisense	NM_001172517	SATB2	DNA-binding protein SATB2	-	200134222	200329831	3270.97	1239.77	11.4096	9.94065	3374.1	3210.65	3228.17	1256.43	541.993	1920.9	11.478	11.3602	11.3907	10.1971	9.04971	10.5752
ASHGA5P017547	0.033107	0.236036	2.76829	up	noncoding	ENST00000442967	AC017096.1	GENCODE	560	chr2	+	200322422	200324615		TTATTAGTTGCGTTGAGTCATCAGGCAAAGACCCCGAGGGCTCTCCCACATCTCCCGCAG		intronic antisense	NM_015265	SATB2	DNA-binding protein SATB2	-	200134222	200335989	3270.97	1239.77	11.4096	9.94065	3374.1	3210.65	3228.17	1256.43	541.993	1920.9	11.478	11.3602	11.3907	10.1971	9.04971	10.5752
ASHGA5P017547	0.033107	0.236036	2.76829	up	noncoding	ENST00000442967	AC017096.1	GENCODE	560	chr2	+	200322422	200324615		TTATTAGTTGCGTTGAGTCATCAGGCAAAGACCCCGAGGGCTCTCCCACATCTCCCGCAG		natural antisense	NM_001172509	SATB2	DNA-binding protein SATB2	-	200134222	200322819	3270.97	1239.77	11.4096	9.94065	3374.1	3210.65	3228.17	1256.43	541.993	1920.9	11.478	11.3602	11.3907	10.1971	9.04971	10.5752
ASHGA5P041268	0.0393237	0.252166	2.08639	up	noncoding	uc021ybu.1	HM358988	UCSC_knowngene	310	chr5	+	97674677	97674987		AATCATAAGATGACCCAGATCACGTTCGAGACCTTCAGCAATACCCCAGCCATATACATG		intergenic							1799	846.468	10.5212	9.46024	2050.9	1522.96	1823.15	830.962	466.793	1241.65	10.7592	10.2689	10.5357	9.60452	8.84454	9.93165
ASHGA5P039283	0.0168872	0.183424	2.6873	up	noncoding	ENST00000468356	RP11-1191J2.2	GENCODE	1388	chr4	-	647011	649434		CGGCTGGGACTCTCCCATCAGCACAGACCACACGTCAAAAAATTCCTGGGCAGAGAAGAG		natural antisense	NM_000283	PDE6B	rod cGMP-specific 3',5'-cyclic phosphodiesterase subunit beta isoform 1	+	619362	664681	1481.22	526.079	10.2276	8.80141	1751.17	1304.87	1387.61	610.422	282.276	685.54	10.5141	10.0381	10.1305	9.16717	8.14103	9.09602
ASHGA5P039283	0.0168872	0.183424	2.6873	up	noncoding	ENST00000468356	RP11-1191J2.2	GENCODE	1388	chr4	-	647011	649434		CGGCTGGGACTCTCCCATCAGCACAGACCACACGTCAAAAAATTCCTGGGCAGAGAAGAG		natural antisense	NM_001145291	PDE6B	rod cGMP-specific 3',5'-cyclic phosphodiesterase subunit beta isoform 2	+	619362	664681	1481.22	526.079	10.2276	8.80141	1751.17	1304.87	1387.61	610.422	282.276	685.54	10.5141	10.0381	10.1305	9.16717	8.14103	9.09602
ASHGA5P039283	0.0168872	0.183424	2.6873	up	noncoding	ENST00000468356	RP11-1191J2.2	GENCODE	1388	chr4	-	647011	649434		CGGCTGGGACTCTCCCATCAGCACAGACCACACGTCAAAAAATTCCTGGGCAGAGAAGAG		natural antisense	NM_001145292	PDE6B	rod cGMP-specific 3',5'-cyclic phosphodiesterase subunit beta isoform 3	+	646965	664681	1481.22	526.079	10.2276	8.80141	1751.17	1304.87	1387.61	610.422	282.276	685.54	10.5141	10.0381	10.1305	9.16717	8.14103	9.09602
ASHGA5P032274	0.0189618	0.191756	2.23826	up	noncoding	BE174175R		LincRNAs identified by Khalil et al	327	chr10	-	112287106	112287405		ATATAAATGTTATTAGAGTGAATGAGAGAAGGAATGCCGGAAGGGCTCTCCCCATCCCCA		intergenic							3023.03	1340.17	11.2937	10.1313	2943.12	3219.68	2906.28	1356.44	772.462	1891.62	11.2813	11.3645	11.2354	10.2979	9.54372	10.5524
ASHGA5P000221	0.0433863	0.262014	4.52233	up	noncoding	chr12:125949425-125960625-	chr12:125949425-125960625	LincRNAs identified by Khalil et al	11200	chr12	-	127383472	127394672		CGTAAGAGCATTCTCCCAGAATTTACAGTTTAGAGGATAAAGCTATGTAACAATCCTCCC		intergenic							2120.61	528.447	10.7177	8.54062	2859.01	1488.8	2014	489.994	150.213	945.133	11.2414	10.2373	10.6743	8.84398	7.22751	9.55037
ASHGA5P015049	0.0387727	0.251284	2.03566	up	noncoding	ENST00000433986	RP11-261C10.3	GENCODE	443	chr1	-	243251336	243255900	ENST00000415989, ENST00000428504, ENST00000446912, ENST00000466557, ENST00000566992, uc002fqr.2	CTGCTCTTACAAGGATCCGAAGAAATGGAATAATCGTATCGCTGATCTATGTAAACAAAT		intergenic							1607.72	749.936	10.3389	9.31341	2005	1265.54	1552.62	725.559	457.883	1066.37	10.7241	9.99167	10.301	9.40776	8.81708	9.71539
ASHGA5P054840	0.00700598	0.130295	2.61064	up	noncoding	uc010rib.1	LOC646813	UCSC_knowngene	709	chr11	+	50375273	50379802	uc001nhe.2	CCACATTTTGGTATGAGTCTTTAAATTCTCACATATTTGAGAGTGAAAATGAATGTTTTT	646813	intergenic							81.7032	28.4638	6.02093	4.63653	80.7011	81.0674	83.341	21.9143	22.1831	41.2939	6.02287	5.98906	6.05087	4.37386	4.35704	5.17868
ASHGA5P050797	0.0298217	0.226771	3.36232	up	noncoding	ENST00000432162	RP11-86H7.1	GENCODE	646	chr1	-	95138452	95197901		GCCTTTGTCCCATGCTTTGAAATTTACCACATGAAAAATAAAATTAAATACTGATCATCA		intergenic							5842.61	1498.54	12.1075	10.3581	2585.26	8673.22	6269.35	1376.09	1276.86	1842.68	11.099	12.8556	12.368	10.3197	10.2444	10.5101
ASHGA5P043071	0.0141348	0.170225	2.18655	up	noncoding	NR_004422	HPVC1	RefSeq	1198	chr7	-	54268916	54270114		GGTTTCCCTCAATATCATATTAGTCCTAGAACATACCTAACAGTAAGTCCCTTAGTTAAT	3262	intergenic							230.226	92.4286	7.488	6.35935	277.595	193.704	219.379	100.111	62.452	114.723	7.78988	7.23889	7.43524	6.55739	5.92368	6.59698
ASHGA5P030284	0.0474025	0.272633	3.31617	up	noncoding	ENST00000555332	CTD-2536I1.1	GENCODE	1147	chr15	-	95819689	95832714		ACTCCTGCAATGAATTATATGCATATGGCTCTCCCATACTGGGAATGCCTAGAGGAGAGA		intergenic							1252.48	423.453	9.98266	8.25314	1230.99	1227.35	1299.1	327.883	146.057	796.418	9.96617	9.94593	10.0359	8.27463	7.18464	9.30015
ASHGA5P049198	0.0336196	0.237461	2.27231	up	noncoding	TCONS_00023943	XLOC_011259	LincRNAs identified by Cabili et al	346	chr15	+	53375035	53393040		TTCTTGCCCTGGGTCATCCTGCACTCAGTGTTGACTTTGTGGCATCTACTGAAATACTTT		intergenic							686.578	253.958	9.00758	7.82342	996.586	440.293	622.854	242.574	196.073	323.227	9.65018	8.43276	8.9398	7.82553	7.61571	8.02903
ASHGA5P031133	0.0138367	0.168756	4.95001	up	noncoding	uc010vga.2	IGH	UCSC_knowngene	91	chr16	-	33647451	33647542	uc002ect.3, uc010vft.2, uc021thd.1	TGGTACAGCCTGGGGGGTCCCTGAGACTGTCCTGTCCAGACTCTGGATTCACCTTCAGTA		intergenic							3916.27	761.297	11.5845	9.27702	5611.98	2304.45	3832.39	743.764	384.72	1155.41	12.2491	10.8545	11.6497	9.44171	8.56124	9.8281
ASHGA5P041133	0.00368197	0.103318	2.09787	up	noncoding	uc003jxo.3	SMA4	UCSC_knowngene	1500	chr5	+	69140556	69188410	ENST00000512782, uc003jzu.3	TGCAATAACAATCCAAAGATGGAAGAAGACACTTCTAGGTAGACAAAATTGCAAGTATAG		intergenic							807.038	341.142	9.31921	8.25029	914.263	713.953	792.899	320.581	258.832	444.013	9.52984	9.13402	9.29378	8.24407	8.02357	8.48322
ASHGA5P027839	0.0253023	0.213973	2.29936	up	noncoding	ENST00000545158	RP11-392P7.7	GENCODE	369	chr12	+	13115233	13116473		CCATTTATTTACTCTTAGACTCTCTCCCTAGAAATGTATCGTTAGTGTTCATTCATCTGC		intergenic							826.191	338.691	9.36088	8.15964	831.91	860.325	786.339	376.219	177.923	461.93	9.38547	9.41859	9.27857	8.46657	7.47609	8.53627
ASHGA5P052485	0.0137643	0.168534	2.01482	up	noncoding	uc003lyl.4	DQ658414	UCSC_knowngene	2331	chr5	+	159895244	159914433		AAGATGCTCTTTCTCCAAGACGCTTGACCGCTCTTCCTTTCCTGGATGGCACCAGCAGGG		intergenic							669.421	296.623	9.03635	8.0257	779.65	574.102	654.511	298.216	199.781	391.872	9.28591	8.81403	9.00911	8.13476	7.64089	8.30143
ASHGA5P051383	0.0364489	0.245163	2.07086	up	noncoding	uc003bqp.3	LOC100288428	UCSC_knowngene	1399	chr3	-	8235935	8543344	NR_033378	GCATGGCCGCGGCCCCTGACTACCCAGCTCCCTTCTATCCCTCGAGCGGCAGGAATCCGT	100288428	bidirectional	NM_014583	LMCD1	LIM and cysteine-rich domains protein 1	+	8543510	8609806	861.805	396.518	9.42662	8.37639	899.032	846.666	839.717	392.011	211.765	585.779	9.50344	9.39499	9.38144	8.52795	7.73134	8.86988
ASHGA5P027371	0.0283805	0.223083	2.61271	up	noncoding	DA096519		LincRNAs identified by Khalil et al	553	chr9	-	84189582	84190134		ATTTCTTCTGATGTTGTGTGTAGTGACCCATATCCTTCTGCATAAAAGACAGTCGAGAAA		intergenic							630.43	210.646	8.93382	7.54827	547.567	814.641	529.083	280.089	214.73	137.119	8.76546	9.33597	8.70003	8.04255	7.75436	6.84791
ASHGA5P032714	0.000512677	0.0580602	2.24314	up	noncoding	ENST00000416510	RP11-400N13.1	GENCODE	675	chr1	-	222262510	222560776		TCTTGAAGGGAAACCTCAATGTAGCTTAGCTCTTGAGAAAACAGTATGTGCATATGCTTC		intergenic							89.2566	34.272	6.13955	4.97403	101.923	83.0441	82.8032	34.5434	31.9249	36.3479	6.35553	6.02038	6.04272	5.01807	4.90407	4.99994
ASHGA5P034676	0.00570563	0.120462	2.49206	up	noncoding	uc002ped.1	DKFZp434J0226	UCSC_knowngene	1316	chr19	+	46706682	46715832		AAAGATACAGGATCTTCCACACACACAGATCTGACCACATACATCCCCTGCTGGGAATAA	93429	intergenic							454.879	156.486	8.46442	7.14708	574.464	391.211	398.962	187.197	123.513	158.748	8.83504	8.25501	8.30322	7.45869	6.94281	7.03976
ASHGA5P022292	0.0475151	0.273004	2.30137	up	noncoding	ENST00000553991	RP11-488C13.4	GENCODE	756	chr14	-	77388182	77390992		GTAATCTCAGAACAAACCCCATCTCCTGCAAGAAGCCTTCCTTTCTCTGAGGGAGGAACT		intergenic							5247.73	2112.42	12.0245	10.822	6506.76	3005.9	6230.52	1789.25	1636.06	2911.95	12.4588	11.2589	12.3558	10.71	10.5758	11.1803
ASHGA5P017071	0.0179434	0.188251	2.03058	up	noncoding	ENST00000437331	DLX6-AS1	GENCODE	580	chr7	-	96598109	96643372		GAAAATTACAGTTGCTGAGACAAAGGAAAACCCACTCCCTTGGAGGAGCATGACCTTTTC	285987	intronic antisense	NM_005222	DLX6	homeobox protein DLX-6	+	96635289	96640352	104.451	45.0335	6.35127	5.32938	126.889	85.7277	100.736	45.5162	32.9771	56.6072	6.66923	6.06716	6.31743	5.41275	4.95285	5.62255
ASHGA5P046284	0.0155813	0.176855	2.81329	up	noncoding	ENST00000430794	ALG13-AS1	GENCODE	195	chrX	-	110949876	110954329		TATTTCTAGTTCCATGGATACATATCACTAGACTTTTAAAAAATCATTTAAATTTTCCTT		intronic antisense	NM_001099922	ALG13	UDP-N-acetylglucosamine transferase subunit ALG13 homolog isoform 1	+	110924345	111003875	179.629	58.1566	7.12849	5.63623	140.015	213.87	185.002	54.6313	34.8854	84.9531	6.81041	7.38543	7.18963	5.68028	5.04674	6.18168
ASHGA5P046284	0.0155813	0.176855	2.81329	up	noncoding	ENST00000430794	ALG13-AS1	GENCODE	195	chrX	-	110949876	110954329		TATTTCTAGTTCCATGGATACATATCACTAGACTTTTAAAAAATCATTTAAATTTTCCTT		intronic antisense	NM_001257230	ALG13	UDP-N-acetylglucosamine transferase subunit ALG13 homolog isoform 5	+	110924345	111003875	179.629	58.1566	7.12849	5.63623	140.015	213.87	185.002	54.6313	34.8854	84.9531	6.81041	7.38543	7.18963	5.68028	5.04674	6.18168
ASHGA5P046284	0.0155813	0.176855	2.81329	up	noncoding	ENST00000430794	ALG13-AS1	GENCODE	195	chrX	-	110949876	110954329		TATTTCTAGTTCCATGGATACATATCACTAGACTTTTAAAAAATCATTTAAATTTTCCTT		intronic antisense	NM_001257231	ALG13	UDP-N-acetylglucosamine transferase subunit ALG13 homolog isoform 6	+	110924397	111003875	179.629	58.1566	7.12849	5.63623	140.015	213.87	185.002	54.6313	34.8854	84.9531	6.81041	7.38543	7.18963	5.68028	5.04674	6.18168
ASHGA5P046284	0.0155813	0.176855	2.81329	up	noncoding	ENST00000430794	ALG13-AS1	GENCODE	195	chrX	-	110949876	110954329		TATTTCTAGTTCCATGGATACATATCACTAGACTTTTAAAAAATCATTTAAATTTTCCTT		intronic antisense	NM_001257234	ALG13	UDP-N-acetylglucosamine transferase subunit ALG13 homolog isoform 5	+	110924397	111003875	179.629	58.1566	7.12849	5.63623	140.015	213.87	185.002	54.6313	34.8854	84.9531	6.81041	7.38543	7.18963	5.68028	5.04674	6.18168
ASHGA5P046284	0.0155813	0.176855	2.81329	up	noncoding	ENST00000430794	ALG13-AS1	GENCODE	195	chrX	-	110949876	110954329		TATTTCTAGTTCCATGGATACATATCACTAGACTTTTAAAAAATCATTTAAATTTTCCTT		intronic antisense	NM_001257237	ALG13	UDP-N-acetylglucosamine transferase subunit ALG13 homolog isoform 5	+	110924397	111003875	179.629	58.1566	7.12849	5.63623	140.015	213.87	185.002	54.6313	34.8854	84.9531	6.81041	7.38543	7.18963	5.68028	5.04674	6.18168
ASHGA5P015833	0.0227441	0.204319	2.127	up	noncoding	NR_024534	ALG3	RefSeq	1513	chr3	-	183960116	183966759	NM_001006941	CCTGGCGGAGACACAGAGATTGACTGGAAGGCCTACATGGCCGAGGTAGAAGGCGTCATC	10195	exon sense-overlapping	NM_001006941	ALG3	dol-P-Man:Man(5)GlcNAc(2)-PP-Dol alpha-1,3-mannosyltransferase isoform d	-	183960116	183967313	65.036	27.9763	5.69629	4.60747	70.0273	61.6941	63.3866	26.5422	18.3042	39.0826	5.82335	5.60094	5.66459	4.64424	4.079	5.09918
ASHGA5P015833	0.0227441	0.204319	2.127	up	noncoding	NR_024534	ALG3	RefSeq	1513	chr3	-	183960116	183966759	NM_001006941	CCTGGCGGAGACACAGAGATTGACTGGAAGGCCTACATGGCCGAGGTAGAAGGCGTCATC	10195	exon sense-overlapping	NM_005787	ALG3	dol-P-Man:Man(5)GlcNAc(2)-PP-Dol alpha-1,3-mannosyltransferase isoform a	-	183960116	183966759	65.036	27.9763	5.69629	4.60747	70.0273	61.6941	63.3866	26.5422	18.3042	39.0826	5.82335	5.60094	5.66459	4.64424	4.079	5.09918
ASHGA5P015833	0.0227441	0.204319	2.127	up	noncoding	NR_024534	ALG3	RefSeq	1513	chr3	-	183960116	183966759	NM_001006941	CCTGGCGGAGACACAGAGATTGACTGGAAGGCCTACATGGCCGAGGTAGAAGGCGTCATC	10195	natural antisense	NM_138345	VWA5B2	von Willebrand factor A domain-containing protein 5B2	+	183948316	183960117	65.036	27.9763	5.69629	4.60747	70.0273	61.6941	63.3866	26.5422	18.3042	39.0826	5.82335	5.60094	5.66459	4.64424	4.079	5.09918
ASHGA5P037649	0.0425921	0.259987	2.30739	up	noncoding	ENST00000411969	CTA-256D12.11	GENCODE	289	chr22	-	29909877	29931379		ATGAACAGAGATAAATCCAGAAATGTATGCTGATTATTAGGACAGAAGCAATACAGCAGC		intron sense-overlapping	NM_001002877	THOC5	THO complex subunit 5 homolog	-	29904155	29949736	18.8994	7.52	3.92548	2.71922	22.6341	17.1504	16.9137	5	5	12.56	4.20473	3.79692	3.77478	2.34116	2.32441	3.49209
ASHGA5P037649	0.0425921	0.259987	2.30739	up	noncoding	ENST00000411969	CTA-256D12.11	GENCODE	289	chr22	-	29909877	29931379		ATGAACAGAGATAAATCCAGAAATGTATGCTGATTATTAGGACAGAAGCAATACAGCAGC		intron sense-overlapping	NM_001002878	THOC5	THO complex subunit 5 homolog	-	29904155	29949644	18.8994	7.52	3.92548	2.71922	22.6341	17.1504	16.9137	5	5	12.56	4.20473	3.79692	3.77478	2.34116	2.32441	3.49209
ASHGA5P037649	0.0425921	0.259987	2.30739	up	noncoding	ENST00000411969	CTA-256D12.11	GENCODE	289	chr22	-	29909877	29931379		ATGAACAGAGATAAATCCAGAAATGTATGCTGATTATTAGGACAGAAGCAATACAGCAGC		intron sense-overlapping	NM_001002879	THOC5	THO complex subunit 5 homolog	-	29904155	29949644	18.8994	7.52	3.92548	2.71922	22.6341	17.1504	16.9137	5	5	12.56	4.20473	3.79692	3.77478	2.34116	2.32441	3.49209
ASHGA5P037649	0.0425921	0.259987	2.30739	up	noncoding	ENST00000411969	CTA-256D12.11	GENCODE	289	chr22	-	29909877	29931379		ATGAACAGAGATAAATCCAGAAATGTATGCTGATTATTAGGACAGAAGCAATACAGCAGC		intron sense-overlapping	NM_003678	THOC5	THO complex subunit 5 homolog	-	29904155	29949736	18.8994	7.52	3.92548	2.71922	22.6341	17.1504	16.9137	5	5	12.56	4.20473	3.79692	3.77478	2.34116	2.32441	3.49209
ASHGA5P047532	0.013515	0.167485	2.08889	up	noncoding	uc001jzw.1	AK126491	UCSC_knowngene	3842	chr10	+	80027098	80159502		GAACAGCTCTGAAACTTAAAGCTCAGAAGGCTTTGAAATGCAAATATTTTGAAGGAAACA		intergenic							19.4231	7.5202	3.95464	2.8919	24.5082	14.5353	19.2259	7.5546	8.47707	6.52893	4.32162	3.58191	3.96039	3.03634	3.01489	2.62447
ASHGA5P020815	0.00551678	0.119706	3.02395	up	noncoding	ENST00000520280	RP11-242J7.1	GENCODE	607	chr4	-	185540042	185546033		GCAAGAAAAATAGCTGAATATAACTGGCCAGTGCAGAAGAGCCTATGAAGGTGGAAAATG		intergenic							19.6685	5	3.92597	2.32953	13.1605	26.1267	19.7183	5	5	5	3.3883	4.3967	3.9929	2.34116	2.32441	2.32303
ASHGA5P040169	0.0204292	0.19626	3.34598	up	noncoding	ENST00000505586	RP11-423J7.1	GENCODE	358	chr4	+	150877359	150879724		GTTCAAGGCCAAGAGCATTCTCCAAGTAACTGATATCTTCAACAGAAGGTGGTTGATGAG		intergenic							66.3747	18.3251	5.70078	3.95835	84.9763	57.4187	56.729	19.8237	9.21214	25.9394	6.0946	5.50516	5.50259	4.23117	3.12542	4.51847
ASHGA5P028262	0.0263604	0.217129	3.27073	up	noncoding	ENST00000547282	RP11-689B22.2	GENCODE	303	chr12	+	109029624	109034693		AATGAAGCCCAAGAAAAATACTCCAAGTTGCCTTCCAAGATTGAAGCAATGATATCTGAG		intergenic							278.163	75.0324	7.6935	5.98388	396.626	177.281	260.583	72.395	41.4424	111.26	8.2904	7.10924	7.68084	6.08582	5.31205	6.55377
ASHGA5P039664	0.0279454	0.221523	2.32959	up	noncoding	ENST00000513067	RP11-597D13.8	GENCODE	365	chr4	-	159120256	159121594		TGGGATTTGAAGTCGTTCTACTCATGCTCTGTTTTTCAATAAAGCTGCTTCTGCCTCTGT		intergenic							681.123	280.146	9.07171	7.85164	704.874	685.851	652.645	237.51	153.488	449.439	9.13621	9.07417	9.00474	7.79455	7.25924	8.50112
ASHGA5P037294	0.0104796	0.152205	2.29689	up	noncoding	NR_026812	RUNX1-IT1	RefSeq	1502	chr21	-	36410232	36411723		CCATGTTGAAGTGTAAACTCCACTCAGCTCCAGGAGGAATCGTGTTTTCTTTATCACCAG	80215	intron sense-overlapping	NM_001754	RUNX1	runt-related transcription factor 1 isoform AML1c	-	36160097	36421595	3100.05	1302.58	11.3178	10.1181	3537.89	2703.82	3058.45	1192.28	870.321	1845.13	11.5505	11.0913	11.3116	10.123	9.7201	10.5113
ASHGA5P000525	0.0458251	0.268826	3.45931	up	noncoding	chr8:50050850-50118750-	chr8:50050850-50118750	LincRNAs identified by Khalil et al	67900	chr8	-	49888297	49956197		ATCATAACATTACCCACTCCCAAGGATCTACATAAGGACTTAAACAGAGAGCAATGTTTA		intergenic							642.999	182.762	8.93778	7.1473	897.178	473.444	558.376	210.776	67.5073	270.003	9.50096	8.53798	8.77441	7.62923	6.04153	7.77114
ASHGA5P029059	0.0175202	0.186703	2.69096	up	noncoding	ENST00000548631	RP11-1103G16.1	GENCODE	579	chr14	-	30919565	30943276		TGCTGAGATTCCCATTGGTTTCCCAGAGACATCTCATCACTGATGTACTTTCACTTATCA		intergenic							226.204	76.9664	7.47597	6.04785	253.611	210.672	214.329	97.3326	42.6659	90.9007	7.65688	7.36638	7.40466	6.51424	5.35213	6.27719
ASHGA5P018290	0.0196325	0.193231	2.53524	up	noncoding	ENST00000451617	RP11-397C18.2	GENCODE	790	chr10	+	14116282	14129604		GATAACCCTGAGATTGAAAACATCAAACCAAACCTGAAGCACTGAGAGGTTGGGTAACCA		intronic antisense	NM_018027	FRMD4A	FERM domain-containing protein 4A	-	13685705	14372866	30.7169	10.2114	4.58781	3.24569	25.0301	24.6498	42.4708	10.5393	12.8685	7.22625	4.35395	4.31857	5.09091	3.41728	3.57016	2.74964
ASHGA5P044637	0.0452126	0.267412	2.61268	up	noncoding	ENST00000524073	CTD-3023L14.1	GENCODE	579	chr8	+	8417403	8419634		TTTTCACAAATGCGTATTCTTTCTGCAGTGAGGACTACAGCAAATCTCAGAGGTCACAAT		intergenic							19.9049	5.78449	3.86578	2.48025	10.1526	30.3261	19.236	5	5	7.35347	3.02807	4.60839	3.96089	2.34116	2.32441	2.77519
ASHGA5P055517	0.00763652	0.135224	2.56532	up	noncoding	ENST00000538665	IFNG-AS1	GENCODE	1791	chr12	+	68383224	68415107		GCTTTAGTAAGACAATTTGTATAGTGTTCAGTGTGGATTAAAATGGAGAACACAGGTATC		intergenic							114.36	40.341	6.4961	5.13696	113.185	110.88	119.014	34.6384	28.4916	57.8929	6.5068	6.42559	6.55592	5.02202	4.73633	5.65255
ASHGA5P031811	0.0004497	0.0554256	5.46213	up	noncoding	TCONS_00006525	XLOC_003150	LincRNAs identified by Cabili et al	346	chr3	-	65093398	65094518		AACAAATGTGCAAAGACTGACCCTTACTGATGTGCATCAATGAAAGGAGGACAAAGCAGG		intergenic							91.7984	14.6248	6.17936	3.7299	80.4097	96.8121	98.1735	9.86349	14.7707	19.2404	6.01824	6.23962	6.28024	3.34083	3.76001	4.08886
ASHGA5P017857	0.0295021	0.225901	2.04521	up	noncoding	ENST00000446406	H19	GENCODE	1612	chr11	-	2016445	2019057		GGTGGGCAGGGGTCTGGTGCGGAGAGGGCCCACAGTGGACTTGGTGACGCTGTATGCCCT	283120	intergenic							2527.85	1203.11	11.0152	9.98291	2221.01	2746.85	2615.68	1236.05	690.279	1682.99	10.8691	11.115	11.0613	10.1704	9.39144	10.3869
ASHGA5P039317	0.0143781	0.171427	2.07936	up	noncoding	ENST00000515487	STX18-IT1	GENCODE	542	chr4	-	4477847	4483427		AATTAAGAGTGAAAGGAGTTAGACTCGGAATTTAGTCAGTGGGCTCCAAATTAAACTTGG		intron sense-overlapping	NM_016930	STX18	syntaxin-18	-	4420695	4543775	300.787	123.791	7.85361	6.79747	383.656	229.064	289.641	117.93	96.0415	157.402	8.24169	7.48774	7.83141	6.79608	6.56846	7.02789
ASHGA5P054075	0.00389652	0.106194	2.0611	up	noncoding	ENST00000420471	LL0XNC01-157D4.1	GENCODE	838	chrX	+	102024108	102094892		AGTTTCCCATTGAGTCTCAAATGAAGAGAGTGCAGATGAAGAGGAGGTAGGAGTCACAAG		intergenic							256.32	109.17	7.65735	6.61394	231	278.786	259.174	105.291	81.638	140.58	7.52698	7.77155	7.67353	6.63277	6.32977	6.87928
ASHGA5P048831	0.022892	0.204489	2.43745	up	noncoding	ENST00000558086	CTD-2240J17.1	GENCODE	658	chr15	+	81702857	81703608		ACAAATTTGGGTAAGTGCTCAAAGATGTGTTACTACAGAATGTACTTGTGAAGTTCTTGT		intergenic							341.973	120.102	8.01401	6.72864	478.65	238.854	308.414	106.933	86.7181	166.655	8.56763	7.5509	7.9235	6.65567	6.42559	7.10466
ASHGA5P044003	0.00780803	0.136241	3.29623	up	noncoding	ENST00000568729	RP11-143I21.1	GENCODE	2216	chr7	+	149119765	149121981		AATGTGTCTATTTCTCTCAATTTGTCTACTGTATGAATTAAACACACCAGAGACTGGCTT		intergenic							69.132	18.1033	5.73562	4.0148	47.9851	91.8314	67.5795	20.5993	12.5332	21.1773	5.29081	6.16427	5.75178	4.28546	3.53606	4.22288
ASHGA5P031094	0.00827664	0.140006	3.92291	up	noncoding	TCONS_00017504	XLOC_008152	LincRNAs identified by Cabili et al	2622	chrX	-	46458742	46461839	NM_001257291, NM_032591	AAGTACAGCTGAAAAGATCACGAAAACCTTGGAGCCTTCGAGGAAAGAGAAGGGTGACTT		exon sense-overlapping	NM_001257291	SLC9A7	sodium/hydrogen exchanger 7 isoform 1 precursor	-	46458685	46618607	1210.7	302.471	9.92951	7.95759	1119.1	1325.83	1187.16	303.79	146.165	457.459	9.82496	10.064	9.89958	8.16467	7.18571	8.52239
ASHGA5P031094	0.00827664	0.140006	3.92291	up	noncoding	TCONS_00017504	XLOC_008152	LincRNAs identified by Cabili et al	2622	chrX	-	46458742	46461839	NM_001257291, NM_032591	AAGTACAGCTGAAAAGATCACGAAAACCTTGGAGCCTTCGAGGAAAGAGAAGGGTGACTT		exon sense-overlapping	NM_032591	SLC9A7	sodium/hydrogen exchanger 7 isoform 2 precursor	-	46458685	46618607	1210.7	302.471	9.92951	7.95759	1119.1	1325.83	1187.16	303.79	146.165	457.459	9.82496	10.064	9.89958	8.16467	7.18571	8.52239
ASHGA5P057142	0.00433405	0.10997	2.26643	up	noncoding	TCONS_00013698	XLOC_006356	LincRNAs identified by Cabili et al	484	chr7	-	12713476	12714328		TTTTGGTGTAAAGCAGGTAAAAGCTCTGTCCTGATTACACACTGACCCGCTTTGGGATGT		intergenic							103.309	40.1011	6.34856	5.16814	110.192	92.5177	107.216	38.3475	30.8027	51.153	6.46471	6.1751	6.40586	5.17146	4.85044	5.48251
ASHGA5P058437	0.00259955	0.0957842	2.55963	up	noncoding	uc003ndk.1	LINC00340	UCSC_knowngene	930	chr6	+	21845773	21981012		AGGGATGTGGGTGTGAATCATGGCAATACAGTGAAAGACAGTGATTTACTGCTTTTGAGG	401237	intergenic							656.42	221.531	9.01402	7.65809	724.957	586.447	657.855	205.262	253.737	205.593	9.18062	8.84398	9.01747	7.58701	7.9956	7.39165
ASHGA5P008308	0.012306	0.161947	2.05442	up	noncoding	ENST00000341853	DNM1P46	GENCODE	3831	chr15	-	100330360	100347132	ENST00000425045, uc010urz.1	AAATGTTAGTGTTGAGACAAGAAACGTAAAACCCCAGGGTAAGGACAGCAAGGCTGAGGA	196968	bidirectional	ENST00000559714	CTD-2054N24.2	Uncharacterized protein [Source:UniProtKB/TrEMBL;Acc:H0YK47]	+	100347227	100417353	61.1121	26.3293	5.60049	4.56176	71.536	51.5687	60.2315	26.7558	19.7277	32.5044	5.85429	5.35575	5.59145	4.65545	4.19319	4.83665
ASHGA5P008308	0.012306	0.161947	2.05442	up	noncoding	ENST00000341853	DNM1P46	GENCODE	3831	chr15	-	100330360	100347132	ENST00000425045, uc010urz.1	AAATGTTAGTGTTGAGACAAGAAACGTAAAACCCCAGGGTAAGGACAGCAAGGCTGAGGA	196968	bidirectional	ENST00000560059	CTD-2054N24.2	Uncharacterized protein [Source:UniProtKB/TrEMBL;Acc:H0YK47]	+	100347263	100379270	61.1121	26.3293	5.60049	4.56176	71.536	51.5687	60.2315	26.7558	19.7277	32.5044	5.85429	5.35575	5.59145	4.65545	4.19319	4.83665
ASHGA5P000233	0.0462393	0.26984	2.10911	up	noncoding	chr12:62078650-62106025-	chr12:62078650-62106025	LincRNAs identified by Khalil et al	27375	chr12	-	63792383	63819758		TACAGGGGGCATCAGAACAGGCTGATCTTTCATCTGTAGCTGGTACTCCACTGTATATAT		intergenic							62.6087	27.058	5.64345	4.56682	64.8099	61.0657	61.9505	27.9567	36.8576	16.3596	5.71163	5.58685	5.63188	4.71615	5.12965	3.85465
ASHGA5P054959	4.03949e-05	0.0248108	2.47496	up	noncoding	uc010rog.2	NEAT1	UCSC_knowngene	21760	chr11	+	65190268	65212028		CTCATTAGAATTGTTGTATTGCTATGTTACATTTCTCGACCCCTATCACATTGCCTTCAT	283131	intergenic							3481.64	1332.13	11.5054	10.198	3245.56	3717.79	3481.57	1277.08	1159.06	1560.26	11.4233	11.5861	11.5068	10.2181	10.1074	10.2685
ASHGA5P058394	0.0328277	0.235568	2.15905	up	noncoding	uc002nrh.1	AK022793	UCSC_knowngene	572	chr19	-	23586007	23598873		GATTGTGCTTCATTGCTGGACCCAGCATTTAGGGATCGTCACTCCCGTGGATGATCAAAG		intergenic							141.804	53.8406	6.73326	5.62286	199.737	90.4709	135.205	50.2349	48.9343	62.3525	7.32384	6.14423	6.73171	5.55495	5.56001	5.75361
ASHGA5P016384	0.00348011	0.102202	2.11032	up	noncoding	ENST00000429932	LL0XNC01-237H1.2	GENCODE	439	chrX	+	102152508	102160619		TTGAACATCGTGTGACATGATGAATGAATTTATTGAGCCCCAGGAAGAAGGAAAATTAAA		intergenic							696.056	284.674	9.08839	8.01093	558.541	836.029	693.598	270.697	243.945	339.38	8.79198	9.37472	9.09846	7.99146	7.94389	8.09743
ASHGA5P033847	0.000240039	0.0449865	8.17476	up	noncoding	uc002lcx.3	BC040860	UCSC_knowngene	673	chr18	+	44812094	45120918		AGCCCGCAGTAATTCAATCTAACCTTGTACTTACAGAAAACAATGAGATAATGAACAGAA		intergenic							69.4375	6.60495	5.75546	2.72429	50.0135	85.1624	73.1365	7.09261	6.23257	6.48966	5.34531	6.05711	5.86397	2.96239	2.59641	2.61407
ASHGA5P020738	0.000764464	0.0651917	3.07832	up	noncoding	ENST00000519173	RP11-242J7.1	GENCODE	473	chr4	-	185540199	185546096		TCAGAAACAGCTGAATATAACTGGCCAGTGCAGAAGAGCCTATGAAGGTGGAAAATGGAG		intergenic							19.5063	5	3.95167	2.32953	16.5361	24.2682	17.7147	5	5	5	3.71812	4.29553	3.84137	2.34116	2.32441	2.32303
ASHGA5P037146	0.0367274	0.245726	2.12715	up	noncoding	ENST00000448923	RP11-96L14.7	GENCODE	492	chr1	-	26496982	26498312		TGAGAGCTTGGGTCTTGCGTATGTGGAAGGTCAGAGACCCCTCTACCCTAGTTTCCACTT		natural antisense	NM_015871	ZNF593	zinc finger protein 593	+	26496387	26497364	152.494	65.9319	6.8948	5.80588	156.515	126.992	173.975	48.4785	45.9278	103.39	6.96022	6.62257	7.10159	5.50144	5.46462	6.45156
ASHGA5P029695	0.0183609	0.189833	2.05344	up	noncoding	ENST00000554181	RP11-736P16.1	GENCODE	412	chr14	+	87402983	87455469		CACAGTTTAGAGATTTGAAAGCCCACTTCTCCTTTTACCATGTCAAATTATAACAGGAAA		intergenic							385.567	170.2	8.24422	7.20618	376.277	397.858	382.566	178.366	103.293	228.941	8.21565	8.27866	8.23836	7.39131	6.67568	7.55155
ASHGA5P028464	0.0346692	0.240343	2.50253	up	noncoding	ENST00000417079	LINC00426	GENCODE	1045	chr13	-	30916596	30939898		ATTTTGGAAAAGGCTCATCTTCCCAAAGAGGTTCACTTCAGGAGGTGAATTAATGTGCTC	100188949	intergenic							143.178	53.5747	6.81	5.48662	140.635	124.431	164.469	55.0011	27.99	77.7332	6.8156	6.59148	7.02293	5.68902	4.71177	6.05905
ASHGA5P022869	0.00908979	0.146253	2.92604	up	noncoding	ENST00000564335	AC002398.5	GENCODE	844	chr19	-	36282004	36288740		TATCAGCGTTCGTGCATGACGCCTCCTGTGGATGGGTCACAAAATGACTGTGCAGCAGCC		intergenic							364.05	103.732	8.12304	6.57409	480.214	270.011	341.925	102.945	122.875	85.377	8.57286	7.72584	8.07041	6.59935	6.93497	6.18795
ASHGA5P050915	0.00356385	0.102448	2.73847	up	noncoding	NR_029405	LOC643406	RefSeq	3799	chr20	+	5451841	5457780		ACTTCACTAATACACTGAGGGCTGCTATTAAGTTCTATGTACAAAGACCCATGGCAGGCC	643406	intergenic							48.6111	15.1894	5.2547	3.80133	36.9304	60.8475	48.0554	15.2158	17.3731	12.9792	4.91639	5.58218	5.26553	3.87034	3.99818	3.53547
ASHGA5P019451	0.0241091	0.209613	2.51383	up	noncoding	ENST00000485282	CTB-111H14.1	GENCODE	543	chr7	-	106114317	106280354		GTCACACGTTTGGCCTAGCAGAGGTTGAAATTTTTAAAAAATGAAATAGAACCACAAAGA		intergenic							136.747	43.8089	6.6665	5.33661	197.125	83.3367	129.778	39.1474	45.2109	47.0684	7.30314	6.024	6.67235	5.20017	5.4424	5.36726
ASHGA5P050655	0.0064584	0.128157	2.32668	up	noncoding	ENST00000415406	AC140481.1	GENCODE	545	chr2	-	131183764	131185749	ENST00000434289, NR_046258, NR_046259, NR_046260	GGTCCAGCTCCAGGGCGCCCTAGGGCAGCGGCGTGCAGTGTTCGGGTAATAGGACGCAGA		intergenic							45.5285	16.6403	5.15569	3.93741	60.8443	39.1273	36.6139	15.925	16.5155	17.4804	5.62081	4.95968	4.88658	3.93429	3.92314	3.95481
ASHGA5P021097	0.0469379	0.271841	3.04833	up	noncoding	ENST00000525023	GS1-393G12.12	GENCODE	444	chr8	-	145538252	145538801		CAGGGCCAAGGAGGCCACTGCAGCCCGGCCCTTCTGTGCCCTGGGCCCCTCCTCATTGCA		exon sense-overlapping	NM_012079	DGAT1	diacylglycerol O-acyltransferase 1	-	145538246	145550567	1165.24	298.066	9.68614	8.07812	1960.99	543.861	990.861	286.379	257.307	350.512	10.6909	8.73488	9.63259	8.07577	8.01557	8.14302
ASHGA5P021097	0.0469379	0.271841	3.04833	up	noncoding	ENST00000525023	GS1-393G12.12	GENCODE	444	chr8	-	145538252	145538801		CAGGGCCAAGGAGGCCACTGCAGCCCGGCCCTTCTGTGCCCTGGGCCCCTCCTCATTGCA		natural antisense	NM_005526	HSF1	heat shock factor protein 1	+	145515269	145538385	1165.24	298.066	9.68614	8.07812	1960.99	543.861	990.861	286.379	257.307	350.512	10.6909	8.73488	9.63259	8.07577	8.01557	8.14302
ASHGA5P040548	0.00491873	0.115008	4.77033	up	noncoding	ENST00000515706	CTC-261N6.2	GENCODE	767	chr5	-	85676477	85677244		GGGCACTGGAATGAATTTCCAAAATAGTTGTTCATTCCTTTATTCATTCTCTAATGCAGT		intergenic							46.1199	8.50721	5.17509	2.921	34.1232	58.4401	45.7964	5	12.4112	8.11045	4.79944	5.52774	5.19808	2.34116	3.52226	2.89956
ASHGA5P025988	0.0249871	0.212606	2.22424	up	noncoding	NR_047694	PIGT	RefSeq	2068	chr20	+	44044706	44054885		CGGGAAGGAGTGTGGATAAATCTTGGAAGGAGCTCAGTAATGTCCTCTCAGGGATCTTCT	51604	exon sense-overlapping	NM_001184728	PIGT	GPI transamidase component PIG-T isoform 2 precursor	+	44044706	44054885	364.762	148.584	8.15028	6.99697	282.618	435.396	376.272	138.832	91.3337	215.586	7.81687	8.42032	8.21365	7.02751	6.50029	7.46309
ASHGA5P025988	0.0249871	0.212606	2.22424	up	noncoding	NR_047694	PIGT	RefSeq	2068	chr20	+	44044706	44054885		CGGGAAGGAGTGTGGATAAATCTTGGAAGGAGCTCAGTAATGTCCTCTCAGGGATCTTCT	51604	exon sense-overlapping	NM_001184729	PIGT	GPI transamidase component PIG-T isoform 3 precursor	+	44044706	44054885	364.762	148.584	8.15028	6.99697	282.618	435.396	376.272	138.832	91.3337	215.586	7.81687	8.42032	8.21365	7.02751	6.50029	7.46309
ASHGA5P025988	0.0249871	0.212606	2.22424	up	noncoding	NR_047694	PIGT	RefSeq	2068	chr20	+	44044706	44054885		CGGGAAGGAGTGTGGATAAATCTTGGAAGGAGCTCAGTAATGTCCTCTCAGGGATCTTCT	51604	exon sense-overlapping	NM_001184730	PIGT	GPI transamidase component PIG-T isoform 4 precursor	+	44044706	44054885	364.762	148.584	8.15028	6.99697	282.618	435.396	376.272	138.832	91.3337	215.586	7.81687	8.42032	8.21365	7.02751	6.50029	7.46309
ASHGA5P025988	0.0249871	0.212606	2.22424	up	noncoding	NR_047694	PIGT	RefSeq	2068	chr20	+	44044706	44054885		CGGGAAGGAGTGTGGATAAATCTTGGAAGGAGCTCAGTAATGTCCTCTCAGGGATCTTCT	51604	exon sense-overlapping	NM_015937	PIGT	GPI transamidase component PIG-T isoform 1 precursor	+	44044706	44054885	364.762	148.584	8.15028	6.99697	282.618	435.396	376.272	138.832	91.3337	215.586	7.81687	8.42032	8.21365	7.02751	6.50029	7.46309
ASHGA5P034471	0.0279912	0.221608	2.80485	up	noncoding	ENST00000431363	ZNF833P	pseudogene	1407	chr19	+	11759178	11763692		GTTGCTTTTCGTAGACATAAAATTACCCACACTGCAGAGAAACTTTGAGTGTAAGGAATG	401898								320.458	105.602	7.94208	6.45416	419.714	241.026	300.635	95.6031	57.1722	164.03	8.37639	7.56331	7.88656	6.48636	5.79328	7.08285
ASHGA5P054842	0.0432864	0.26155	2.13628	up	noncoding	ENST00000530412	TRIM51HP	pseudogene	1823	chr11	-	55059358	55065746		TTTATTGTCCTCACTTGTGCTTCAATTCATGGCTCTTTTTCAGGAGGAGCTCCTAAAAAA	440041								224.493	86.2112	7.40078	6.30567	138.108	302.116	233.255	76.1113	104.089	78.4337	6.79121	7.88615	7.52497	6.1593	6.68688	6.07083
ASHGA5P023874	0.00172741	0.0830318	2.46091	up	noncoding	HMlincRNA807+	HMlincRNA807	LincRNAs identified by Khalil et al	5742	chr18	+	68717578	68723320		CTCTTGGCTAGACTTTACATGATAGCTTATTTTGCCCTTTCCCTCTTGTAAAGATGATTC		intergenic							971.693	351.83	9.60042	8.30123	902.946	1103.28	908.852	399.842	263.366	392.283	9.51106	9.79031	9.49989	8.5532	8.04735	8.30312
ASHGA5P053672	0.0247522	0.21161	2.55227	up	noncoding	ENST00000439972	ATP8B5P	GENCODE	2583	chr9	+	35406751	35451112		ACAGGTATTGCTTTTGGGGGCCTTTTTCACAGAGTATTTTATAAACCTCTCTGGGGTCAG	158381	intergenic							606.495	199.019	8.84603	7.49425	413.579	826.508	579.397	233.349	211.076	152.633	8.35409	9.35683	8.82716	7.7697	7.72709	6.98595
ASHGA5P055252	0.0117592	0.15937	3.41848	up	noncoding	ENST00000545357	RP11-664D1.1	GENCODE	558	chr12	+	4008218	4019472	ENST00000537149	ATGGCTTTTGTCATTTGAATTATCAGTAGCTGTCTCGGAGCTATTACGCTTCACTGGGCC		intergenic							175.768	47.1975	7.0933	5.31994	215.499	143.068	168.737	44.4031	27.1913	69.9982	7.42525	6.79608	7.05858	5.37922	4.66865	5.91197
ASHGA5P033339	1.84504e-05	0.0248108	3.11588	up	noncoding	ENST00000584975	CTD-3010D24.3	GENCODE	412	chr17	+	70638869	70640152		ACACTCATAAAATCCCATTACCAACTGGAAATGGTTTATGTGGGACTAGCTCCTAACCAG		intergenic							19.4586	5	3.96917	2.32953	18.2378	18.8757	21.2623	5	5	5	3.87034	3.93614	4.10104	2.34116	2.32441	2.32303
ASHGA5P056791	0.0335332	0.237287	3.53956	up	noncoding	TCONS_00008691	XLOC_004205	LincRNAs identified by Cabili et al	722	chr4	-	185290346	185303524	TCONS_00008690	TCACTCTCCAGTGCTGGTGAGATAGAATCACCATAACAGAGTCAAGCGCAGATAAAAAAG		intergenic							37.471	8.78075	4.77065	2.94708	62.8103	24.7056	24.8971	5	7.85838	13.4839	5.66355	4.32055	4.32786	2.34116	2.91363	3.58646
ASHGA5P038379	0.00339671	0.101776	2.82407	up	noncoding	TCONS_00014874	XLOC_006941	LincRNAs identified by Cabili et al	329	chr8	+	141474980	141478663	TCONS_00014872, TCONS_00014873, TCONS_00015375	TTAGGGCCTGCCTTTTGTACATTCGGTTATTCAGCCCAGAAATATGTATTCAACCCCAGG		intergenic							611.964	192.969	8.9075	7.40973	650.993	625.97	558.93	220.455	124.448	234.005	9.01412	8.93273	8.77566	7.69148	6.95326	7.58444
ASHGA5P032944	0.00567491	0.120462	2.37344	up	noncoding	ENST00000437829	RP11-344E13.3	GENCODE	744	chr17	+	20841850	20861660	ENST00000582583	CAAAAGTCATTCTTGGTTCAGCCACAGTCAAAGAACTTGCAGAGCATTCTCTGACGAGGT		intergenic							55.9802	20.8169	5.47435	4.22737	65.389	53.1257	49.426	23.5044	15.6695	23.2768	5.7242	5.39413	5.30471	4.47098	3.84792	4.3632
ASHGA5P018392	0.0173958	0.186261	2.31431	up	noncoding	uc001dqu.3	BC030750	UCSC_knowngene	1328	chr1	-	95123088	95285834		TAGCAAACAGGTGAATTCCTTGGAAGATGAGGGCCAAGTCTTATTCTTCTCAGTCTCTTC		bidirectional	NM_001114106	SLC44A3	choline transporter-like protein 3 isoform 1	+	95285897	95360803	209.124	79.9656	7.34513	6.13455	161.66	254.654	211.057	82.3678	51.8877	105.641	7.01039	7.6415	7.3835	6.2712	5.65039	6.48205
ASHGA5P018392	0.0173958	0.186261	2.31431	up	noncoding	uc001dqu.3	BC030750	UCSC_knowngene	1328	chr1	-	95123088	95285834		TAGCAAACAGGTGAATTCCTTGGAAGATGAGGGCCAAGTCTTATTCTTCTCAGTCTCTTC		bidirectional	NM_001258340	SLC44A3	choline transporter-like protein 3 isoform 3	+	95285897	95360803	209.124	79.9656	7.34513	6.13455	161.66	254.654	211.057	82.3678	51.8877	105.641	7.01039	7.6415	7.3835	6.2712	5.65039	6.48205
ASHGA5P018392	0.0173958	0.186261	2.31431	up	noncoding	uc001dqu.3	BC030750	UCSC_knowngene	1328	chr1	-	95123088	95285834		TAGCAAACAGGTGAATTCCTTGGAAGATGAGGGCCAAGTCTTATTCTTCTCAGTCTCTTC		bidirectional	NM_001258341	SLC44A3	choline transporter-like protein 3 isoform 4	+	95285897	95360803	209.124	79.9656	7.34513	6.13455	161.66	254.654	211.057	82.3678	51.8877	105.641	7.01039	7.6415	7.3835	6.2712	5.65039	6.48205
ASHGA5P018392	0.0173958	0.186261	2.31431	up	noncoding	uc001dqu.3	BC030750	UCSC_knowngene	1328	chr1	-	95123088	95285834		TAGCAAACAGGTGAATTCCTTGGAAGATGAGGGCCAAGTCTTATTCTTCTCAGTCTCTTC		bidirectional	NM_001258342	SLC44A3	choline transporter-like protein 3 isoform 5	+	95285897	95360803	209.124	79.9656	7.34513	6.13455	161.66	254.654	211.057	82.3678	51.8877	105.641	7.01039	7.6415	7.3835	6.2712	5.65039	6.48205
ASHGA5P018392	0.0173958	0.186261	2.31431	up	noncoding	uc001dqu.3	BC030750	UCSC_knowngene	1328	chr1	-	95123088	95285834		TAGCAAACAGGTGAATTCCTTGGAAGATGAGGGCCAAGTCTTATTCTTCTCAGTCTCTTC		bidirectional	NM_001258343	SLC44A3	choline transporter-like protein 3 isoform 6	+	95285897	95360803	209.124	79.9656	7.34513	6.13455	161.66	254.654	211.057	82.3678	51.8877	105.641	7.01039	7.6415	7.3835	6.2712	5.65039	6.48205
ASHGA5P018392	0.0173958	0.186261	2.31431	up	noncoding	uc001dqu.3	BC030750	UCSC_knowngene	1328	chr1	-	95123088	95285834		TAGCAAACAGGTGAATTCCTTGGAAGATGAGGGCCAAGTCTTATTCTTCTCAGTCTCTTC		bidirectional	NM_152369	SLC44A3	choline transporter-like protein 3 isoform 2	+	95286099	95360803	209.124	79.9656	7.34513	6.13455	161.66	254.654	211.057	82.3678	51.8877	105.641	7.01039	7.6415	7.3835	6.2712	5.65039	6.48205
ASHGA5P045981	0.008619	0.143656	2.60447	up	noncoding	TCONS_00001581	XLOC_000915	LincRNAs identified by Cabili et al	572	chr1	-	91248546	91255092		TCAGATTACCTGGGTCTGAATTGTTATTCTTCTACTTCTTTGTAGTATGCTTTCACCACA		intergenic							3671.55	1295.37	11.5383	10.1573	2491.39	4657.77	3865.5	1215.52	1408.13	1262.47	11.0368	11.9153	11.6629	10.1492	10.3693	9.95354
ASHGA5P043504	0.0375661	0.248585	2.21843	up	noncoding	ENST00000431453	PMS2CL	GENCODE	792	chr7	+	6777265	6786736		ATTTTCACCGGATTTAATTGTGTGGAACTGAGAATGACAGTGTCAATTTCTCGTGTGAAG	441194	intergenic							78.977	31.1931	5.92321	4.77368	51.6998	97.4096	87.8215	26.7684	22.5754	44.2356	5.39262	6.2478	6.12923	4.65677	4.38743	5.27684
ASHGA5P020878	0.0414794	0.257626	3.23613	up	noncoding	ENST00000521257	RP11-359E19.2	GENCODE	739	chr8	+	39972169	39984987		ATATGTCTTTACCAGCTCTCGCAAATGAAGACAGAGCCTGTCTATGTCATTCAGACTGGC		intergenic							84.0988	23.3201	5.96879	4.27452	116.267	46.708	89.3217	13.8469	17.3208	38.7927	6.54401	5.21153	6.15082	3.74175	3.9931	5.08869
ASHGA5P049829	0.0391021	0.251734	2.48734	up	noncoding	ENST00000584749	LINC00511	GENCODE	391	chr17	-	70424112	70427332		TTTGAACCAGGAAAGGACAAGAAAGAGGTGAGTTGCACTTGGCAGTTATAGTACAGCTGC	400619	intergenic							113.336	40.2505	6.42509	5.11049	153.974	75.6286	110.405	30.0498	29.2727	61.4291	6.93687	5.88891	6.44949	4.82063	4.776	5.73483
ASHGA5P019360	0.00677375	0.129147	2.00499	up	noncoding	NR_003562	MPP3	RefSeq	2830	chr17	-	41878166	41910547		GCCTCAGGAAGCCCCCCTAGACCTGTGACTGTGAGGGCTACCTCAAAGGGCACTATGTGG	4356	exon sense-overlapping	NM_001932	MPP3	MAGUK p55 subfamily member 3	-	41878166	41910547	352.495	150.198	8.10975	7.10615	387.88	317.871	351.734	135.824	174.847	139.922	8.25679	7.95967	8.11279	6.99521	7.44954	6.87371
ASHGA5P057475	0.000842668	0.0675951	2.61403	up	noncoding	TCONS_00018162	XLOC_008454	LincRNAs identified by Cabili et al	532	chr10	+	37668109	37669239		AATTGACTTTGGAACTGTCTTTGTCCCTTTTGTACAGACCACACAACTGGTGCCAATGGC		intergenic							511.46	168.553	8.65279	7.26652	546.729	530.063	457.587	193.854	151.038	160.767	8.7626	8.69875	8.49704	7.50789	7.23647	7.05519
ASHGA5P040484	0.0289675	0.22457	2.11628	up	noncoding	NR_027439	LOC100272216	RefSeq	2049	chr5	-	68926979	68929028		ATGGCACCAGTGACAGAGCGACCATAATGGATGAATAAGCGCAGCCAGGTACCCGCGCAA	100272216	intergenic							21744.9	9957.39	14.1693	13.0878	27722.3	16888.8	20623.5	9615.65	7436.97	12819.5	14.5408	13.7964	14.1708	13.1814	12.6282	13.4537
ASHGA5P032009	0.00642348	0.128053	3.32026	up	noncoding	TCONS_00029616	XLOC_014271	LincRNAs identified by Cabili et al	2361	chr22	+	46944747	46950100		GGTTCAGACTCAGAGAACCCAGTAATCTATCATCCCAAATACACATCCGAGAGGGTTGTT		intergenic							26.2069	6.0402	4.3477	2.6164	17.7229	26.8038	34.094	6.89405	6.22655	5	3.824	4.43296	4.78613	2.93181	2.59436	2.32303
ASHGA5P015281	0.0393735	0.252166	2.43863	up	noncoding	ENST00000418765	GUSBP4	GENCODE	1638	chr6	-	58272351	58287779	uc003ped.4	GCTGTGGAAAGAAGTCACAAAACACTGGACCAGATTACAGAGGGGTATTGATTTGCCTTG		intergenic							2184.73	848.216	10.7423	9.45624	1440.33	2824.11	2289.74	750.766	487.081	1306.8	10.1979	11.1556	10.8734	9.45531	8.90554	10.0079
ASHGA5P044428	0.0133757	0.167385	2.80383	up	noncoding	BX088948		LincRNAs identified by Khalil et al	171	chr1	-	199820213	199820361		GTAGTGGTAAGGAATAATGTAATTTTAGAGCTCTGAGCAGAGGATCACCTCTCCTGCCAA		intergenic							192.404	63.2138	7.24501	5.75761	176.118	200.276	200.818	69.8424	35.3683	84.4306	7.14012	7.28632	7.3086	6.03334	5.06691	6.17259
ASHGA5P042275	0.00301224	0.0987422	2.23481	up	noncoding	uc003ndn.3	LINC00340	UCSC_knowngene	1137	chr6	+	22146882	22194616		AATTTATAACCCAGCACATGGATAGAGGAACTGTAAATTGTAGTCTGGATGTCCCCGGCG	401237	intergenic							102.071	39.659	6.33147	5.17132	115.654	93.7276	96.8305	31.9367	38.3312	48.7089	6.53631	6.19562	6.26247	4.90799	5.18836	5.4176
ASHGA5P018706	0.0230488	0.204744	2.04344	up	noncoding	ENST00000456633	RP11-29H23.1	GENCODE	911	chr1	+	155531832	155533437		CGGCCAGCGGGGGCAGGAGAGGAAGGGACGGGCCGAGCGGGTCGGGGCTTGCCGTTTGAC		natural antisense	NM_018489	ASH1L	histone-lysine N-methyltransferase ASH1L	-	155305051	155532324	901.341	410.798	9.48634	8.45534	953.596	937.285	813.143	400.271	242.359	589.765	9.58772	9.53755	9.33374	8.55463	7.93397	8.87742
ASHGA5P032633	0.0497162	0.278288	4.55078	up	noncoding	ENST00000581549	LINC00511	GENCODE	2265	chr17	-	70594179	70636611		TGCAAAATTAAGAATAAAAATAATGTGCATCAGCAGGTGCAGATTCTGATGCTCGGTGGA	400619	intergenic							302.052	74.747	7.87507	5.68895	366.853	247.674	291.63	68.5152	20.1514	135.574	8.17941	7.60347	7.84232	6.00692	4.22885	6.83109
ASHGA5P044553	0.00668302	0.128797	2.42531	up	noncoding	uc003yvk.1	AX748239	UCSC_knowngene	2519	chr8	-	141111256	141113775		AAACCAACCCAAGTTCATAGTAACCAGAATTTTCAAATATTTCTCTGTGATCAGCACCTA		intron sense-overlapping	NM_001160372	TRAPPC9	trafficking protein particle complex subunit 9 isoform b	-	140742585	141467861	69.1211	25.4092	5.77475	4.49658	58.9073	72.623	75.833	21.872	19.6075	34.748	5.57639	5.82997	5.91791	4.37025	4.18501	4.93449
ASHGA5P044553	0.00668302	0.128797	2.42531	up	noncoding	uc003yvk.1	AX748239	UCSC_knowngene	2519	chr8	-	141111256	141113775		AAACCAACCCAAGTTCATAGTAACCAGAATTTTCAAATATTTCTCTGTGATCAGCACCTA		intron sense-overlapping	NM_031466	TRAPPC9	trafficking protein particle complex subunit 9 isoform a	-	140742585	141468678	69.1211	25.4092	5.77475	4.49658	58.9073	72.623	75.833	21.872	19.6075	34.748	5.57639	5.82997	5.91791	4.37025	4.18501	4.93449
ASHGA5P030528	0.0334883	0.237197	2.68141	up	noncoding	uc001frs.1	AK097921	UCSC_knowngene	540	chr1	-	158169170	158173667		TTGGGACCCTTATCTTAACTCACCACTTTCAGAAGAGCAGACAAACTCAATTTGGTACTT		intergenic							50.3073	15.2393	5.22195	3.79896	77.6577	29.0735	44.1906	10.8191	16.9386	17.9602	5.96758	4.55018	5.14809	3.4457	3.96062	3.99055
ASHGA5P040493	0.000739143	0.0651917	2.3551	up	noncoding	uc003jzu.3	SMA5	UCSC_knowngene	1416	chr5	-	69832570	69881549	ENST00000512782, uc003jxo.3	GGCTCAAACTGCTGTTCATAATAGAAGAAAATGGATAGAGTTACATATGGATGAGAGTAA	11042	intergenic							2050.02	806.176	10.7133	9.47748	2272.75	1926.62	1950.7	778.546	647.615	992.366	10.9042	10.609	10.6266	9.51212	9.3037	9.61661
ASHGA5P046584	0.00151205	0.0794057	2.67674	up	noncoding	ENST00000444482	RP13-216E22.4	GENCODE	451	chrX	+	73168807	73169393		GCCAACTGTACCGTTAGTGATTAGTTTACATATAGGGAAAATAATTTGTGAATGTTGGTC		intergenic							459.09	152.956	8.49947	7.07899	434.594	472.786	469.889	138.236	112.074	208.557	8.42839	8.53661	8.53341	7.02121	6.79943	7.41634
ASHGA5P016669	0.0222378	0.202201	2.40362	up	noncoding	ENST00000432751	RP11-328M4.2	GENCODE	409	chr6	-	41491642	41515286		AGCAAGACAAGTCCCCTCTTCACCAGAGACGACACGGCGGGTCATTCCGGACTCCTGACG		intronic antisense	NM_001012426	FOXP4	forkhead box protein P4 isoform 1	+	41514163	41570122	324.377	109.461	7.91962	6.65441	467.124	212.115	293.892	121.161	100.069	107.152	8.53057	7.37425	7.85403	6.83236	6.62865	6.50222
ASHGA5P016669	0.0222378	0.202201	2.40362	up	noncoding	ENST00000432751	RP11-328M4.2	GENCODE	409	chr6	-	41491642	41515286		AGCAAGACAAGTCCCCTCTTCACCAGAGACGACACGGCGGGTCATTCCGGACTCCTGACG		intronic antisense	NM_001012427	FOXP4	forkhead box protein P4 isoform 3	+	41514163	41570122	324.377	109.461	7.91962	6.65441	467.124	212.115	293.892	121.161	100.069	107.152	8.53057	7.37425	7.85403	6.83236	6.62865	6.50222
ASHGA5P016669	0.0222378	0.202201	2.40362	up	noncoding	ENST00000432751	RP11-328M4.2	GENCODE	409	chr6	-	41491642	41515286		AGCAAGACAAGTCCCCTCTTCACCAGAGACGACACGGCGGGTCATTCCGGACTCCTGACG		intronic antisense	NM_138457	FOXP4	forkhead box protein P4 isoform 2	+	41514163	41570122	324.377	109.461	7.91962	6.65441	467.124	212.115	293.892	121.161	100.069	107.152	8.53057	7.37425	7.85403	6.83236	6.62865	6.50222
ASHGA5P023353	0.0328961	0.235755	2.68397	up	noncoding	ENST00000579100	RP11-277J6.2	GENCODE	173	chr17	+	71637164	71639245		ACAGTGATGTGGCCATGGAAGGAATTTAAAGAAACCTCCTGGCAGGCGCCGCTCGGACAC		intronic antisense	NM_001144952	SDK2	protein sidekick-2 precursor	-	71330522	71640227	37.0274	11.2266	4.80167	3.3773	52.3407	20.321	38.4207	12.2677	8.34369	13.0683	5.4104	4.04436	4.95026	3.59496	2.9933	3.54364
ASHGA5P056373	0.0190139	0.191838	2.55026	up	noncoding	TCONS_00003808	XLOC_001607	LincRNAs identified by Cabili et al	1033	chr2	+	105719097	105720244		AATGTTACAGCCCCATCTGCCCTTGTGTGACGATCAAGTAAGATAAGTGTAAAACCACCG		intergenic							1732.69	674.476	10.4693	9.11868	1728.81	1745.42	1723.82	655.031	351.666	1016.73	10.4892	10.4595	10.4593	9.26415	8.44451	9.6474
ASHGA5P052283	0.000368552	0.051619	2.39844	up	noncoding	uc021yag.1	GUSBP9	UCSC_knowngene	660	chr5	-	69812078	69851200	ENST00000513408, NR_027386, uc003jyr.1	AACGCTTGTAGGGTTTCACCAGGTAAGCGGTGTTGAACTTTCTGCTTGTGTATTCTCTCT	100049076	intergenic							1074.41	399.26	9.74844	8.48634	1196.96	958.951	1067.34	359.431	362.199	476.152	9.92446	9.57603	9.74482	8.39959	8.4802	8.57923
ASHGA5P032503	0.00546811	0.119128	2.75528	up	noncoding	ENST00000579033	RP11-433M22.1	GENCODE	333	chr17	-	46454623	46457732		ATCTCAAGATGTTTCTGATGCTGGAGAATCCCTCAAAGTGAGACAGAACTGAAAGCCCTG		intron sense-overlapping	NM_001075099	SKAP1	src kinase-associated phosphoprotein 1 isoform 2	-	46210801	46507594	336.897	109.634	8.04754	6.58535	371.179	317.547	321.966	115.788	69.2599	143.854	8.19715	7.95825	7.98722	6.76978	6.07768	6.90858
ASHGA5P032503	0.00546811	0.119128	2.75528	up	noncoding	ENST00000579033	RP11-433M22.1	GENCODE	333	chr17	-	46454623	46457732		ATCTCAAGATGTTTCTGATGCTGGAGAATCCCTCAAAGTGAGACAGAACTGAAAGCCCTG		intron sense-overlapping	NM_003726	SKAP1	src kinase-associated phosphoprotein 1 isoform 1	-	46210801	46507594	336.897	109.634	8.04754	6.58535	371.179	317.547	321.966	115.788	69.2599	143.854	8.19715	7.95825	7.98722	6.76978	6.07768	6.90858
ASHGA5P034274	0.0481423	0.275007	3.73355	up	noncoding	uc002pjg.3	BC042033	UCSC_knowngene	631	chr19	-	48968867	48972950		CAGTCTACAGCCACAGAATCCTGATTCCCTTTGGACATTCTAGAATGGCACTTTAAAAAA		natural antisense	NM_004228	CYTH2	cytohesin-2 isoform 2	+	48972464	48985571	195.833	56.5126	7.26233	5.36178	210.585	162.69	214.225	48.1494	19.274	102.115	7.39607	6.98666	7.40425	5.49273	4.15656	6.43605
ASHGA5P034274	0.0481423	0.275007	3.73355	up	noncoding	uc002pjg.3	BC042033	UCSC_knowngene	631	chr19	-	48968867	48972950		CAGTCTACAGCCACAGAATCCTGATTCCCTTTGGACATTCTAGAATGGCACTTTAAAAAA		natural antisense	NM_013348	KCNJ14	ATP-sensitive inward rectifier potassium channel 14	+	48958765	48969367	195.833	56.5126	7.26233	5.36178	210.585	162.69	214.225	48.1494	19.274	102.115	7.39607	6.98666	7.40425	5.49273	4.15656	6.43605
ASHGA5P034274	0.0481423	0.275007	3.73355	up	noncoding	uc002pjg.3	BC042033	UCSC_knowngene	631	chr19	-	48968867	48972950		CAGTCTACAGCCACAGAATCCTGATTCCCTTTGGACATTCTAGAATGGCACTTTAAAAAA		natural antisense	NM_017457	CYTH2	cytohesin-2 isoform 1	+	48972464	48985571	195.833	56.5126	7.26233	5.36178	210.585	162.69	214.225	48.1494	19.274	102.115	7.39607	6.98666	7.40425	5.49273	4.15656	6.43605
ASHGA5P034274	0.0481423	0.275007	3.73355	up	noncoding	uc002pjg.3	BC042033	UCSC_knowngene	631	chr19	-	48968867	48972950		CAGTCTACAGCCACAGAATCCTGATTCCCTTTGGACATTCTAGAATGGCACTTTAAAAAA		natural antisense	NM_170720	KCNJ14	ATP-sensitive inward rectifier potassium channel 14	+	48964505	48969367	195.833	56.5126	7.26233	5.36178	210.585	162.69	214.225	48.1494	19.274	102.115	7.39607	6.98666	7.40425	5.49273	4.15656	6.43605
ASHGA5P041510	0.0497348	0.278292	2.80449	up	noncoding	NR_037889	LOC285626	RefSeq	1580	chr5	+	158758525	158789842		TTCCAGTGAAACAAGTTCTGTATCCAAGATATACAATTAAGTGGACAAAGCAGATTGCAG	285626	bidirectional	ENST00000231228	IL12B	interleukin 12B (natural killer cell stimulatory factor 2, cytotoxic lymphocyte maturation factor 2, p40) [Source:HGNC Symbol;Acc:5970]	-	158741790	158757895	25.2779	9.04336	4.35168	2.86394	23.0951	27.0701	25.6684	5	5	17.1301	4.23395	4.44683	4.37424	2.34116	2.32441	3.92625
ASHGA5P022185	0.038559	0.251219	2.91539	up	noncoding	ENST00000551726	RP11-81H3.2	GENCODE	554	chr12	-	74678815	74796315		GAGGCATAAGATCTCAAATTAACAGCCCATTATTATGGAAGTTCTTTATTGATCGCCAAA		intergenic							56.5986	18.6391	5.47912	3.93542	44.5743	68.8053	56.4163	16.0255	8.97201	30.9198	5.19149	5.75151	5.49434	3.94519	3.09566	4.76543
ASHGA5P032584	0.0192564	0.192613	2.01582	up	noncoding	ENST00000577902	TBC1D3P2	pseudogene	1649	chr17	-	60342377	60351476	ENST00000339120, ENST00000581291	CAAGGGGCCTAAGCCTTTTGGAAGCTACAACAACAACATCGATCACTTTGGGATGCAGCA	440452								98.1451	43.9158	6.28047	5.26911	102.725	97.906	93.8038	44.6452	29.1013	58.0011	6.36745	6.25469	6.21928	5.38559	4.76659	5.65514
ASHGA5P035315	0.0172015	0.185067	2.25646	up	noncoding	ENST00000429282	AC133785.1	GENCODE	2824	chr2	-	131588550	131594567		GGCTGCTTTCATTGATTCATCTACAGTGTATAGTTATTTCCAATCAACTCAATACAGCAT		bidirectional	ENST00000409359	ARHGEF4	Rho guanine nucleotide exchange factor (GEF) 4 [Source:HGNC Symbol;Acc:684]	+	131595027	131704803	42.0173	16.8667	5.08146	3.90739	43.4757	42.432	40.1442	9.71685	18.7515	22.1317	5.15505	5.07821	5.01111	3.3228	4.11498	4.2844
ASHGA5P031968	0.027323	0.220106	2.23234	up	noncoding	TCONS_00029427	XLOC_014251	LincRNAs identified by Cabili et al	1582	chr22	+	41994033	41995651		ACTAATGGAGGTTCATGTGAAGAGAGGGAATCTGAAAGTCTCTCTGGATTAGAGACTCCC		natural antisense	ENST00000263256	DESI1	desumoylating isopeptidase 1 [Source:HGNC Symbol;Acc:24577]	-	41994031	42017100	18.5352	6.71679	3.86632	2.70776	14.4427	23.9847	17.1783	8.73879	5	6.41157	3.52355	4.27966	3.79573	3.20247	2.32441	2.59641
ASHGA5P031968	0.027323	0.220106	2.23234	up	noncoding	TCONS_00029427	XLOC_014251	LincRNAs identified by Cabili et al	1582	chr22	+	41994033	41995651		ACTAATGGAGGTTCATGTGAAGAGAGGGAATCTGAAAGTCTCTCTGGATTAGAGACTCCC		natural antisense	NM_015704	DESI1	desumoylating isopeptidase 1	-	41994031	42017061	18.5352	6.71679	3.86632	2.70776	14.4427	23.9847	17.1783	8.73879	5	6.41157	3.52355	4.27966	3.79573	3.20247	2.32441	2.59641
ASHGA5P053048	0.0203988	0.1961	3.84472	up	noncoding	ENST00000432866	AC018647.3	GENCODE	572	chr7	+	35756054	35758729		ACAGCTGCCCTGGGAATCTTGTCTGAACAACAAGTTAACTGCTGTTCCCAGTTATATCTG		intergenic							353.118	71.5636	7.95544	6.01256	573.303	177.613	308.438	75.81	53.4131	85.4676	8.83109	7.11132	7.92391	6.15395	5.69424	6.1895
ASHGA5P000179	0.0146623	0.172999	2.85708	up	noncoding	chr1:79669875-79726875-	chr1:79669875-79726875	LincRNAs identified by Khalil et al	57000	chr1	-	79897287	79954287		TAAAACTGAAAGATACAGTCAATTTTCTACAGGTATTGCCCTTATGATGTCAACATCTGG		intergenic							100.961	32.3496	6.31736	4.80282	106.792	93.0281	103.062	49.1099	24.2323	23.7065	6.41953	6.18345	6.3491	5.5225	4.49853	4.38743
ASHGA5P032699	0.00125192	0.0743318	2.37866	up	noncoding	NR_038080	LINC00482	RefSeq	2970	chr17	-	79276623	79283048		GCCCCGGCTGTGGCGTTAAGAAGGGCTATGGATCTAAATAAAATCCAGTCTCTTTGCTGG	284185	intergenic							2089.68	810.589	10.7361	9.4859	2406.32	1822.52	2040.19	766.462	675.494	989.809	10.9892	10.5254	10.6936	9.48526	9.35967	9.61277
ASHGA5P034895	0.030886	0.230457	2.59962	up	noncoding	ENST00000448379	AC113608.1	GENCODE	487	chr2	-	15941870	15951001		TTGAGGTGGAGCATGAGCTGCCCCTGAGCAGACAGAACAACACAAAGGGGCTGGGAATTG		intergenic							136.669	49.2104	6.74976	5.37145	142.627	134.292	133.087	59.5339	24.8101	63.2872	6.83494	6.7046	6.70972	5.80734	4.53212	5.77491
ASHGA5P048151	0.0154057	0.176095	2.46856	up	noncoding	ENST00000533106	AP001257.1	GENCODE	385	chr11	-	59927159	59928295		GGAACAGGCACAGTTCTGATGGCTGTGGAAGTAATATATATCTTTTTAAGAAGAATTTGT		intergenic							90.9162	31.0489	6.11892	4.81525	123.342	61.9363	87.4699	28.2473	26.8112	38.0883	6.62799	5.60582	6.12295	4.73397	4.64655	5.06524
ASHGA5P035732	0.000395489	0.0531659	2.13084	up	noncoding	ENST00000426539	AC130710.1	GENCODE	1096	chr2	+	16190548	16225923		GCAATTTGCCCTTGAATCTTCCATACTGTCCCTAAATTGACAATTTCATTTCCTTCCAAT		intergenic							223.026	90.9993	7.45972	6.3683	228.708	221.328	219.043	89.3058	74.8247	108.867	7.51342	7.43278	7.43295	6.38811	6.19298	6.5238
ASHGA5P044744	0.0371887	0.247137	3.26993	up	noncoding	ENST00000518096	TUBBP1	GENCODE	1646	chr8	+	30209388	30211034		CGCTGCTCCAGCATCTAGGGCATATTCCAACCTTCCAGCCTGCGACCTGCAGAGAAAAAA		intergenic							706.867	231.325	9.12523	7.41597	765.1	664.156	691.345	145.599	102.191	446.183	9.26301	9.01927	9.09341	7.09882	6.65958	8.48951
ASHGA5P030826	0.0367266	0.245726	2.30325	up	noncoding	uc002cdj.3	WASH3P	UCSC_knowngene	454	chr15	+	102506272	102507991	uc010sda.1	CCGAGCTTGTCAAGAATGTCCCAGTAACCAGGGGACACACACTGAAGTGACTGAGGGGTT	374666	intergenic							257.539	106.401	7.66667	6.46299	243.098	269.33	260.188	102.14	55.0984	161.964	7.59826	7.72334	7.6784	6.58715	5.73691	7.06492
ASHGA5P054652	0.0384615	0.250967	2.20185	up	noncoding	TCONS_00011742	XLOC_005208	LincRNAs identified by Cabili et al	1859	chr6	+	25992926	26000717		GCAGGCCTGGTGTGAGCCTGGGGTCCGTTCTCACAGCTGGATCTGGGGTCTGAATGCCGC		intergenic							1118.09	425.182	9.72203	8.58331	658.466	1574.02	1121.78	426.186	380.472	468.889	9.03204	10.3146	9.81946	8.64618	8.54566	8.5581
ASHGA5P048651	0.0153655	0.17588	2.7238	up	noncoding	ENST00000560706	OIP5-AS1	GENCODE	473	chr15	+	41576205	41590267	ENST00000558457, ENST00000558945, ENST00000559368, ENST00000560545, ENST00000561275, NR_026757	CTGCGAAGATGGCGGAGTAAGGCGTGCCGCTGCAAACTGGCCTCTGGGCCGGGGGCGAGC	729082	intergenic							1592.15	564.705	10.3346	8.88893	1889.98	1374.89	1511.58	568.128	308.082	817.906	10.6297	10.112	10.262	9.06486	8.26579	9.33615
ASHGA5P027947	0.000137228	0.0443033	2.39682	up	noncoding	uc021orf.1	FW340027	UCSC_knowngene	1832	chr1	-	109965120	109966952		GAGTGAATGAACTAGGTTAGAATTAGGAACTACATGGATCTCAGTCTGTTAAGATAACAA		intron sense-overlapping	NM_001199772	PSMA5	proteasome subunit alpha type-5 isoform 2	-	109941652	109969070	2398.36	915.701	10.9415	9.68039	2281.14	2541.33	2372.61	880.423	937.345	929.336	10.9076	10.9954	10.9216	9.69122	9.81946	9.53049
ASHGA5P027947	0.000137228	0.0443033	2.39682	up	noncoding	uc021orf.1	FW340027	UCSC_knowngene	1832	chr1	-	109965120	109966952		GAGTGAATGAACTAGGTTAGAATTAGGAACTACATGGATCTCAGTCTGTTAAGATAACAA		intron sense-overlapping	NM_001199773	PSMA5	proteasome subunit alpha type-5 isoform 2	-	109941652	109969081	2398.36	915.701	10.9415	9.68039	2281.14	2541.33	2372.61	880.423	937.345	929.336	10.9076	10.9954	10.9216	9.69122	9.81946	9.53049
ASHGA5P027947	0.000137228	0.0443033	2.39682	up	noncoding	uc021orf.1	FW340027	UCSC_knowngene	1832	chr1	-	109965120	109966952		GAGTGAATGAACTAGGTTAGAATTAGGAACTACATGGATCTCAGTCTGTTAAGATAACAA		intron sense-overlapping	NM_001199774	PSMA5	proteasome subunit alpha type-5 isoform 2	-	109941652	109969108	2398.36	915.701	10.9415	9.68039	2281.14	2541.33	2372.61	880.423	937.345	929.336	10.9076	10.9954	10.9216	9.69122	9.81946	9.53049
ASHGA5P027947	0.000137228	0.0443033	2.39682	up	noncoding	uc021orf.1	FW340027	UCSC_knowngene	1832	chr1	-	109965120	109966952		GAGTGAATGAACTAGGTTAGAATTAGGAACTACATGGATCTCAGTCTGTTAAGATAACAA		intron sense-overlapping	NM_002790	PSMA5	proteasome subunit alpha type-5 isoform 1	-	109941652	109969070	2398.36	915.701	10.9415	9.68039	2281.14	2541.33	2372.61	880.423	937.345	929.336	10.9076	10.9954	10.9216	9.69122	9.81946	9.53049
ASHGA5P039863	0.000804158	0.0665155	2.5674	up	noncoding	ENST00000510905	RP11-302F12.10	GENCODE	483	chr4	+	25771887	25775199		AAGAGATGTCTAAAAAGGCATGTGAGATCCATAGAAACACTGAACAGAAATCTACCTCTG		intronic antisense	NM_015187	SEL1L3	protein sel-1 homolog 3	-	25749048	25864610	934.055	326.964	9.54534	8.18503	910.295	992.492	899.378	315.81	240.459	424.621	9.52473	9.62728	9.48402	8.22003	7.92163	8.41344
ASHGA5P041857	0.00299426	0.0987422	2.05074	up	noncoding	TCONS_00020435	XLOC_009765	LincRNAs identified by Cabili et al	566	chr12	+	54536058	54537698		ATTTCTGCCTCATGATGTCAGAAGAAGGGCTGTCAAATAGATTTTAAAACCCCAGGCTCG		intergenic							91.668	38.5812	6.17103	5.13488	76.5891	103.037	95.3776	34.0125	34.9366	46.7946	5.94758	6.32305	6.24244	4.99671	5.04805	5.3599
ASHGA5P031874	0.00447061	0.111272	2.4397	up	noncoding	ENST00000563203	RP11-96D1.3	GENCODE	428	chr16	+	68350703	68352939		TAAACAGGAGAGAAAGAGGATTGGATTGCATTTTGGAACACTCACTGAGAGCGGTGTGGA		intron sense-overlapping	NM_001184824	PRMT7	protein arginine N-methyltransferase 7 isoform 2	+	68344876	68391169	34.5698	12.4311	4.80539	3.51869	34.9811	31.7433	36.9849	8.20425	15.8101	13.2789	4.84076	4.6753	4.90011	3.12999	3.86188	3.5642
ASHGA5P031874	0.00447061	0.111272	2.4397	up	noncoding	ENST00000563203	RP11-96D1.3	GENCODE	428	chr16	+	68350703	68352939		TAAACAGGAGAGAAAGAGGATTGGATTGCATTTTGGAACACTCACTGAGAGCGGTGTGGA		intron sense-overlapping	NM_019023	PRMT7	protein arginine N-methyltransferase 7 isoform 1	+	68344876	68391169	34.5698	12.4311	4.80539	3.51869	34.9811	31.7433	36.9849	8.20425	15.8101	13.2789	4.84076	4.6753	4.90011	3.12999	3.86188	3.5642
ASHGA5P047713	0.0292774	0.225434	4.45627	up	noncoding	TCONS_00014218	XLOC_006259	LincRNAs identified by Cabili et al	255	chr7	+	133760595	133785005		TCAGTCTTCTGCTGGAATTAAAGCCTGCTGTGATGTTAATGAAGAACCGCCAGTGGGTTT		intergenic							247.908	43.1064	7.39668	5.24085	96.3205	388.134	259.269	46.7194	27.5794	55.0204	6.27177	8.2442	7.67408	5.44856	4.69037	5.5836
ASHGA5P052547	0.0253398	0.214003	2.13037	up	noncoding	NR_045680	LOC100859930	RefSeq	1681	chr5	-	180256953	180258618	TCONS_00010581, TCONS_00010582, TCONS_00010584, TCONS_00010585, TCONS_00010586, TCONS_00011105, TCONS_00011106	CTGGGCCTCTCTCCGCAGCCGCGAGACCCGCGCTTGGCGCATAGGCCGGTTCTAATTTAC	100859930	intergenic							535.87	233.309	8.71909	7.62798	528.509	574.635	504.466	229.218	132.296	338.414	8.70919	8.81526	8.63281	7.74608	7.04361	8.09427
ASHGA5P018810	0.00127701	0.0743318	2.03538	up	noncoding	ENST00000457870	AC016700.3	GENCODE	501	chr2	-	70321028	70322126		GTGGTGGTCATGTGTTTGTCAACCTGTTCCAGCTCTTCCCAACTATGGCAGTGGCTATGG		intergenic							2256.05	1035.73	10.8547	9.8294	2416.44	2203.58	2148.12	992.888	819.074	1295.22	10.9955	10.7913	10.7773	9.85947	9.63339	9.99534
ASHGA5P026489	0.00885784	0.145606	2.04036	up	noncoding	CN412465		LincRNAs identified by Khalil et al	563	chr6	-	37103028	37103592		TAAAATTAGAACTGACTTTCAGTACTGGCCCTACCTACCAGCTGAGTACCTTATTTTTAT		intergenic							841.238	360.066	9.36536	8.33654	1032.91	702.698	788.109	390.966	274.197	415.034	9.70454	9.10859	9.28295	8.52436	8.1034	8.38184
ASHGA5P022942	0.0119558	0.160208	2.07267	up	noncoding	ENST00000566043	FAM157C	GENCODE	572	chr16	+	90172928	90195133	ENST00000540522, NM_001145248	ACTGAAAGCATGGACACTCTCCCAGATGATGATTATTCCCCACCTTCTAAGAGACAAAGA		intergenic							1189.34	530.358	9.90428	8.85279	1262.83	1203.22	1101.96	591.257	337.602	662.214	10.0015	9.91483	9.79652	9.12269	8.38865	9.04702
ASHGA5P042742	0.0241686	0.20989	9.68796	up	noncoding	ENST00000436492	RP1-125N5.2	GENCODE	557	chr6	+	169116744	169123604		TGCCCTGGGTCCCTTGGAATAAGCTTGATTTAATTATCAAATTACATGGAAAGAAATAAG		intergenic							3087.55	217.411	10.8482	7.57203	6122.07	767.193	2373.39	210.336	147.839	294.06	12.3785	9.24388	10.9223	7.62621	7.20263	7.88726
ASHGA5P032530	0.00982297	0.149158	3.65884	up	noncoding	TCONS_00029029	XLOC_013950	LincRNAs identified by Cabili et al	640	chr21	+	43194285	43195296	TCONS_00029027	AGGACTTTACTCCTCACACTCATGTAGGCATCCTGAAAAGCCACTTTTCTTTCCAAGGTG		intergenic							1795.4	474.474	10.5093	8.63787	1589.97	2072.18	1724.05	647.091	238.909	537.421	10.3566	10.7117	10.4595	9.24939	7.91174	8.75248
ASHGA5P048650	0.021247	0.199063	2.74657	up	noncoding	ENST00000558457	OIP5-AS1	GENCODE	676	chr15	+	41576187	41578624	ENST00000558945	AGGGTTGGCCACCTTGAGAAGCTGCGAAGATGGCGGAGTAAGGCGTGCCGCTGCAAACTG	729082	intergenic							514.783	174.569	8.64765	7.19002	629.942	422.979	491.429	172.386	92.0276	259.292	8.96785	8.37639	8.59872	7.34376	6.50959	7.71671
ASHGA5P027131	0.00484524	0.114694	3.08205	up	noncoding	ENST00000544399	RP11-443N24.4	GENCODE	486	chr12	-	26035887	26038788		CTTCAGGATTAACATCAAAGTCTGATGCAAACTAATTTAATCCCCTTGATATTCAGGGAT		intergenic							52.3413	15.1446	5.38807	3.76418	46.5846	56.3196	54.1198	19.4332	15.58	10.4205	5.24836	5.4786	5.43726	4.20436	3.84034	3.24785
ASHGA5P051881	0.0458642	0.268826	2.36995	up	noncoding	ENST00000512092	FAM86EP	GENCODE	462	chr4	-	3949631	3956770		CTTTTTAAAGGCAGTAATCGTTCTGGTCACTGCGACACAGCTGCCCTCGCCCATTCTAAA		intergenic							483.304	198.45	8.57005	7.32519	541.666	432.893	475.354	182.362	94.5516	318.437	8.7481	8.41225	8.5498	7.42197	6.54723	8.00638
ASHGA5P042033	0.0251565	0.213407	4.53655	up	noncoding	AA325099		LincRNAs identified by Khalil et al	296	chr14	+	66261739	66262033		GCTCAAATGATTTTCGTGGGGGATAGACATAAGTAGTAAAAAGCAGGTTTCATAAAAGCT		intergenic							66.3006	13.0753	5.60984	3.42824	50.1068	105.063	43.732	6.95261	7.86472	24.4085	5.34788	6.3502	5.13144	2.9413	2.91502	4.42842
ASHGA5P020391	0.0198366	0.194183	2.1573	up	noncoding	uc003ggg.1	AB000466	UCSC_knowngene	3001	chr4	+	2937277	2943596		GGGAGGCTGGGTCGGCACAGACGCAACCCAGTCTCCTCCCACCTCCGAGAGTGCAGTGTC		natural antisense	NM_003703	NOP14	nucleolar protein 14	-	2939663	2965118	1436.19	641.086	10.1849	9.07562	1287.33	1526.56	1494.69	566.773	391.661	964.824	10.0359	10.2724	10.2463	9.06107	8.58831	9.57748
ASHGA5P043523	0.0291364	0.225215	2.14528	up	noncoding	TCONS_00018295	XLOC_008575	LincRNAs identified by Cabili et al	695	chr10	+	99582227	99601058		GAAAGACAAGATTTGGAAAAGTCAGGTAACATCTAGAGAAAGCCTCTAATAGCCCTCTCC		intergenic							26.5723	10.8157	4.4042	3.30304	34.0238	22.9769	22.7162	10.7679	7.16876	14.5105	4.79402	4.22028	4.19831	3.43967	2.7873	3.68214
ASHGA5P050181	0.0355824	0.24271	3.11935	up	noncoding	ENST00000449434	AC092296.1	GENCODE	403	chr19	-	36812204	36813242		CAGGCAAATCTTGTTTATTTATTCTTCTAGGTCCAGATTTTGAACAAATCTCGCTAGAGA		intergenic							34.4081	9.17214	4.69507	3.05382	19.2835	45.5633	38.3776	9.64833	5	12.8681	3.95749	5.17878	4.94894	3.3148	2.32441	3.52226
ASHGA5P037325	0.0321522	0.233818	2.1423	up	noncoding	ENST00000411427	AP001610.5	GENCODE	555	chr21	-	42813320	42814669		CACGTTTTGTTTATCCCTTGAGTTATGGACATCCCATCTCAAATGCATTCTTAATGAGTA		natural antisense	NM_001144925	MX1	interferon-induced GTP-binding protein Mx1	+	42792519	42831141	71.2817	28.852	5.7766	4.67744	48.8644	94.9541	70.0265	24.9928	22.3603	39.2028	5.31343	6.21458	5.80178	4.55807	4.3704	5.10384
ASHGA5P037325	0.0321522	0.233818	2.1423	up	noncoding	ENST00000411427	AP001610.5	GENCODE	555	chr21	-	42813320	42814669		CACGTTTTGTTTATCCCTTGAGTTATGGACATCCCATCTCAAATGCATTCTTAATGAGTA		natural antisense	NM_001178046	MX1	interferon-induced GTP-binding protein Mx1	+	42798102	42831141	71.2817	28.852	5.7766	4.67744	48.8644	94.9541	70.0265	24.9928	22.3603	39.2028	5.31343	6.21458	5.80178	4.55807	4.3704	5.10384
ASHGA5P037325	0.0321522	0.233818	2.1423	up	noncoding	ENST00000411427	AP001610.5	GENCODE	555	chr21	-	42813320	42814669		CACGTTTTGTTTATCCCTTGAGTTATGGACATCCCATCTCAAATGCATTCTTAATGAGTA		natural antisense	NM_002462	MX1	interferon-induced GTP-binding protein Mx1	+	42797977	42831141	71.2817	28.852	5.7766	4.67744	48.8644	94.9541	70.0265	24.9928	22.3603	39.2028	5.31343	6.21458	5.80178	4.55807	4.3704	5.10384
ASHGA5P039661	0.00402125	0.107203	2.49866	up	noncoding	TCONS_00022504	XLOC_010829	LincRNAs identified by Cabili et al	3245	chr14	+	52536229	52540595		TGACATTTTTAAGTAGAGAGAGGGTTGGTGTGGCAGACACTATTGGAACCTCTCCCAACA		intergenic							358.388	128.069	8.13895	6.81779	360.657	359.936	354.569	130.224	84.5825	169.399	8.15706	8.13531	8.12448	6.93952	6.38695	7.1269
ASHGA5P016416	0.013373	0.167385	2.62722	up	noncoding	ENST00000430188	RP11-38L15.3	GENCODE	553	chr10	+	46951552	46953608		TCACACAGAAAGAAGGACGCAGGATGCTCGAGACTCTTGCAGTAATTTGGGCAAAGATTT		intergenic							74.2665	25.5942	5.86946	4.47593	61.941	88.0052	72.8534	24.0396	16.7462	35.9966	5.64291	6.10629	5.85919	4.50135	3.94226	4.98417
ASHGA5P057641	0.0492422	0.277404	2.15032	up	noncoding	TCONS_00020287	XLOC_009632	LincRNAs identified by Cabili et al	882	chr12	+	6387276	6391856		TTTTTCCTGATTTGCTCTGAGAAGAGGCCGAAACACCGGGAGCCCAGCTTCTCCGGAGCT		intergenic							169.835	73.1153	7.05757	5.95302	189.99	147.608	171.908	83.393	38.6383	97.3146	7.24916	6.83954	7.084	6.28973	5.19966	6.36966
ASHGA5P020398	0.0375524	0.248585	2.39418	up	noncoding	ENST00000512765	LINC00265	GENCODE	2179	chr7	+	39831499	39834216		TGGCTTAGCTCCTGCCCAGCTCCCAACCGCCTTTGCTGCAGAAACTTTGGGGTCTACAAA	349114	intergenic							1271.51	530.385	10.0042	8.74464	1340.68	1168.44	1305.4	499.088	251.946	840.122	10.095	9.87458	10.0429	8.8735	7.98624	9.37417
ASHGA5P057938	0.0216649	0.200285	2.48123	up	noncoding	TCONS_00024026	XLOC_011384	LincRNAs identified by Cabili et al	1793	chr15	+	100889259	100892318		CACAGCAGTCCTGTTGAGCTTGGATTCCAGCCTCAAATTCCGCGATTTGGCCGGCATCCT		intergenic							95.9002	33.5893	6.2047	4.89364	123.78	67.7381	96.1822	33.947	23.1815	43.6393	6.63392	5.72827	6.25191	4.99446	4.42906	5.25741
ASHGA5P046755	0.0350842	0.241482	4.04241	up	noncoding	uc022cjh.1	IGL@	UCSC_knowngene	88	chrY	-	13629636	13629724		CCCTGTCTGCATCTGTAGGAGACAGAGTCACCATCACTTGCCGGGCGAGTCAGGGCATTA		intergenic							21856.7	5744.76	14.1233	12.1081	30722.6	14015	20832.5	4212.32	2645.42	10376.5	14.6861	13.4937	14.1901	11.9639	11.2491	13.1113
ASHGA5P027541	0.0245332	0.211296	2.46084	up	noncoding	ENST00000549807	RP11-818F20.5	GENCODE	701	chr12	-	104656091	104674500		ACTGCACATGTAGAACGGTGTTCCTCCTATGCTTGGGACAAATAAATCTCACAAAATCAA		intronic antisense	NM_001093771	TXNRD1	thioredoxin reductase 1, cytoplasmic isoform 3	+	104609556	104744085	232.507	78.5864	7.46751	6.16836	315.127	164.563	217.831	80.1462	94.6613	60.9517	7.97262	7.00373	7.42618	6.23274	6.54903	5.72331
ASHGA5P036779	0.00763446	0.135224	2.23732	up	noncoding	ENST00000439912	SNORA71A	GENCODE	138	chr20	-	37055948	37056086		AAGAGGTTGTCCCCGTGTTTGGAGGGTCCACCCTATCCCATCCGAACCCTGAAGCTTTCA	26777	intergenic							860.024	352.169	9.42061	8.25884	832.983	889.404	857.683	323.659	230.128	502.719	9.38861	9.46246	9.41077	8.25692	7.85696	8.66264
ASHGA5P041482	0.00785616	0.13657	2.44148	up	noncoding	ENST00000518182	CTB-113P19.3	GENCODE	570	chr5	+	151133552	151146808		CTTGTTTCCTGACTATTCACAGACAGCAACAATAACAGATTCTGGAAAGAAGGATTTGTA		intronic antisense	NM_004045	ATOX1	copper transport protein ATOX1	-	151122382	151138210	18.8372	6.03723	3.89701	2.60926	14.2576	19.4829	22.7712	6.59484	5	6.51685	3.50676	3.98142	4.20286	2.88247	2.32441	2.62089
ASHGA5P027244	0.00839068	0.141505	2.83661	up	noncoding	TCONS_00011736	XLOC_005202	LincRNAs identified by Cabili et al	238	chr6	+	23399271	23404250	TCONS_00011735	GAGTGATTACCTGTGGTATAACTATATTGATTGTGTTTGTACATGTCAAATGGGGCTGGC		intergenic							40.8798	12.3411	5.00638	3.50221	51.7803	29.5546	41.3045	13.5973	14.0392	9.38667	5.39525	4.57407	5.04983	3.71983	3.68332	3.10349
ASHGA5P030911	0.00474034	0.113994	2.16231	up	noncoding	ENST00000576762	AJ003147.8	GENCODE	454	chr16	-	3231232	3234018		GTATCCGACTTATAATACAACTGTCCCTACTGTGTCTAAAGAAATGAAAGGCAATAAAGA		intergenic							181.707	72.9473	7.15917	6.0466	203.065	180.258	161.797	86.965	56.2507	75.6261	7.34552	7.13245	6.99954	6.34949	5.76941	6.02088
ASHGA5P028147	0.0188696	0.191566	2.12992	up	noncoding	ENST00000548779	RP11-560G2.1	GENCODE	1751	chr12	+	75628519	75645645		GAGCAGCTTGAGGGAATATTAATGGATTATGAGAAGAAAATGAAACTGAACTATTTTGCG		intergenic							58.9013	23.8139	5.51814	4.42734	68.0554	67.356	41.2926	24.4698	18.6717	28.3003	5.78464	5.72032	5.04944	4.52831	4.10869	4.645
ASHGA5P041859	0.0418566	0.258203	4.03399	up	noncoding	ENST00000446733	RP11-550C4.6	GENCODE	197	chr6	-	47697562	47708477		GAAAGAAGCAGCTCTTCCTTGAAATCTTCTGAGACCTCAACAGAGGAAGCTTATGGGAAT		intergenic							301.106	71.9843	7.80452	5.79231	309.827	419.051	174.439	70.346	27.7232	117.884	7.94564	8.36141	7.10651	6.04479	4.69819	6.63396
ASHGA5P057533	0.0120157	0.160452	9.81884	up	noncoding	TCONS_00018599	XLOC_008942	LincRNAs identified by Cabili et al	254	chr10	-	107830962	107832004		ACTTTACAAGTGCACAAAGAAGAGATCATGTGAACACACAGCAAGACGGTGGCCATCTAC		intergenic							132.681	13.6193	6.64209	3.34653	175.831	81.7884	140.423	7.92595	5	27.9321	7.1372	6.00199	6.78707	3.09039	2.32441	4.62481
ASHGA5P046633	0.000503712	0.0579803	2.03172	up	noncoding	ENST00000414435	RP3-404F18.5	GENCODE	433	chrX	+	118556879	118557510		CCTGGCGCTTTGTATGGTGGCTGGAAGTGCTTGACAAATCATAGCACCATCAAATTTATA		intron sense-overlapping	NM_145305	SLC25A43	solute carrier family 25 member 43	+	118533257	118588437	202.323	85.5143	7.31544	6.29274	181.48	230.189	195.302	83.965	76.7021	95.8759	7.18363	7.4952	7.26748	6.29862	6.22953	6.35007
ASHGA5P037198	0.017134	0.184988	2.93489	up	noncoding	ENST00000454128	AF127936.3	GENCODE	816	chr21	-	16120065	16125782	ENST00000455253	GAGCTAGTTGTATTAGGAGGTTTATTTTCTATGTGGATGGAGCAGTTTAAAAAAGCTGAA		intergenic							25.8968	7.12599	4.33571	2.78241	35.6958	17.808	24.1866	6.00084	5	10.3771	4.86612	3.85231	4.28871	2.78069	2.32441	3.24213
ASHGA5P056275	0.0346928	0.240343	2.16752	up	noncoding	TCONS_00001636	XLOC_000973	LincRNAs identified by Cabili et al	435	chr1	-	116783460	116784684		AAATCATGAGATTCAGCTGAAGAACATCTCCTACTGAGAAGCCTCTCCTGATGGACTCTT		intergenic							195.317	83.8533	7.26929	6.15325	194.144	204.541	187.267	87.2241	45.9632	118.373	7.2819	7.31817	7.20781	6.35422	5.46589	6.63963
ASHGA5P032363	0.0476177	0.273386	2.15011	up	noncoding	ENST00000528383	RP11-445F12.1	GENCODE	490	chr17	-	35218934	35293960		TTACTGCCCTTGCAAACAGCCTGTGGTCAAAAGCAATAAAGTTCGGACTTGGACAGATCA		bidirectional	NM_005568	LHX1	LIM/homeobox protein Lhx1	+	35294771	35301915	66.4746	28.2179	5.72101	4.61659	59.3626	67.6744	72.3868	15.8471	39.9731	28.8335	5.58674	5.72687	5.84941	3.92757	5.25331	4.66889
ASHGA5P046241	0.00300991	0.0987422	2.02652	up	noncoding	ENST00000429124	FTX	GENCODE	2597	chrX	-	73498208	73512435		CCACTTGACAGTTTAGAAGTGGATTGATAATACTCTTCTGGCTTAAAACCCTTCTTCTCT	100302692	intergenic							9853.1	4782.31	13.0421	12.0231	10328.9	9345.35	9885.02	4273.03	3908.07	6165.84	13.1166	12.9519	13.0578	11.9859	11.7822	12.3013
ASHGA5P025906	0.0416831	0.258109	2.43819	up	noncoding	NR_046165	MIRLET7DHG	RefSeq	1303	chr9	-	96938851	96966848		GGAATTACAGATGGTGGATTGGAAACAGTGTCAGCATGACTCTCCCACTTGGAAAGACAA	158257	intergenic							564.851	229.157	8.79531	7.5095	569.732	516.328	608.495	131.248	150.078	406.145	8.82201	8.66108	8.90285	6.95025	7.22559	8.35266
ASHGA5P025629	4.3621e-05	0.0248108	3.4989	up	noncoding	NR_015410	LINC00340	RefSeq	1904	chr6	+	21666674	22194616	uc011djk.2	ATCGCTGGGAATTCTCCACCTTAAAGAAGTACCCTCAGGTGACTACAGATGTGTTAACAC	401237	intergenic							489.921	119.404	8.58946	6.78255	539.728	450.786	479.25	112.627	118.46	127.126	8.73966	8.46657	8.56213	6.72743	6.88199	6.73824
ASHGA5P038690	0.0268301	0.218496	2.27301	up	noncoding	ENST00000326237	AC034193.5	GENCODE	2882	chr3	+	10028594	10046928		ACCAATGTGCCACCATGGATATTCAGAGCCTCAGAGTAATTTTATACCACATGGTGGCTG		natural antisense	ENST00000245046	EMC3	ER membrane protein complex subunit 3 [Source:HGNC Symbol;Acc:23999]	-	10004220	10028804	32.2185	12.944	4.7013	3.51669	34.8622	28.486	33.3072	8.41873	9.82198	20.5914	4.83306	4.51809	4.75274	3.15854	3.20857	4.18297
ASHGA5P015538	0.000406371	0.0539475	4.89904	up	noncoding	ENST00000421147	RP11-400N13.2	GENCODE	455	chr1	+	222139682	222156485		TAGTTAACTCTCACAGTGGAGGACCTTTGCAAGAGGGTCCGAGACATTTGCATCATCATT		intergenic							31.3183	5	4.62203	2.32953	23.6356	40.2962	30.023	5	5	5	4.26951	4.99855	4.59803	2.34116	2.32441	2.32303
ASHGA5P029315	0.0297815	0.226631	2.00553	up	noncoding	TCONS_00010231	XLOC_004699	LincRNAs identified by Cabili et al	842	chr5	-	1002177	1003982		AATTTCACTGGGAAATCAGAAAAGATCACAAAGCGACCTCGGCTCAGGGATTTCTGTGGA		intergenic							24.3882	10.5063	4.28489	3.2809	22.9995	29.6526	20.5125	8.47109	14.9431	8.10478	4.22828	4.5788	4.04758	3.16508	3.77899	2.89864
ASHGA5P036433	0.0214423	0.199656	2.12823	up	noncoding	ENST00000417481	AC012513.6	GENCODE	784	chr2	+	217124317	217130853		AATGGGAAGAAACGGAAGAAATAAATACTTCCTCTCCTAGACCCAAAGACCTTTGTGCCC		natural antisense	NM_020814	MARCH4	E3 ubiquitin-protein ligase MARCH4 precursor	-	217122584	217236750	64.7924	26.9854	5.67035	4.58069	49.863	70.4554	74.0588	18.9758	25.0506	36.9297	5.34077	5.78743	5.88284	4.17466	4.544	5.02343
ASHGA5P027020	0.0262105	0.216721	2.79228	up	noncoding	uc001qtw.1	BC039122	UCSC_knowngene	2679	chr12	-	8232080	8234759		GTATCTTAAAACTCATTTTCCATTCACCCCTTTCCCTCACCATGTAAGTATATTCAAGTC		intronic antisense	ENST00000545179	NECAP1	NECAP endocytosis associated 1 [Source:HGNC Symbol;Acc:24539]	+	7926147	8250349	1943.91	719.455	10.6367	9.15521	1888.74	1997.58	1945.4	634.734	335.601	1188.03	10.6279	10.6574	10.6247	9.22152	8.37933	9.86478
ASHGA5P047340	0.0382574	0.250282	4.69609	up	noncoding	TCONS_00017432	XLOC_008014	LincRNAs identified by Cabili et al	1773	chrX	+	73045949	73047819	NR_003255	TACTTGAGTTCTGGGTTTTACTGCAGTCTAGGGCCTTGTTTTGGTCTTGGATCATCTCAC		intergenic							360.04	69.2653	8.04659	5.81513	203.483	529.2	347.438	68.195	110.966	28.6354	7.34761	8.69714	8.09502	6.00105	6.78487	4.65947
ASHGA5P021243	0.00282023	0.0978547	2.02407	up	noncoding	uc001pqd.3	AB231710	UCSC_knowngene	247	chr11	+	117007261	117008585	NM_004716	AGGGATGTCGGGGATGAGTCATTCCAGGTCGGCATCCTCCGGCAATGGCAGCTGACCCTA		intergenic							72.3749	30.783	5.83535	4.8181	83.7361	60.0824	73.3061	28.6092	29.5537	34.186	6.07394	5.56433	5.86779	4.75286	4.79064	4.91079
ASHGA5P034639	0.0374887	0.24845	4.76238	up	noncoding	ENST00000483806	CEACAMP3	pseudogene	638	chr19	+	42106089	42111576		TACACCCTACAAGTCATAAAAACAGATCTTGTGAATGAAGAAGTAACTGGCCAGTTTCAC									5886.82	1451.29	12.2434	9.99168	4131.28	7554.23	5974.95	1348.7	415.958	2589.22	11.7929	12.641	12.2962	10.2888	8.67209	11.0142
ASHGA5P043576	0.00247079	0.094076	2.9405	up	noncoding	uc022aat.1	AF071167	UCSC_knowngene	1220	chr7	+	27227692	27228912		AAAGGTTTTTGATATCAGCAGAAGGGAAAACGCCTGGAGTGGCCGAACACTTTTAGTTGC		intergenic							43.3839	12.4574	5.09403	3.53797	40.4226	56.6656	33.0633	10.4763	14.0145	12.8814	5.05481	5.48584	4.74145	3.40984	3.67977	3.52431
ASHGA5P042272	7.01898e-06	0.0248108	2.7666	up	noncoding	ENST00000433182	E2F3-IT1	GENCODE	400	chr6	+	20438051	20440409		CTCCACTTACTACATATCAAGGATTTGCCATGTTGTGGAAAAGTTGGTTTCATAACATAT		intron sense-overlapping	NM_001243076	E2F3	transcription factor E2F3 isoform 2	+	20404033	20493945	867.981	275.727	9.43433	7.96622	838.935	902.099	862.909	256.332	243.42	327.43	9.39683	9.48471	9.42145	7.9122	7.94054	8.04591
ASHGA5P042272	7.01898e-06	0.0248108	2.7666	up	noncoding	ENST00000433182	E2F3-IT1	GENCODE	400	chr6	+	20438051	20440409		CTCCACTTACTACATATCAAGGATTTGCCATGTTGTGGAAAAGTTGGTTTCATAACATAT		intron sense-overlapping	NM_001949	E2F3	transcription factor E2F3 isoform 1	+	20402136	20493945	867.981	275.727	9.43433	7.96622	838.935	902.099	862.909	256.332	243.42	327.43	9.39683	9.48471	9.42145	7.9122	7.94054	8.04591
ASHGA5P037709	0.0202823	0.195786	3.58668	up	noncoding	ENST00000415054	RP1-85F18.6	GENCODE	357	chr22	-	41565193	41579148		CTGGCACATACACATCAATCAGTATTTGGTGATCCCTATACGTTTTTATTATTGCCTTTA		natural antisense	NM_001429	EP300	histone acetyltransferase p300	+	41488613	41576081	792.02	207.122	9.26653	7.42388	1022.27	670.752	683.036	319.578	105.16	196.628	9.69102	9.03617	9.07241	8.23897	6.7032	7.32947
ASHGA5P031772	0.00102641	0.0703942	2.12206	up	noncoding	ENST00000569713	RP11-142G1.2	GENCODE	386	chr16	+	52292475	52314211		CATGCTTGGCCCCAAACCTCTTTTTCACAGTAATAAAGAAAACACACTTTACAAAAAGGC		intergenic							289.326	117.035	7.831	6.74553	276.787	320.443	270.749	131.8	100.99	118.316	7.7862	7.97184	7.73495	6.95463	6.64332	6.63865
ASHGA5P050292	0.00298924	0.0987422	2.3985	up	noncoding	NR_024330	LINC00085	RefSeq	2017	chr19	+	52196592	52208443	ENST00000576093	CTGGGGAATTGCTGGCCTGACTTCTGACCCCTGACTCCTCATACCCTTCCTCCAGAGCAT	147650	intergenic							1861.3	718.503	10.5657	9.3036	1692.47	2073.69	1817.76	836.753	517.629	801.127	10.4524	10.7127	10.5321	9.61408	8.98989	9.30683
ASHGA5P048551	0.0138676	0.168889	6.16297	up	noncoding	ENST00000420153	AL928742.12	GENCODE	166	chr14	-	106066240	106066546		AGGAAGCTACCCCCAATAAACTGTGCCTGCTCAGAGCCCCAGGTACACCCATTCTTGGGA		intergenic							1726.87	221.888	10.2456	7.62197	2851.46	716.29	1612.86	225.559	160.979	279.127	11.2383	9.13883	10.3597	7.72197	7.32671	7.81722
ASHGA5P035267	0.0316881	0.232089	2.14478	up	noncoding	ENST00000454260	STEAP3-AS1	GENCODE	3218	chr2	-	120001997	120006647		ATTTTGCATCTTGGAGCAGTTCTTCTTATGCTCTCCCTGAAGCATGGTGAACAGCTTGAG		natural antisense	NM_001008410	STEAP3	metalloreductase STEAP3 isoform b	+	119981383	120023227	662.609	288.02	9.03046	7.92963	656.264	697.614	633.948	313.414	153.349	397.298	9.02803	9.09894	8.96443	8.2081	7.25774	8.32306
ASHGA5P035267	0.0316881	0.232089	2.14478	up	noncoding	ENST00000454260	STEAP3-AS1	GENCODE	3218	chr2	-	120001997	120006647		ATTTTGCATCTTGGAGCAGTTCTTCTTATGCTCTCCCTGAAGCATGGTGAACAGCTTGAG		natural antisense	NM_018234	STEAP3	metalloreductase STEAP3 isoform b	+	119981383	120023227	662.609	288.02	9.03046	7.92963	656.264	697.614	633.948	313.414	153.349	397.298	9.02803	9.09894	8.96443	8.2081	7.25774	8.32306
ASHGA5P035267	0.0316881	0.232089	2.14478	up	noncoding	ENST00000454260	STEAP3-AS1	GENCODE	3218	chr2	-	120001997	120006647		ATTTTGCATCTTGGAGCAGTTCTTCTTATGCTCTCCCTGAAGCATGGTGAACAGCTTGAG		natural antisense	NM_182915	STEAP3	metalloreductase STEAP3 isoform a	+	119981383	120023227	662.609	288.02	9.03046	7.92963	656.264	697.614	633.948	313.414	153.349	397.298	9.02803	9.09894	8.96443	8.2081	7.25774	8.32306
ASHGA5P041071	0.0249547	0.212539	2.07271	up	noncoding	ENST00000504469	RP11-159F24.3	GENCODE	440	chr5	+	43484060	43488542		CTGTGAAAGAACTGCTCTCTCCTTCCTTGAATTCCTATAGCATATTAATTAATCACATAC		intronic antisense	NM_198566	C5orf34	uncharacterized protein C5orf34	-	43486802	43515273	1002.82	449.67	9.6362	8.58468	1074.57	1122.06	811.842	306.55	370.7	671.761	9.76123	9.81597	9.33138	8.1773	8.51217	9.06456
ASHGA5P056540	0.0322287	0.233832	2.95508	up	noncoding	TCONS_00005994	XLOC_002619	LincRNAs identified by Cabili et al	414	chr3	+	39418963	39422626		AAGATTGCTAAAGCTGTCCCTGCCATCTTCTTACAAATGAAGTGACGCAGATGCAAGGTG		intergenic							1084.97	374.214	9.76381	8.20062	1209.68	997.246	1047.97	350.335	158.627	613.682	9.93944	9.63339	9.71861	8.36141	7.30662	8.93382
ASHGA5P044221	0.0209157	0.198167	2.44532	up	noncoding	ENST00000522970	RP11-44K6.4	GENCODE	605	chr8	-	39775594	39778409		GCGCTGTGACTTGTGGTCTGTGAGATGATCAATGCTGAGCATGTTTAACTGAAAACAAAT		natural antisense	NM_002164	IDO1	indoleamine 2,3-dioxygenase 1	+	39771327	39786309	131.076	46.1872	6.66609	5.37606	101.169	163.526	128.534	38.773	63.7107	36.0778	6.34442	6.9944	6.65944	5.18777	5.95323	4.98719
ASHGA5P021414	1.20967e-06	0.00686519	3.70815	up	noncoding	ENST00000531994	GRM5-AS1	GENCODE	242	chr11	+	88244915	88245529		CTATCAGAAGGATAAGAAACAGGTGTTTCGAAAGTGCCCATGGCCATAAGGGAGAAAGAG	100873989	intronic antisense	NM_000842	GRM5	metabotropic glutamate receptor 5 isoform b precursor	-	88237743	88796816	23.0026	5	4.22023	2.32953	21.6603	23.8313	23.5162	5	5	5	4.14197	4.27064	4.24808	2.34116	2.32441	2.32303
ASHGA5P021414	1.20967e-06	0.00686519	3.70815	up	noncoding	ENST00000531994	GRM5-AS1	GENCODE	242	chr11	+	88244915	88245529		CTATCAGAAGGATAAGAAACAGGTGTTTCGAAAGTGCCCATGGCCATAAGGGAGAAAGAG	100873989	intronic antisense	NM_001143831	GRM5	metabotropic glutamate receptor 5 isoform a precursor	-	88237743	88781240	23.0026	5	4.22023	2.32953	21.6603	23.8313	23.5162	5	5	5	4.14197	4.27064	4.24808	2.34116	2.32441	2.32303
ASHGA5P026674	0.0101012	0.150168	2.11686	up	noncoding	ENST00000527030	RP11-452H21.2	GENCODE	365	chr11	+	78099106	78103451		GAAACCACTGTCCCATCACAAGGGACTAAATAAACTGTAACTCTTTTGATTGTTATCTAT		intronic antisense	NM_080491	GAB2	GRB2-associated-binding protein 2 isoform a	-	77926335	78128868	58.964	24.7272	5.54642	4.46449	63.0804	63.6514	50.1601	24.1806	18.3725	31.6286	5.67095	5.64355	5.32475	4.51076	4.08361	4.79911
ASHGA5P026423	0.00236615	0.091506	3.02294	up	noncoding	ENST00000534162	RP11-872D17.4	GENCODE	311	chr11	+	57093076	57095432		ATGCCTTCAGCTATTTCCCACAGAACCCATACATTTTCCCAAATAAATTATTTAGATCAC		natural antisense	NM_003146	SSRP1	FACT complex subunit SSRP1	-	57093458	57103351	1157.42	346.791	9.86225	8.2663	1135.5	1257.31	1079.44	437.61	240.059	362.704	9.8418	9.98235	9.76261	8.68449	7.91976	8.19465
ASHGA5P053355	0.0149469	0.174279	2.16942	up	noncoding	ENST00000486094	RP4-798C17.6	GENCODE	819	chr7	-	144004240	144052778	ENST00000460955, ENST00000462305, ENST00000464929, ENST00000474656, ENST00000475089, ENST00000478806	GGGGCTGATCCCTGGGAAAGGCCTGGCTTCCTCTTCCTTCCTGTCCCTGCCCCACCTCCG		intronic antisense	NM_001001802	OR2A42	olfactory receptor 2A1/2A42	+	144015217	144016150	4861.48	2232.06	12.0012	10.8839	5271.74	4513.01	4799.7	2028.65	1466.78	3200.73	12.158	11.8783	11.9673	10.8931	10.4286	11.33
ASHGA5P053355	0.0149469	0.174279	2.16942	up	noncoding	ENST00000486094	RP4-798C17.6	GENCODE	819	chr7	-	144004240	144052778	ENST00000460955, ENST00000462305, ENST00000464929, ENST00000474656, ENST00000475089, ENST00000478806	GGGGCTGATCCCTGGGAAAGGCCTGGCTTCCTCTTCCTTCCTGTCCCTGCCCCACCTCCG		intronic antisense	NM_001005287	OR2A1	olfactory receptor 2A1/2A42	+	144015217	144016150	4861.48	2232.06	12.0012	10.8839	5271.74	4513.01	4799.7	2028.65	1466.78	3200.73	12.158	11.8783	11.9673	10.8931	10.4286	11.33
ASHGA5P053355	0.0149469	0.174279	2.16942	up	noncoding	ENST00000486094	RP4-798C17.6	GENCODE	819	chr7	-	144004240	144052778	ENST00000460955, ENST00000462305, ENST00000464929, ENST00000474656, ENST00000475089, ENST00000478806	GGGGCTGATCCCTGGGAAAGGCCTGGCTTCCTCTTCCTTCCTGTCCCTGCCCCACCTCCG		natural antisense	NM_005435	ARHGEF5	rho guanine nucleotide exchange factor 5	+	144052488	144077725	4861.48	2232.06	12.0012	10.8839	5271.74	4513.01	4799.7	2028.65	1466.78	3200.73	12.158	11.8783	11.9673	10.8931	10.4286	11.33
ASHGA5P040775	0.0316612	0.232089	2.03433	up	noncoding	TCONS_00021716	XLOC_010301	LincRNAs identified by Cabili et al	425	chr13	+	22322472	22326718		ATAGCCCAGATTTGGACCCCAGGATGACAAGCTCCAAGATGGTGGATAATTTTCCTTCTT		intergenic							52.0643	22.4504	5.34305	4.3185	40.1772	70.1426	45.873	20.6376	16.7883	29.9251	5.04674	5.78029	5.20212	4.28885	3.94624	4.72039
ASHGA5P056362	0.0162233	0.179989	2.34255	up	noncoding	TCONS_00003714	XLOC_001500	LincRNAs identified by Cabili et al	942	chr2	+	65257878	65278178		TAATTTCTTGATTGTCCCAAATTTGGCCAATGAAAAAGTCCTTCAAGGCCAGGTGTGGTA		intergenic							272.77	101.006	7.71123	6.48315	357.799	214.8	245.711	98.6688	70.0898	134.26	8.14532	7.39094	7.59743	6.53545	6.09682	6.81718
ASHGA5P000006	0.000152697	0.0443033	12.0327	up	noncoding	AF041410		NRED	569	chr19	+	45842449	45842995		CAGTAGCGAGTATTTACTAAGTACTTTCTATTTGCGAGGCCCTGATAAAAGTACTGTCCT		intergenic							141.343	10.02	6.79501	3.20612	149.522	134.275	140.231	13.4637	8.49216	8.10417	6.89581	6.70448	6.78474	3.70348	3.01664	2.89825
ASHGA5P037966	0.0154406	0.176276	2.31133	up	noncoding	ENST00000424761	RP4-633O19__A.1	GENCODE	510	chr22	+	36784670	36792562		GAATGTCAAGAAGGCAGCAGGAGTTGGAAGGGGCAAGGCCCTGCAGCAGATATGCAGTCC		bidirectional	NM_002473	MYH9	myosin-9	-	36677322	36784063	164.796	61.4975	6.98967	5.78094	212.297	131.155	150.935	68.9594	43.2819	72.2511	7.40607	6.672	6.89093	6.01442	5.37447	5.95393
ASHGA5P058377	0.016263	0.179989	2.39178	up	noncoding	uc002igh.3	AK055254	UCSC_knowngene	5045	chr17	-	42376939	42385761		AGGGGAAAGGAGGAACATCCCTCCCAGGACTCACTCACACCTATTCTCCAACTCTGCCTA		bidirectional	NM_001144825	RUNDC3A	RUN domain-containing protein 3A isoform 1	+	42385926	42396038	717	271.408	9.13477	7.87669	627.249	870.039	653.712	306.159	160.433	347.634	8.96273	9.43379	9.0078	8.17521	7.32266	8.13219
ASHGA5P058377	0.016263	0.179989	2.39178	up	noncoding	uc002igh.3	AK055254	UCSC_knowngene	5045	chr17	-	42376939	42385761		AGGGGAAAGGAGGAACATCCCTCCCAGGACTCACTCACACCTATTCTCCAACTCTGCCTA		bidirectional	NM_001144826	RUNDC3A	RUN domain-containing protein 3A isoform 3	+	42385926	42395238	717	271.408	9.13477	7.87669	627.249	870.039	653.712	306.159	160.433	347.634	8.96273	9.43379	9.0078	8.17521	7.32266	8.13219
ASHGA5P058377	0.016263	0.179989	2.39178	up	noncoding	uc002igh.3	AK055254	UCSC_knowngene	5045	chr17	-	42376939	42385761		AGGGGAAAGGAGGAACATCCCTCCCAGGACTCACTCACACCTATTCTCCAACTCTGCCTA		bidirectional	NM_006695	RUNDC3A	RUN domain-containing protein 3A isoform 2	+	42385926	42395238	717	271.408	9.13477	7.87669	627.249	870.039	653.712	306.159	160.433	347.634	8.96273	9.43379	9.0078	8.17521	7.32266	8.13219
ASHGA5P030718	0.00501124	0.115963	2.09558	up	noncoding	TCONS_00006356	XLOC_002975	LincRNAs identified by Cabili et al	694	chr3	+	193796216	193809948		AAGTTCTTTGCTTTGTTTCACTCTCTTGCTCTGACACCCTCTCCTAAGTTTCAAGGCTTT		intergenic							1693.8	755.399	10.4293	9.36192	1577.51	1869.61	1634.29	762.21	526.878	977.107	10.3448	10.567	10.376	9.47792	9.01296	9.59487
ASHGA5P041436	0.00684768	0.129147	2.12399	up	noncoding	ENST00000502926	PCDHGB8P	GENCODE	1973	chr5	+	140805852	140807825		AGAATCGAATCTTCCGCCAATAATGACTATAAGCTTGTAACAGATGGGACCCTGGATTGG	56120	intron sense-overlapping	NM_003736	PCDHGB4	protocadherin gamma-B4 isoform 1 precursor	+	140767451	140892546	84.1269	34.8845	6.05307	4.96629	74.604	96.8637	80.9129	28.5669	29.8977	46.1889	5.91084	6.24085	6.00751	4.75111	4.80699	5.34077
ASHGA5P041436	0.00684768	0.129147	2.12399	up	noncoding	ENST00000502926	PCDHGB8P	GENCODE	1973	chr5	+	140805852	140807825		AGAATCGAATCTTCCGCCAATAATGACTATAAGCTTGTAACAGATGGGACCCTGGATTGG	56120	intron sense-overlapping	NM_018912	PCDHGA1	protocadherin gamma-A1 isoform 1 precursor	+	140710251	140892546	84.1269	34.8845	6.05307	4.96629	74.604	96.8637	80.9129	28.5669	29.8977	46.1889	5.91084	6.24085	6.00751	4.75111	4.80699	5.34077
ASHGA5P041436	0.00684768	0.129147	2.12399	up	noncoding	ENST00000502926	PCDHGB8P	GENCODE	1973	chr5	+	140805852	140807825		AGAATCGAATCTTCCGCCAATAATGACTATAAGCTTGTAACAGATGGGACCCTGGATTGG	56120	intron sense-overlapping	NM_018913	PCDHGA10	protocadherin gamma-A10 isoform 1 precursor	+	140792742	140892546	84.1269	34.8845	6.05307	4.96629	74.604	96.8637	80.9129	28.5669	29.8977	46.1889	5.91084	6.24085	6.00751	4.75111	4.80699	5.34077
ASHGA5P041436	0.00684768	0.129147	2.12399	up	noncoding	ENST00000502926	PCDHGB8P	GENCODE	1973	chr5	+	140805852	140807825		AGAATCGAATCTTCCGCCAATAATGACTATAAGCTTGTAACAGATGGGACCCTGGATTGG	56120	intron sense-overlapping	NM_018914	PCDHGA11	protocadherin gamma-A11 isoform 1 precursor	+	140800536	140892546	84.1269	34.8845	6.05307	4.96629	74.604	96.8637	80.9129	28.5669	29.8977	46.1889	5.91084	6.24085	6.00751	4.75111	4.80699	5.34077
ASHGA5P041436	0.00684768	0.129147	2.12399	up	noncoding	ENST00000502926	PCDHGB8P	GENCODE	1973	chr5	+	140805852	140807825		AGAATCGAATCTTCCGCCAATAATGACTATAAGCTTGTAACAGATGGGACCCTGGATTGG	56120	intron sense-overlapping	NM_018915	PCDHGA2	protocadherin gamma-A2 isoform 1 precursor	+	140718353	140892546	84.1269	34.8845	6.05307	4.96629	74.604	96.8637	80.9129	28.5669	29.8977	46.1889	5.91084	6.24085	6.00751	4.75111	4.80699	5.34077
ASHGA5P041436	0.00684768	0.129147	2.12399	up	noncoding	ENST00000502926	PCDHGB8P	GENCODE	1973	chr5	+	140805852	140807825		AGAATCGAATCTTCCGCCAATAATGACTATAAGCTTGTAACAGATGGGACCCTGGATTGG	56120	intron sense-overlapping	NM_018916	PCDHGA3	protocadherin gamma-A3 isoform 1 precursor	+	140723600	140892546	84.1269	34.8845	6.05307	4.96629	74.604	96.8637	80.9129	28.5669	29.8977	46.1889	5.91084	6.24085	6.00751	4.75111	4.80699	5.34077
ASHGA5P041436	0.00684768	0.129147	2.12399	up	noncoding	ENST00000502926	PCDHGB8P	GENCODE	1973	chr5	+	140805852	140807825		AGAATCGAATCTTCCGCCAATAATGACTATAAGCTTGTAACAGATGGGACCCTGGATTGG	56120	intron sense-overlapping	NM_018917	PCDHGA4	protocadherin gamma-A4 isoform 1 precursor	+	140734767	140892546	84.1269	34.8845	6.05307	4.96629	74.604	96.8637	80.9129	28.5669	29.8977	46.1889	5.91084	6.24085	6.00751	4.75111	4.80699	5.34077
ASHGA5P041436	0.00684768	0.129147	2.12399	up	noncoding	ENST00000502926	PCDHGB8P	GENCODE	1973	chr5	+	140805852	140807825		AGAATCGAATCTTCCGCCAATAATGACTATAAGCTTGTAACAGATGGGACCCTGGATTGG	56120	intron sense-overlapping	NM_018918	PCDHGA5	protocadherin gamma-A5 isoform 1 precursor	+	140743897	140892546	84.1269	34.8845	6.05307	4.96629	74.604	96.8637	80.9129	28.5669	29.8977	46.1889	5.91084	6.24085	6.00751	4.75111	4.80699	5.34077
ASHGA5P041436	0.00684768	0.129147	2.12399	up	noncoding	ENST00000502926	PCDHGB8P	GENCODE	1973	chr5	+	140805852	140807825		AGAATCGAATCTTCCGCCAATAATGACTATAAGCTTGTAACAGATGGGACCCTGGATTGG	56120	intron sense-overlapping	NM_018919	PCDHGA6	protocadherin gamma-A6 isoform 1 precursor	+	140753650	140892546	84.1269	34.8845	6.05307	4.96629	74.604	96.8637	80.9129	28.5669	29.8977	46.1889	5.91084	6.24085	6.00751	4.75111	4.80699	5.34077
ASHGA5P041436	0.00684768	0.129147	2.12399	up	noncoding	ENST00000502926	PCDHGB8P	GENCODE	1973	chr5	+	140805852	140807825		AGAATCGAATCTTCCGCCAATAATGACTATAAGCTTGTAACAGATGGGACCCTGGATTGG	56120	intron sense-overlapping	NM_018920	PCDHGA7	protocadherin gamma-A7 isoform 1 precursor	+	140762466	140892546	84.1269	34.8845	6.05307	4.96629	74.604	96.8637	80.9129	28.5669	29.8977	46.1889	5.91084	6.24085	6.00751	4.75111	4.80699	5.34077
ASHGA5P041436	0.00684768	0.129147	2.12399	up	noncoding	ENST00000502926	PCDHGB8P	GENCODE	1973	chr5	+	140805852	140807825		AGAATCGAATCTTCCGCCAATAATGACTATAAGCTTGTAACAGATGGGACCCTGGATTGG	56120	intron sense-overlapping	NM_018921	PCDHGA9	protocadherin gamma-A9 isoform 1 precursor	+	140782519	140892546	84.1269	34.8845	6.05307	4.96629	74.604	96.8637	80.9129	28.5669	29.8977	46.1889	5.91084	6.24085	6.00751	4.75111	4.80699	5.34077
ASHGA5P041436	0.00684768	0.129147	2.12399	up	noncoding	ENST00000502926	PCDHGB8P	GENCODE	1973	chr5	+	140805852	140807825		AGAATCGAATCTTCCGCCAATAATGACTATAAGCTTGTAACAGATGGGACCCTGGATTGG	56120	intron sense-overlapping	NM_018922	PCDHGB1	protocadherin gamma-B1 isoform 1 precursor	+	140729827	140892546	84.1269	34.8845	6.05307	4.96629	74.604	96.8637	80.9129	28.5669	29.8977	46.1889	5.91084	6.24085	6.00751	4.75111	4.80699	5.34077
ASHGA5P041436	0.00684768	0.129147	2.12399	up	noncoding	ENST00000502926	PCDHGB8P	GENCODE	1973	chr5	+	140805852	140807825		AGAATCGAATCTTCCGCCAATAATGACTATAAGCTTGTAACAGATGGGACCCTGGATTGG	56120	intron sense-overlapping	NM_018923	PCDHGB2	protocadherin gamma-B2 isoform 1 precursor	+	140739702	140892546	84.1269	34.8845	6.05307	4.96629	74.604	96.8637	80.9129	28.5669	29.8977	46.1889	5.91084	6.24085	6.00751	4.75111	4.80699	5.34077
ASHGA5P041436	0.00684768	0.129147	2.12399	up	noncoding	ENST00000502926	PCDHGB8P	GENCODE	1973	chr5	+	140805852	140807825		AGAATCGAATCTTCCGCCAATAATGACTATAAGCTTGTAACAGATGGGACCCTGGATTGG	56120	intron sense-overlapping	NM_018924	PCDHGB3	protocadherin gamma-B3 isoform 1 precursor	+	140749961	140892546	84.1269	34.8845	6.05307	4.96629	74.604	96.8637	80.9129	28.5669	29.8977	46.1889	5.91084	6.24085	6.00751	4.75111	4.80699	5.34077
ASHGA5P041436	0.00684768	0.129147	2.12399	up	noncoding	ENST00000502926	PCDHGB8P	GENCODE	1973	chr5	+	140805852	140807825		AGAATCGAATCTTCCGCCAATAATGACTATAAGCTTGTAACAGATGGGACCCTGGATTGG	56120	intron sense-overlapping	NM_018925	PCDHGB5	protocadherin gamma-B5 isoform 1 precursor	+	140777694	140892546	84.1269	34.8845	6.05307	4.96629	74.604	96.8637	80.9129	28.5669	29.8977	46.1889	5.91084	6.24085	6.00751	4.75111	4.80699	5.34077
ASHGA5P041436	0.00684768	0.129147	2.12399	up	noncoding	ENST00000502926	PCDHGB8P	GENCODE	1973	chr5	+	140805852	140807825		AGAATCGAATCTTCCGCCAATAATGACTATAAGCTTGTAACAGATGGGACCCTGGATTGG	56120	intron sense-overlapping	NM_018926	PCDHGB6	protocadherin gamma-B6 isoform 1 precursor	+	140787769	140892546	84.1269	34.8845	6.05307	4.96629	74.604	96.8637	80.9129	28.5669	29.8977	46.1889	5.91084	6.24085	6.00751	4.75111	4.80699	5.34077
ASHGA5P041436	0.00684768	0.129147	2.12399	up	noncoding	ENST00000502926	PCDHGB8P	GENCODE	1973	chr5	+	140805852	140807825		AGAATCGAATCTTCCGCCAATAATGACTATAAGCTTGTAACAGATGGGACCCTGGATTGG	56120	intron sense-overlapping	NM_018927	PCDHGB7	protocadherin gamma-B7 isoform 1 precursor	+	140797259	140892548	84.1269	34.8845	6.05307	4.96629	74.604	96.8637	80.9129	28.5669	29.8977	46.1889	5.91084	6.24085	6.00751	4.75111	4.80699	5.34077
ASHGA5P041436	0.00684768	0.129147	2.12399	up	noncoding	ENST00000502926	PCDHGB8P	GENCODE	1973	chr5	+	140805852	140807825		AGAATCGAATCTTCCGCCAATAATGACTATAAGCTTGTAACAGATGGGACCCTGGATTGG	56120	intron sense-overlapping	NM_032088	PCDHGA8	protocadherin gamma-A8 isoform 1 precursor	+	140771482	140892546	84.1269	34.8845	6.05307	4.96629	74.604	96.8637	80.9129	28.5669	29.8977	46.1889	5.91084	6.24085	6.00751	4.75111	4.80699	5.34077
ASHGA5P041436	0.00684768	0.129147	2.12399	up	noncoding	ENST00000502926	PCDHGB8P	GENCODE	1973	chr5	+	140805852	140807825		AGAATCGAATCTTCCGCCAATAATGACTATAAGCTTGTAACAGATGGGACCCTGGATTGG	56120	intron sense-overlapping	NM_032092	PCDHGA11	protocadherin gamma-A11 isoform 3 precursor	+	140800536	140892546	84.1269	34.8845	6.05307	4.96629	74.604	96.8637	80.9129	28.5669	29.8977	46.1889	5.91084	6.24085	6.00751	4.75111	4.80699	5.34077
ASHGA5P054509	0.00221518	0.0903631	3.45235	up	noncoding	NR_038464	LOC439990	RefSeq	2171	chr10	+	81967465	81979413		TGTGAACACATATGCATGGGTCCATGTATTCATGAGTGTGCACATATGTGTAATTATTCA	439990	intergenic							25.4754	6.38744	4.36529	2.57771	24.6193	23.6214	28.1855	5	5	9.16232	4.32832	4.25862	4.50894	2.34116	2.32441	3.06758
ASHGA5P016048	0.0431618	0.261075	2.29856	up	noncoding	ENST00000426204	RP11-202G18.1	GENCODE	744	chr9	-	113901525	114047116		CCGAGAAGAGCCCCATTGCAATCAGAAGATTATTTATGGAAAAAAGCAAAATGGAGATAT		intergenic							129.228	48.7332	6.60922	5.40849	185.229	90.5744	111.881	40.7404	34.9383	70.5208	7.2125	6.1456	6.46955	5.25685	5.04822	5.92039
ASHGA5P040273	0.00585656	0.121972	2.41111	up	noncoding	ENST00000503677	RP11-91J3.3	GENCODE	536	chr4	+	188334717	188336851		GGATTATGAACTAAAGTCAGTGTTGCAGGAAATGTCACCTGTCCTTTGAAAGAAAATAAT		intergenic							406.635	153.061	8.32461	7.05491	398.731	421.36	399.814	123.054	110.982	225.147	8.29857	8.36892	8.30634	6.85452	6.78511	7.52511
ASHGA5P049140	0.0134912	0.167448	2.81002	up	noncoding	NR_046287	LOC100289092	RefSeq	591	chr16	-	28890277	28891242	NR_046288, NR_046289, NR_046290	CAGCCGGCATCGCGGCGGGACCCGGAGCCCGGAGTTCGGGTGGGTAACCCGAGCTCTCCA	100289092	natural antisense	NM_004320	ATP2A1	sarcoplasmic/endoplasmic reticulum calcium ATPase 1 isoform a	+	28889808	28915830	26.5802	8.18547	4.41311	2.92253	31.3681	26.0573	22.3153	5.51053	5.83614	13.2097	4.67728	4.392	4.17006	2.68681	2.52253	3.55826
ASHGA5P049140	0.0134912	0.167448	2.81002	up	noncoding	NR_046287	LOC100289092	RefSeq	591	chr16	-	28890277	28891242	NR_046288, NR_046289, NR_046290	CAGCCGGCATCGCGGCGGGACCCGGAGCCCGGAGTTCGGGTGGGTAACCCGAGCTCTCCA	100289092	natural antisense	NM_173201	ATP2A1	sarcoplasmic/endoplasmic reticulum calcium ATPase 1 isoform b	+	28889808	28915830	26.5802	8.18547	4.41311	2.92253	31.3681	26.0573	22.3153	5.51053	5.83614	13.2097	4.67728	4.392	4.17006	2.68681	2.52253	3.55826
ASHGA5P030114	0.0286868	0.223795	2.16983	up	noncoding	ENST00000569808	RP11-709B3.2	GENCODE	2216	chr15	-	68591127	68593343		ATTTTTAAAGGATGGGCACTATCCTTGAGGGACTTACCCTTTCTAATCAGCTTTGCATGG		intergenic							58.6387	24.8553	5.54728	4.4297	53.1621	62.9776	59.7762	27.0921	14.9474	32.5266	5.43013	5.6301	5.58162	4.67208	3.77952	4.83749
ASHGA5P036133	0.0347981	0.240399	2.25796	up	noncoding	ENST00000454503	AC010976.2	GENCODE	644	chr2	+	128225152	128247366		GGAAATCCTATCATCTTGCAGGCTTCCTAATGATCTTACTTAAAACTGAGTTACTGCAAC		intronic antisense	NM_017969	IWS1	protein IWS1 homolog	-	128238382	128284087	616.868	228.682	8.87664	7.70162	851.528	442.122	556.954	256.04	248.729	181.275	9.4204	8.43933	8.77018	7.91039	7.96856	7.2259
ASHGA5P052211	0.00275981	0.0972562	2.19512	up	noncoding	ENST00000512782	RP11-1023L17.1	GENCODE	1398	chr5	-	34199901	34244803	uc003jxo.3, uc003jzu.3	ACACTTCCAGGTAGACAAAATTGCAAGTATAGAGAATCTAAATTAAGAGAGAGCTTAGCT		intergenic							773.7	316.115	9.26242	8.12811	810.711	743.186	767.203	299.514	226.21	422.622	9.34875	9.19429	9.2442	8.14378	7.83267	8.40789
ASHGA5P050567	0.0483202	0.275283	2.02043	up	noncoding	ENST00000425953	AC092835.2	GENCODE	1096	chr2	+	95873282	95880597		CCTTACTTGTTCAGCAGCAAGGAGAGAGACTACATCATTGTGATTCATTTAAAAATAACT		intergenic							64.5087	27.731	5.63332	4.61866	90.2226	48.2906	55.0127	21.929	22.8334	38.4306	6.1799	5.2612	5.45887	4.37478	4.40484	5.07637
ASHGA5P010071	0.0101367	0.150401	2.37658	up	noncoding	ENST00000421599	SNHG11	GENCODE	1046	chr20	+	37075333	37079564	ENST00000420006, ENST00000432153, ENST00000434729, ENST00000437028, ENST00000453698, NR_003239	AGACTGGCGGGCCTCGTGGGCTGTGCGGCTATCCTGGAGACAGATGACAGCTCTCCCTTG	128439	intergenic							1350.66	530.394	10.0862	8.83736	1542.25	1191.03	1318.7	541.68	329.439	720.065	10.3046	9.89991	10.0543	8.99277	8.35634	9.16297
ASHGA5P031701	0.0125623	0.16374	3.70789	up	noncoding	uc002ect.3	IGH	UCSC_knowngene	91	chr16	+	31973408	31973499	uc010vft.2, uc010vga.2, uc021thd.1, uc021thk.1	TTGGTCCAGCCTGGGGGGTCCCTGAGACTCTCCTGTGCAGCCTCTGGATTCACCTTCAGT		intergenic							11931.7	3202.69	13.2746	11.384	16324.4	8146.83	11323.9	3181.88	1887.9	4538.3	13.8055	12.7638	13.2544	11.5273	10.7731	11.8515
ASHGA5P058438	0.00461783	0.112478	2.02925	up	noncoding	uc003opt.2	LOC221442	UCSC_knowngene	3863	chr6	+	41076687	41103080		GACAAAGTTAGGTGCAAAGAATGAGATAAAAGGATAAACCATCCCCAATTTTAGAAACTC	221442	intergenic							153.607	65.1806	6.90613	5.88518	126.502	181.219	153.101	58.6757	55.8271	81.0392	6.66491	7.1392	6.91427	5.78419	5.75797	6.11339
ASHGA5P017591	0.00703151	0.130295	3.22331	up	noncoding	ENST00000443467	AC068491.1	GENCODE	826	chr2	-	111997400	112252625		TTTATTCAAGATGTGTACCATGTGATGGCCAAGGGAGCTTCATCAATCATGGCATCTCAA		intergenic							34.3613	8.43304	4.72852	3.03998	49.9146	24.6178	28.5514	6.34299	8.74176	10.2144	5.34236	4.31628	4.52693	2.84123	3.05669	3.22202
ASHGA5P044944	0.00609236	0.124795	2.00209	up	noncoding	ENST00000521625	KB-1083B1.1	GENCODE	449	chr8	+	101630808	101632221	ENST00000521535	AAGTTACCCACATTTCTGCCCAGCTGACTACAAATTCTGGTTTCCATGACCCCCTCTCAG		intronic antisense	NM_152628	SNX31	sorting nexin-31	-	101585111	101661893	553.333	242.62	8.75795	7.75644	654.377	481.577	524.044	245.496	181.272	301.092	9.02384	8.56284	8.68716	7.84525	7.50139	7.92267
ASHGA5P042821	0.0173736	0.186213	3.42433	up	noncoding	TCONS_00019368	XLOC_009191	LincRNAs identified by Cabili et al	1838	chr11	+	69184376	69187267	ENST00000561588	AAAGAACCAAGAGCTGCAAATGTCCTGGTGGCCTTGGAAGTTTATGGATGGTACAGATCT		intergenic							887.118	256.266	9.45938	7.68356	1016.72	780.525	864.107	241.89	117.039	409.87	9.68037	9.27411	9.42368	7.82193	6.86484	8.36392
ASHGA5P053995	0.00377774	0.104839	5.11363	up	noncoding	NR_033251	XAGE1C	RefSeq	733	chrX	+	52239018	52243953		TACTGAGACACGGCGGGTAGGTCCACAGGCAGATCCAACTGGGAGTTGAAGTGTGAGTGA	653048	exon sense-overlapping	NM_001097592	XAGE1A	G antigen family D member 2 isoform a	+	52238809	52243953	179.278	28.7633	7.05943	4.70508	102.297	247.396	188.142	23.9123	27.2711	35.1065	6.36162	7.60187	7.21481	4.49446	4.67204	4.94876
ASHGA5P053995	0.00377774	0.104839	5.11363	up	noncoding	NR_033251	XAGE1C	RefSeq	733	chrX	+	52239018	52243953		TACTGAGACACGGCGGGTAGGTCCACAGGCAGATCCAACTGGGAGTTGAAGTGTGAGTGA	653048	exon sense-overlapping	NM_001097593	XAGE1A	G antigen family D member 2 isoform d	+	52238962	52243953	179.278	28.7633	7.05943	4.70508	102.297	247.396	188.142	23.9123	27.2711	35.1065	6.36162	7.60187	7.21481	4.49446	4.67204	4.94876
ASHGA5P053995	0.00377774	0.104839	5.11363	up	noncoding	NR_033251	XAGE1C	RefSeq	733	chrX	+	52239018	52243953		TACTGAGACACGGCGGGTAGGTCCACAGGCAGATCCAACTGGGAGTTGAAGTGTGAGTGA	653048	exon sense-overlapping	NM_001097594	XAGE1B	G antigen family D member 2 isoform a	+	52238809	52243953	179.278	28.7633	7.05943	4.70508	102.297	247.396	188.142	23.9123	27.2711	35.1065	6.36162	7.60187	7.21481	4.49446	4.67204	4.94876
ASHGA5P053995	0.00377774	0.104839	5.11363	up	noncoding	NR_033251	XAGE1C	RefSeq	733	chrX	+	52239018	52243953		TACTGAGACACGGCGGGTAGGTCCACAGGCAGATCCAACTGGGAGTTGAAGTGTGAGTGA	653048	exon sense-overlapping	NM_001097596	XAGE1B	G antigen family D member 2 isoform d	+	52238962	52243953	179.278	28.7633	7.05943	4.70508	102.297	247.396	188.142	23.9123	27.2711	35.1065	6.36162	7.60187	7.21481	4.49446	4.67204	4.94876
ASHGA5P053995	0.00377774	0.104839	5.11363	up	noncoding	NR_033251	XAGE1C	RefSeq	733	chrX	+	52239018	52243953		TACTGAGACACGGCGGGTAGGTCCACAGGCAGATCCAACTGGGAGTTGAAGTGTGAGTGA	653048	exon sense-overlapping	NM_001097597	XAGE1C	G antigen family D member 2 isoform a	+	52238809	52243953	179.278	28.7633	7.05943	4.70508	102.297	247.396	188.142	23.9123	27.2711	35.1065	6.36162	7.60187	7.21481	4.49446	4.67204	4.94876
ASHGA5P053995	0.00377774	0.104839	5.11363	up	noncoding	NR_033251	XAGE1C	RefSeq	733	chrX	+	52239018	52243953		TACTGAGACACGGCGGGTAGGTCCACAGGCAGATCCAACTGGGAGTTGAAGTGTGAGTGA	653048	exon sense-overlapping	NM_001097598	XAGE1C	G antigen family D member 2 isoform d	+	52238962	52243953	179.278	28.7633	7.05943	4.70508	102.297	247.396	188.142	23.9123	27.2711	35.1065	6.36162	7.60187	7.21481	4.49446	4.67204	4.94876
ASHGA5P053995	0.00377774	0.104839	5.11363	up	noncoding	NR_033251	XAGE1C	RefSeq	733	chrX	+	52239018	52243953		TACTGAGACACGGCGGGTAGGTCCACAGGCAGATCCAACTGGGAGTTGAAGTGTGAGTGA	653048	exon sense-overlapping	NM_001097604	XAGE1E	G antigen family D member 2 isoform a	+	52238809	52243953	179.278	28.7633	7.05943	4.70508	102.297	247.396	188.142	23.9123	27.2711	35.1065	6.36162	7.60187	7.21481	4.49446	4.67204	4.94876
ASHGA5P053995	0.00377774	0.104839	5.11363	up	noncoding	NR_033251	XAGE1C	RefSeq	733	chrX	+	52239018	52243953		TACTGAGACACGGCGGGTAGGTCCACAGGCAGATCCAACTGGGAGTTGAAGTGTGAGTGA	653048	exon sense-overlapping	NM_001097605	XAGE1E	G antigen family D member 2 isoform d	+	52238962	52243953	179.278	28.7633	7.05943	4.70508	102.297	247.396	188.142	23.9123	27.2711	35.1065	6.36162	7.60187	7.21481	4.49446	4.67204	4.94876
ASHGA5P053995	0.00377774	0.104839	5.11363	up	noncoding	NR_033251	XAGE1C	RefSeq	733	chrX	+	52239018	52243953		TACTGAGACACGGCGGGTAGGTCCACAGGCAGATCCAACTGGGAGTTGAAGTGTGAGTGA	653048	exon sense-overlapping	NM_020411	XAGE1D	G antigen family D member 2 isoform a	+	52238809	52243953	179.278	28.7633	7.05943	4.70508	102.297	247.396	188.142	23.9123	27.2711	35.1065	6.36162	7.60187	7.21481	4.49446	4.67204	4.94876
ASHGA5P053995	0.00377774	0.104839	5.11363	up	noncoding	NR_033251	XAGE1C	RefSeq	733	chrX	+	52239018	52243953		TACTGAGACACGGCGGGTAGGTCCACAGGCAGATCCAACTGGGAGTTGAAGTGTGAGTGA	653048	exon sense-overlapping	NM_133430	XAGE1D	G antigen family D member 2 isoform d	+	52238962	52243953	179.278	28.7633	7.05943	4.70508	102.297	247.396	188.142	23.9123	27.2711	35.1065	6.36162	7.60187	7.21481	4.49446	4.67204	4.94876
ASHGA5P031714	0.0144379	0.171538	4.15557	up	noncoding	uc021thd.1	IGH	UCSC_knowngene	138	chr16	+	33020652	33020790		ACTGTCCTGTCCAGCCTCTGGATTCACCTTCAGTAACCACTACATGAGCTGGGTCCGCCA		intergenic							2832.26	639.175	11.1137	9.05864	4051.54	1756.74	2688.52	602.291	354.334	960.901	11.768	10.4688	11.1042	9.15066	8.45346	9.5718
ASHGA5P033777	0.0373684	0.247896	3.78047	up	noncoding	ENST00000584331	RP11-296E23.2	GENCODE	361	chr18	+	18896838	18897756		TTATCAAGTATCTTTTATGTGACTAAGAAGTATGATCTGCTGCTCATTTTCCTCACAGCT		intron sense-overlapping	NM_001142966	GREB1L	GREB1-like protein	+	18822202	19102791	274.17	55.4716	7.54405	5.62548	457.435	119.671	245.403	36.574	60.5254	69.3155	8.50072	6.53581	7.59562	5.10154	5.87566	5.89925
ASHGA5P038838	0.0184261	0.189886	2.22635	up	noncoding	NR_046572	ARHGEF3-AS1	RefSeq	500	chr3	+	56974067	56994880		CCCTTCTCCATTAAGTTACATGTTGGCCTAAGTCCTTCTGAAAATAAATGTCTGTTTTAA	100874200	intronic antisense	NM_001128615	ARHGEF3	rho guanine nucleotide exchange factor 3 isoform 1	-	56761445	57113336	256.185	103.119	7.65006	6.49539	303.322	235.916	229.316	111.936	63.8915	133.529	7.9138	7.53308	7.50332	6.72038	5.95792	6.80786
ASHGA5P042238	0.0110572	0.155299	2.04559	up	noncoding	ENST00000451355	RP11-405O10.2	GENCODE	1676	chr6	+	7183315	7185520		CTTTTTGTGTGAAAATGTAGAGCATACCTAGTTCTCAGACCCAATTCCATAGATTAGAAA		intron sense-overlapping	NM_001003698	RREB1	ras-responsive element-binding protein 1 isoform 2	+	7108085	7252213	1966.81	917.733	10.6539	9.62137	2137.51	1828.84	1934.09	872.755	610.989	1269.46	10.8141	10.5306	10.617	9.67787	9.22378	9.96245
ASHGA5P042238	0.0110572	0.155299	2.04559	up	noncoding	ENST00000451355	RP11-405O10.2	GENCODE	1676	chr6	+	7183315	7185520		CTTTTTGTGTGAAAATGTAGAGCATACCTAGTTCTCAGACCCAATTCCATAGATTAGAAA		intron sense-overlapping	NM_001003699	RREB1	ras-responsive element-binding protein 1 isoform 1	+	7108085	7252213	1966.81	917.733	10.6539	9.62137	2137.51	1828.84	1934.09	872.755	610.989	1269.46	10.8141	10.5306	10.617	9.67787	9.22378	9.96245
ASHGA5P042238	0.0110572	0.155299	2.04559	up	noncoding	ENST00000451355	RP11-405O10.2	GENCODE	1676	chr6	+	7183315	7185520		CTTTTTGTGTGAAAATGTAGAGCATACCTAGTTCTCAGACCCAATTCCATAGATTAGAAA		intron sense-overlapping	NM_001003700	RREB1	ras-responsive element-binding protein 1 isoform 3	+	7108085	7252213	1966.81	917.733	10.6539	9.62137	2137.51	1828.84	1934.09	872.755	610.989	1269.46	10.8141	10.5306	10.617	9.67787	9.22378	9.96245
ASHGA5P042238	0.0110572	0.155299	2.04559	up	noncoding	ENST00000451355	RP11-405O10.2	GENCODE	1676	chr6	+	7183315	7185520		CTTTTTGTGTGAAAATGTAGAGCATACCTAGTTCTCAGACCCAATTCCATAGATTAGAAA		intron sense-overlapping	NM_001168344	RREB1	ras-responsive element-binding protein 1 isoform 2	+	7107829	7252213	1966.81	917.733	10.6539	9.62137	2137.51	1828.84	1934.09	872.755	610.989	1269.46	10.8141	10.5306	10.617	9.67787	9.22378	9.96245
ASHGA5P030988	0.00250838	0.0942761	2.32833	up	noncoding	ENST00000568026	RP11-916L7.1	GENCODE	551	chr16	-	17634187	17634842		TTCTAAGGTCTTTCTAAGAAGGATTCCCACTGGCTGTGCCTATCCCTGGATCAATCATTC		intergenic							358.469	132.66	8.13055	6.91125	417.745	324.758	332.905	148.615	102.753	146.611	8.37083	7.98984	8.03097	7.13103	6.66767	6.93506
ASHGA5P027944	0.0231274	0.204808	3.98655	up	noncoding	TCONS_00012070	XLOC_005595	LincRNAs identified by Cabili et al	1481	chr6	-	6699945	6711350		TAAAGTCAGTTTGCTTACCGGCTTAGGTCTTTGTCTCTGACAATTTGCCTCTGTGACGTG		intergenic							152.221	29.3234	6.72893	4.73378	62.9393	221.551	172.173	31.8101	23.7476	32.4125	5.66705	7.43463	7.0851	4.90196	4.46719	4.8322
ASHGA5P042755	0.000902879	0.0686193	2.35317	up	noncoding	uc001gfk.1	DQ576756	UCSC_knowngene	1917	chr1	+	168218461	168220378		TCACTGCAGGCTCAGGGAGCAAGAAATAAAATCATGAAATGCATTCCAAATAAAATTACC		intergenic							2322.01	924.61	10.8917	9.6571	2142.63	2492.13	2331.27	838.779	717.613	1217.44	10.8163	10.9657	10.8931	9.61834	9.44896	9.90402
ASHGA5P057605	0.00577704	0.120965	2.62117	up	noncoding	TCONS_00019576	XLOC_009375	LincRNAs identified by Cabili et al	630	chr11	-	11656825	11672435		TCTCAACTGTACAACCTGATGCCATCATGGAGGCTGAAAATCCTCACACCTTTCATTCTG		intergenic							261.504	87.7748	7.68204	6.29183	245.609	301.851	237.052	109.609	60.1957	93.52	7.61219	7.88503	7.54891	6.68928	5.86928	6.31694
ASHGA5P028987	0.042312	0.259159	3.05598	up	noncoding	ENST00000555580	RP11-597A11.6	GENCODE	563	chr14	-	20145802	20147175		GCACATACACCCATCTATGACTATTTCAATAACTCCTATAACAGATGGAATTTTTGCAAG		intergenic							239.883	71.3602	7.48714	5.87551	351.643	186.985	181.021	78.5841	33.7779	101.719	8.12085	7.18394	7.15665	6.20374	4.99154	6.43125
ASHGA5P028918	0.0492803	0.277404	2.64779	up	noncoding	NR_036487	LOC283481	RefSeq	1144	chr13	+	103046927	103048055		ATCGTCCTGCCCTTTGTAGTCCCATAGTTCACTATCCTAGAGATACCTATTTTTCACTAT	283481	intronic antisense	NM_175929	FGF14	fibroblast growth factor 14 isoform 1B	-	102373204	103054124	16771.2	6884.13	13.8178	12.413	18980.2	14720.8	16612.5	5210.22	3538.83	11903.3	14.0133	13.5964	13.8438	12.2695	11.6476	13.3219
ASHGA5P044348	0.0364283	0.245163	4.69536	up	noncoding	ENST00000523313	RP11-697M17.1	GENCODE	557	chr8	-	76136132	76236551	ENST00000521147, ENST00000522183, uc003yao.3	ACACATTTGCTGCTTCCATTCTAAACATAAGTTAGAAGAACCTTTCAACTGGATTCCAAC		intergenic							113.319	17.3446	6.1887	3.95747	214.583	44.0033	81.3711	12.2801	24.2205	15.5332	7.41979	5.1302	6.01612	3.59678	4.4978	3.77783
ASHGA5P035237	0.0199649	0.194349	2.0401	up	noncoding	ENST00000453478	AC068491.1	GENCODE	560	chr2	-	112101667	112252631	ENST00000409054, ENST00000409139, ENST00000409898, ENST00000432818, ENST00000443467, ENST00000444301, NR_015395, uc002the.2	GTCACCAGCATCTTTTCCAACCTTAATGAACTGTATCCTCAAAAGAACACTATCAGACTG		intergenic							2926.97	1310.15	11.2047	10.1761	3788.31	2170.56	2822.04	1226.04	1397	1307.42	11.6582	10.7747	11.1813	10.1621	10.3566	10.0095
ASHGA5P054262	0.00514242	0.1165	8.56515	up	noncoding	ENST00000412445	RP11-815M8.1	GENCODE	605	chr1	-	222086989	222151865		CTTCAGGTCACAAGATAGGTAATACCATCTACCTGAATTTTTTCAAAAGCAGCAGAATAT		intergenic							155.339	15.6846	6.85196	3.75348	90.6968	217.061	158.258	10.9685	26.0541	10.0313	6.18808	7.40366	6.96413	3.45951	4.60042	3.2005
ASHGA5P031125	0.00224387	0.0903631	2.46281	up	noncoding	ENST00000570288	RP11-1437A8.5	GENCODE	2239	chr16	-	33271713	33274156	ENST00000563960, ENST00000570183, uc002eda.3	TAATCACTTAATTTGGTCATCTTCCCTGTCACAATGGGGCACCTGGCGCTATAGACACTT		intergenic							622.43	219.436	8.92913	7.62882	741.899	533.798	591.593	241.048	172.588	244.672	9.21614	8.70904	8.86221	7.81643	7.43123	7.63881
ASHGA5P041823	0.00878545	0.14518	2.7595	up	noncoding	ENST00000447315	RP11-552E20.4	GENCODE	824	chr6	-	40326482	40337213		TGTCACATCAGGGAACCCGACTCCAGAACCCTCTGTAAATATCCCATGGCTTGGCCCTGC		intergenic							637.541	199.839	8.94363	7.47923	460.967	780.413	671.244	251.376	146.955	201.185	8.51217	9.27375	9.04497	7.88247	7.19338	7.36183
ASHGA5P044041	0.0254506	0.214689	3.59838	up	noncoding	ENST00000429228	RP5-1121A15.4	GENCODE	374	chr7	+	156799000	156799826		TCTCCACAGGAGCCGGCTTTGGTAGCAGTGGATTGACCCAGAGGCAAGAGGAGAACTGAG		intronic antisense	NM_001165255	MNX1	motor neuron and pancreas homeobox protein 1 isoform 2	-	156797546	156802129	181.947	39.2689	6.99893	5.15159	82.1381	282.211	181.492	32.7072	35.6017	49.4977	6.04522	7.78997	7.16161	4.9401	5.07556	5.4391
ASHGA5P044041	0.0254506	0.214689	3.59838	up	noncoding	ENST00000429228	RP5-1121A15.4	GENCODE	374	chr7	+	156799000	156799826		TCTCCACAGGAGCCGGCTTTGGTAGCAGTGGATTGACCCAGAGGCAAGAGGAGAACTGAG		intronic antisense	NM_005515	MNX1	motor neuron and pancreas homeobox protein 1 isoform 1	-	156797546	156803347	181.947	39.2689	6.99893	5.15159	82.1381	282.211	181.492	32.7072	35.6017	49.4977	6.04522	7.78997	7.16161	4.9401	5.07556	5.4391
ASHGA5P056349	0.0155509	0.176726	2.71275	up	noncoding	TCONS_00003617	XLOC_001406	LincRNAs identified by Cabili et al	331	chr2	+	27975724	27980489		AGTATCTGATGAAGGAGGAAATGGATCCAGCCAGAAGGATCAGAGAGTGTCAGAAGATCT		intergenic							1976.94	719.984	10.6552	9.21541	2274.63	1731.8	1924.39	643.414	405.19	1111.35	10.9056	10.4496	10.6103	9.24112	8.63136	9.77375
ASHGA5P047818	0.0175267	0.186703	4.04129	up	noncoding	NR_026642	FAM99B	RefSeq	1066	chr11	-	1704499	1706859	NR_026643	GCAGCCCCCAGGGCCCCTGCTGGGAAGAGGTCAGAACCTCCCAAGGACCCAGAAGGCCAG	100132464	intron sense-overlapping	NM_053005	MOB2	MOB kinase activator 2 isoform 2	-	1490684	1785501	389.58	77.6057	8.11442	6.0996	633.848	212.94	321.953	75.2066	53.32	104.29	8.97666	7.37959	7.987	6.14193	5.6923	6.46457
ASHGA5P031758	0.00218482	0.0903631	2.36357	up	noncoding	ENST00000570167	RP11-401P9.5	GENCODE	5214	chr16	+	50700121	50705489		AAGAATGTTCAGTCCCAGCTGCCACCACTCTAAAGTCCCCTAGAAACAAGGACTAATACA		natural antisense	NM_001144972	SNX20	sorting nexin-20 isoform 3	-	50700210	50715264	1021.79	384.103	9.67648	8.43552	1011.77	1109.42	944.171	459.545	324.62	368.146	9.67214	9.79873	9.55859	8.75413	8.3358	8.21662
ASHGA5P031758	0.00218482	0.0903631	2.36357	up	noncoding	ENST00000570167	RP11-401P9.5	GENCODE	5214	chr16	+	50700121	50705489		AAGAATGTTCAGTCCCAGCTGCCACCACTCTAAAGTCCCCTAGAAACAAGGACTAATACA		natural antisense	NM_153337	SNX20	sorting nexin-20 isoform 2	-	50700210	50715264	1021.79	384.103	9.67648	8.43552	1011.77	1109.42	944.171	459.545	324.62	368.146	9.67214	9.79873	9.55859	8.75413	8.3358	8.21662
ASHGA5P019181	0.00888199	0.145695	3.1196	up	noncoding	NR_037927	SSR4	RefSeq	948	chrX	+	153059903	153063967		CGCTGCTCAGGGATCTGCCTCCTGTGGTCCAGACCCAGAGCCTTCTCTGACGTCCTCTGC	6748	exon sense-overlapping	NM_001204526	SSR4	translocon-associated protein subunit delta isoform 1 precursor	+	153059903	153063967	571.848	155.017	8.78252	7.14116	725.881	417.593	572.069	148.088	191.427	125.535	9.18167	8.35596	8.80994	7.12613	7.5788	6.71857
ASHGA5P019181	0.00888199	0.145695	3.1196	up	noncoding	NR_037927	SSR4	RefSeq	948	chrX	+	153059903	153063967		CGCTGCTCAGGGATCTGCCTCCTGTGGTCCAGACCCAGAGCCTTCTCTGACGTCCTCTGC	6748	exon sense-overlapping	NM_001204527	SSR4	translocon-associated protein subunit delta isoform 3 precursor	+	153059629	153063967	571.848	155.017	8.78252	7.14116	725.881	417.593	572.069	148.088	191.427	125.535	9.18167	8.35596	8.80994	7.12613	7.5788	6.71857
ASHGA5P019181	0.00888199	0.145695	3.1196	up	noncoding	NR_037927	SSR4	RefSeq	948	chrX	+	153059903	153063967		CGCTGCTCAGGGATCTGCCTCCTGTGGTCCAGACCCAGAGCCTTCTCTGACGTCCTCTGC	6748	exon sense-overlapping	NM_006280	SSR4	translocon-associated protein subunit delta isoform 2 precursor	+	153060018	153063967	571.848	155.017	8.78252	7.14116	725.881	417.593	572.069	148.088	191.427	125.535	9.18167	8.35596	8.80994	7.12613	7.5788	6.71857
ASHGA5P019181	0.00888199	0.145695	3.1196	up	noncoding	NR_037927	SSR4	RefSeq	948	chrX	+	153059903	153063967		CGCTGCTCAGGGATCTGCCTCCTGTGGTCCAGACCCAGAGCCTTCTCTGACGTCCTCTGC	6748	natural antisense	NM_004135	IDH3G	isocitrate dehydrogenase [NAD] subunit gamma, mitochondrial isoform a precursor	-	153051220	153059978	571.848	155.017	8.78252	7.14116	725.881	417.593	572.069	148.088	191.427	125.535	9.18167	8.35596	8.80994	7.12613	7.5788	6.71857
ASHGA5P019181	0.00888199	0.145695	3.1196	up	noncoding	NR_037927	SSR4	RefSeq	948	chrX	+	153059903	153063967		CGCTGCTCAGGGATCTGCCTCCTGTGGTCCAGACCCAGAGCCTTCTCTGACGTCCTCTGC	6748	natural antisense	NM_174869	IDH3G	isocitrate dehydrogenase [NAD] subunit gamma, mitochondrial isoform b precursor	-	153051220	153059978	571.848	155.017	8.78252	7.14116	725.881	417.593	572.069	148.088	191.427	125.535	9.18167	8.35596	8.80994	7.12613	7.5788	6.71857
ASHGA5P058648	0.00465292	0.112848	6.0874	up	noncoding	uc021zkp.1	UNQ697	UCSC_knowngene	766	chr6_cox_hap2	+	2466198	2467010	NM_001010909	CCAACTCTGATCCAGCACACCCTCCAGTGGGGCCAACACAGCCACCAACTCTGAGTCCAG		exon sense-overlapping	NM_001010909	MUC21	mucin-21 precursor	+	2463384	2469585	2450.4	412.215	10.9715	8.36566	2171.98	2715.99	2463.24	414.516	180.274	641.855	10.8402	11.0965	10.9778	8.60536	7.49393	8.99769
ASHGA5P025682	0.0228224	0.204375	2.06889	up	noncoding	NR_026571	NOX4	RefSeq	4386	chr11	-	89057521	89224653	NM_001143836, NM_001143837, NM_016931	GATGTTGGGGGATTGTGTCTAAGCAGAGCCTCAGCATCTGTTCTTAACCTCAACTGCAGC	50507	exon sense-overlapping	NM_001143836	NOX4	NADPH oxidase 4 isoform b	-	89057521	89224653	116.604	49.1924	6.49714	5.44829	149.26	96.022	104.529	47.6818	35.4633	64.4322	6.89369	6.22899	6.36875	5.47771	5.07076	5.79639
ASHGA5P025682	0.0228224	0.204375	2.06889	up	noncoding	NR_026571	NOX4	RefSeq	4386	chr11	-	89057521	89224653	NM_001143836, NM_001143837, NM_016931	GATGTTGGGGGATTGTGTCTAAGCAGAGCCTCAGCATCTGTTCTTAACCTCAACTGCAGC	50507	exon sense-overlapping	NM_001143837	NOX4	NADPH oxidase 4 isoform c	-	89057521	89322779	116.604	49.1924	6.49714	5.44829	149.26	96.022	104.529	47.6818	35.4633	64.4322	6.89369	6.22899	6.36875	5.47771	5.07076	5.79639
ASHGA5P025682	0.0228224	0.204375	2.06889	up	noncoding	NR_026571	NOX4	RefSeq	4386	chr11	-	89057521	89224653	NM_001143836, NM_001143837, NM_016931	GATGTTGGGGGATTGTGTCTAAGCAGAGCCTCAGCATCTGTTCTTAACCTCAACTGCAGC	50507	exon sense-overlapping	NM_016931	NOX4	NADPH oxidase 4 isoform a	-	89057521	89224653	116.604	49.1924	6.49714	5.44829	149.26	96.022	104.529	47.6818	35.4633	64.4322	6.89369	6.22899	6.36875	5.47771	5.07076	5.79639
ASHGA5P030027	0.00313742	0.0988915	2.42862	up	noncoding	uc021sle.1	DQ570035	UCSC_knowngene	716	chr15	-	51551890	51552606		TTCTGTGGCTTCTCCCCATCTGTCTAGCATTTCTCTCTACCTCTGAAGAATATCAGTCTG		intron sense-overlapping	NM_000103	CYP19A1	cytochrome P450 19A1	-	51500253	51630795	10376.2	4188.78	13.0959	11.8157	9416.55	11523.9	10188.1	3797.88	3176.7	5591.77	12.9778	13.2146	13.0952	11.7791	11.5075	12.1606
ASHGA5P030027	0.00313742	0.0988915	2.42862	up	noncoding	uc021sle.1	DQ570035	UCSC_knowngene	716	chr15	-	51551890	51552606		TTCTGTGGCTTCTCCCCATCTGTCTAGCATTTCTCTCTACCTCTGAAGAATATCAGTCTG		intron sense-overlapping	NM_031226	CYP19A1	cytochrome P450 19A1	-	51500253	51630795	10376.2	4188.78	13.0959	11.8157	9416.55	11523.9	10188.1	3797.88	3176.7	5591.77	12.9778	13.2146	13.0952	11.7791	11.5075	12.1606
ASHGA5P042062	0.00899066	0.146253	2.2774	up	noncoding	ENST00000412602	RP11-557H15.5	GENCODE	479	chr6	-	134927436	134930575		CATCTGGAGCTGATCTCCAATATTTTAGAGAAAGAATTGAAAAGAATTTTTGTGGGGGAA		intergenic							60.3934	22.9562	5.56158	4.37419	47.7688	78.4001	55.0113	20.6954	19.2729	28.9003	5.28407	5.9419	5.45877	4.29328	4.15642	4.67287
ASHGA5P032707	0.00327217	0.100459	7.18325	up	noncoding	ENST00000433576	RP11-815M8.1	GENCODE	720	chr1	-	222054322	222092054		GCATTTTCCTGTCCCTTCTAAAATTTCATTTTTAAGTGGTGAGATCTCTTTAAGAAGAGG		intergenic							4306.63	510.637	11.6876	8.843	2133.8	6143.03	4643.07	489.909	462.546	579.457	10.8124	12.3249	11.9256	8.84356	8.83178	8.85366
ASHGA5P036429	0.00620365	0.125826	4.68951	up	noncoding	TCONS_00026345	XLOC_012695	LincRNAs identified by Cabili et al	212	chr18	+	56498965	56501573		GGCTCAATTAGCCAATTAGTGGCATTGTAGAGGGCTGAGATGTTACTTTTTAGTTTCCAA		intergenic							95.3974	18.3459	6.2022	3.97276	70.943	125.555	89.6938	13.6337	12.3093	29.0946	5.84246	6.60675	6.15739	3.72303	3.51268	4.68258
ASHGA5P037045	0.0188177	0.191489	2.37147	up	noncoding	TCONS_00025500	XLOC_012315	LincRNAs identified by Cabili et al	1194	chr17	+	75249855	75266597		GTTGATAAATATTCCTGACCCAGCCTTGGGGTCCTTTACCAGCTCTCCTGCTCCTTCCAC		intergenic							1221.11	484.179	9.93701	8.69123	1427.9	1109.07	1126.36	532.642	271.66	648.233	10.1873	9.79779	9.82594	8.96936	8.08926	9.01506
ASHGA5P056101	0.00675367	0.129147	5.97191	up	noncoding	uc021ryb.1	DQ596147	UCSC_knowngene	1236	chr14	-	88625098	88626334	ENST00000563140	TAAGAACAGGGTAAGGGACTTTTGAGAAAGGAGTAGCAGAGCATTCACATTAGATAAGTT		intergenic							69.4501	10.2355	5.74302	3.16483	81.1784	81.1159	46.0558	11.3102	5	14.3963	6.03154	5.98983	5.20769	3.49935	2.32441	3.67072
ASHGA5P054449	0.00926649	0.147274	2.46616	up	noncoding	TCONS_00010009	XLOC_004448	LincRNAs identified by Cabili et al	356	chr5	+	82683973	82694107		AATAAGGAATTACCAATGGCAATGCTAAGGAAAGATGGCTGGCTAGATTACTGCCAACAG		intergenic							131.964	45.8127	6.68382	5.38155	158.333	112.029	125.529	37.8101	58.965	40.6632	6.97961	6.4415	6.63034	5.15145	5.83642	5.15679
ASHGA5P032676	0.0353613	0.242412	2.20053	up	noncoding	uc021uec.1	EPR-1	UCSC_knowngene	624	chr17	-	76220156	76220780		TTGTTAAACAGTAGAGGAGCCAGGGACTCTGTCTCCATTCTCTCATCACACACAAGTCAT		natural antisense	NM_001012270	BIRC5	baculoviral IAP repeat-containing protein 5 isoform 2	+	76210276	76221716	1329.17	569.009	10.0484	8.91057	1692.58	1101.98	1192.95	582.084	321.4	803.543	10.4528	9.78728	9.90521	9.09964	8.32121	9.31088
ASHGA5P032676	0.0353613	0.242412	2.20053	up	noncoding	uc021uec.1	EPR-1	UCSC_knowngene	624	chr17	-	76220156	76220780		TTGTTAAACAGTAGAGGAGCCAGGGACTCTGTCTCCATTCTCTCATCACACACAAGTCAT		natural antisense	NM_001012271	BIRC5	baculoviral IAP repeat-containing protein 5 isoform 3	+	76210276	76221716	1329.17	569.009	10.0484	8.91057	1692.58	1101.98	1192.95	582.084	321.4	803.543	10.4528	9.78728	9.90521	9.09964	8.32121	9.31088
ASHGA5P032676	0.0353613	0.242412	2.20053	up	noncoding	uc021uec.1	EPR-1	UCSC_knowngene	624	chr17	-	76220156	76220780		TTGTTAAACAGTAGAGGAGCCAGGGACTCTGTCTCCATTCTCTCATCACACACAAGTCAT		natural antisense	NM_001168	BIRC5	baculoviral IAP repeat-containing protein 5 isoform 1	+	76210276	76221716	1329.17	569.009	10.0484	8.91057	1692.58	1101.98	1192.95	582.084	321.4	803.543	10.4528	9.78728	9.90521	9.09964	8.32121	9.31088
ASHGA5P014852	0.0096287	0.148544	2.55753	up	noncoding	ENST00000414065	AC018685.1	GENCODE	547	chr2	-	2645760	2660402		GGCACACAAGATTTTCTAGATGGCTGGTTTCTCTCTGGATACCATTATTTGCTCAAGGTT		intergenic							404.992	137.209	8.30077	6.94602	488.228	375.436	351.311	184.196	110.589	116.844	8.5958	8.19593	8.11059	7.43689	6.78014	6.62103
ASHGA5P016532	0.00608377	0.124758	3.59724	up	noncoding	ENST00000431385	AC068491.1	GENCODE	843	chr2	-	111996295	112252597	ENST00000443467	CAGCAACATGAACAATCCATTTCACAGATGAAGAAACAGACTCAGTGAGCACGTGATCAC		exon sense-overlapping	ENST00000371162	AC108463.3	Uncharacterized protein [Source:UniProtKB/TrEMBL;Acc:C9JEA1]	-	111994580	111996624	26.1943	5.9161	4.34793	2.50104	36.0276	17.3966	25.1586	5	5	7.74832	4.87815	3.82143	4.34423	2.34116	2.32441	2.83756
ASHGA5P050682	3.47739e-05	0.0248108	5.04891	up	noncoding	ENST00000448255	AC093375.1	GENCODE	797	chr2	-	156868128	156881125		CAAAAAATCGGGGAAGATTTTCATCATAAGGTCCAAGCAAAGGCATGAGTATAAGATGTG		intergenic							131.064	22.313	6.6888	4.35283	120.494	140.903	131.796	18.6699	24.1145	24.1546	6.59489	6.77561	6.69589	4.15264	4.49126	4.41458
ASHGA5P040939	0.0364387	0.245163	2.09552	up	noncoding	uc011cly.2	BC013821	UCSC_knowngene	2682	chr5	+	478317	480999		CCAGGGCAAATTGTATGTGCTCCTTACTGGGTTTATTATAAGTGTCACATGTTTTTTATA		natural antisense	NM_004174	SLC9A3	sodium/hydrogen exchanger 3	-	473333	524549	11103.3	5052	13.1583	12.091	7697.76	13978	11634.1	4830	3494.64	6831.35	12.6907	13.489	13.2952	12.1624	11.6313	12.4794
ASHGA5P036571	0.0206955	0.197409	2.2945	up	noncoding	ENST00000448543	AC113618.1	GENCODE	553	chr2	+	239628964	239649421		TAAATAGAATATGTCTGCTCCTCTCACCTTCCTCTCTGCTCAGTAGTATGTCTCTTACCA		intergenic							3197.26	1380.75	11.3672	10.169	3552.07	2869.05	3170.64	1151.02	853.629	2137.59	11.5554	11.1825	11.3638	10.0758	9.69412	10.7372
ASHGA5P037006	0.0149362	0.174279	2.16826	up	noncoding	ENST00000565390	RP1-228H13.5	GENCODE	2446	chr1	+	40929990	40932436		CTATGGTCTTAGATTTCCCAAGAATTTGAATTTCTCCAATTGCTTATTTCCCTGAAAGAC		intergenic							225.257	93.1506	7.46616	6.34962	188.272	262.809	224.688	86.9177	62.9757	129.558	7.23634	7.68915	7.47298	6.34873	5.93542	6.76471
ASHGA5P007113	0.00238048	0.0919036	3.03169	up	noncoding	ENST00000449061	RP11-823P9.1	pseudogene	758	chr5	+	21459668	21501935	ENST00000508260, NR_003660, NR_027028	AACTCGAAGAACAGCTGTGGAAAGAAGTTGCAAAACACTGGGGCTGGTGAATTACCAGAT									22000.4	7249.68	14.2191	12.619	23636.9	20700.4	21664.1	7157.92	5417.92	9173.19	14.3382	14.0625	14.2567	12.7306	12.1966	12.9298
ASHGA5P028347	0.0455797	0.268267	2.30449	up	noncoding	DB025955		LincRNAs identified by Khalil et al	559	chr1	-	67891889	67896150		CGCTCCCGGATGTGTGCCTGGCGCCGGAAGAGAAGACGGCCCCCCTCTCTCGGCCCGGCC		exon sense-overlapping	ENST00000361219	SERBP1	SERPINE1 mRNA binding protein 1 [Source:HGNC Symbol;Acc:17860]	-	67878067	67896082	2176.37	974.865	10.8054	9.60099	2293.67	2082.38	2153.06	819.098	480.937	1624.56	10.9163	10.7189	10.7811	9.58351	8.88942	10.33
ASHGA5P028347	0.0455797	0.268267	2.30449	up	noncoding	DB025955		LincRNAs identified by Khalil et al	559	chr1	-	67891889	67896150		CGCTCCCGGATGTGTGCCTGGCGCCGGAAGAGAAGACGGCCCCCCTCTCTCGGCCCGGCC		exon sense-overlapping	ENST00000370990	SERBP1	SERPINE1 mRNA binding protein 1 [Source:HGNC Symbol;Acc:17860]	-	67878549	67896055	2176.37	974.865	10.8054	9.60099	2293.67	2082.38	2153.06	819.098	480.937	1624.56	10.9163	10.7189	10.7811	9.58351	8.88942	10.33
ASHGA5P028347	0.0455797	0.268267	2.30449	up	noncoding	DB025955		LincRNAs identified by Khalil et al	559	chr1	-	67891889	67896150		CGCTCCCGGATGTGTGCCTGGCGCCGGAAGAGAAGACGGCCCCCCTCTCTCGGCCCGGCC		exon sense-overlapping	ENST00000370994	SERBP1	SERPINE1 mRNA binding protein 1 [Source:HGNC Symbol;Acc:17860]	-	67873492	67896098	2176.37	974.865	10.8054	9.60099	2293.67	2082.38	2153.06	819.098	480.937	1624.56	10.9163	10.7189	10.7811	9.58351	8.88942	10.33
ASHGA5P028347	0.0455797	0.268267	2.30449	up	noncoding	DB025955		LincRNAs identified by Khalil et al	559	chr1	-	67891889	67896150		CGCTCCCGGATGTGTGCCTGGCGCCGGAAGAGAAGACGGCCCCCCTCTCTCGGCCCGGCC		exon sense-overlapping	ENST00000370995	SERBP1	SERPINE1 mRNA binding protein 1 [Source:HGNC Symbol;Acc:17860]	-	67876720	67896069	2176.37	974.865	10.8054	9.60099	2293.67	2082.38	2153.06	819.098	480.937	1624.56	10.9163	10.7189	10.7811	9.58351	8.88942	10.33
ASHGA5P028347	0.0455797	0.268267	2.30449	up	noncoding	DB025955		LincRNAs identified by Khalil et al	559	chr1	-	67891889	67896150		CGCTCCCGGATGTGTGCCTGGCGCCGGAAGAGAAGACGGCCCCCCTCTCTCGGCCCGGCC		exon sense-overlapping	NM_001018067	SERBP1	plasminogen activator inhibitor 1 RNA-binding protein isoform 1	-	67873492	67896123	2176.37	974.865	10.8054	9.60099	2293.67	2082.38	2153.06	819.098	480.937	1624.56	10.9163	10.7189	10.7811	9.58351	8.88942	10.33
ASHGA5P028347	0.0455797	0.268267	2.30449	up	noncoding	DB025955		LincRNAs identified by Khalil et al	559	chr1	-	67891889	67896150		CGCTCCCGGATGTGTGCCTGGCGCCGGAAGAGAAGACGGCCCCCCTCTCTCGGCCCGGCC		exon sense-overlapping	NM_001018068	SERBP1	plasminogen activator inhibitor 1 RNA-binding protein isoform 2	-	67873492	67896123	2176.37	974.865	10.8054	9.60099	2293.67	2082.38	2153.06	819.098	480.937	1624.56	10.9163	10.7189	10.7811	9.58351	8.88942	10.33
ASHGA5P028347	0.0455797	0.268267	2.30449	up	noncoding	DB025955		LincRNAs identified by Khalil et al	559	chr1	-	67891889	67896150		CGCTCCCGGATGTGTGCCTGGCGCCGGAAGAGAAGACGGCCCCCCTCTCTCGGCCCGGCC		exon sense-overlapping	NM_001018069	SERBP1	plasminogen activator inhibitor 1 RNA-binding protein isoform 3	-	67873492	67896123	2176.37	974.865	10.8054	9.60099	2293.67	2082.38	2153.06	819.098	480.937	1624.56	10.9163	10.7189	10.7811	9.58351	8.88942	10.33
ASHGA5P028347	0.0455797	0.268267	2.30449	up	noncoding	DB025955		LincRNAs identified by Khalil et al	559	chr1	-	67891889	67896150		CGCTCCCGGATGTGTGCCTGGCGCCGGAAGAGAAGACGGCCCCCCTCTCTCGGCCCGGCC		exon sense-overlapping	NM_015640	SERBP1	plasminogen activator inhibitor 1 RNA-binding protein isoform 4	-	67873492	67896123	2176.37	974.865	10.8054	9.60099	2293.67	2082.38	2153.06	819.098	480.937	1624.56	10.9163	10.7189	10.7811	9.58351	8.88942	10.33
ASHGA5P029341	0.0323861	0.234129	2.32222	up	noncoding	ENST00000555250	RP11-909M7.3	GENCODE	707	chr14	-	101536823	101537573		GCACTTGGTGGAGATTTATGCCCATCTTCCCCAGATTCTTCTTTGTTTTTCTGCTTCTTT		intergenic							1163.9	482.252	9.84957	8.63406	1091.03	1450.14	950.527	359.853	297.632	789.272	9.7844	10.1956	9.56868	8.40134	8.21532	9.28553
ASHGA5P043138	0.0134773	0.167448	2.23386	up	noncoding	uc003ubz.1	PMS2L14	UCSC_knowngene	1127	chr7	-	74700329	74925201	uc003uco.1	AAGCCAAGCCAGGAAACACCAAGATGGCGAGCCAGTGTGGTTGTAGAGATTGTAGAGAGG		intron sense-overlapping	NM_001145064	GATSL2	GATS-like protein 2	-	74807604	74867341	260.5	102.754	7.66171	6.50217	320.38	209.411	251.708	86.578	78.017	143.666	7.99475	7.35776	7.63262	6.34292	6.25715	6.90645
ASHGA5P025818	0.00906043	0.146253	2.34843	up	noncoding	NR_038247	LOC100507433	RefSeq	2788	chr19	+	38039850	38078248		AGATAAAAAGATTATTCAGTAAGAACAGTCTCAGGAAAACAGGACCTTCAACAGAGATAA	100507433	intron sense-overlapping	NM_152606	ZNF540	zinc finger protein 540 isoform a	+	38042272	38105079	25.825	9.39096	4.37374	3.14204	24.0793	30.4771	22.9185	5.7517	9.53163	12.8895	4.29594	4.61456	4.21073	2.73271	3.16813	3.5253
ASHGA5P025818	0.00906043	0.146253	2.34843	up	noncoding	NR_038247	LOC100507433	RefSeq	2788	chr19	+	38039850	38078248		AGATAAAAAGATTATTCAGTAAGAACAGTCTCAGGAAAACAGGACCTTCAACAGAGATAA	100507433	natural antisense	NM_016536	ZNF571	zinc finger protein 571	-	38055154	38085673	25.825	9.39096	4.37374	3.14204	24.0793	30.4771	22.9185	5.7517	9.53163	12.8895	4.29594	4.61456	4.21073	2.73271	3.16813	3.5253
ASHGA5P017425	0.0366712	0.245726	2.60345	up	noncoding	ENST00000441442	SGOL1-AS1	GENCODE	499	chr3	+	20215777	20227607		CTTGCTCCATTGACAAGCATTGTGTTGTACATTTTCAGAGAATTTTCTACTCTAGACATT	100874028	natural antisense	NM_001012409	SGOL1	shugoshin-like 1 isoform A1	-	20209935	20227698	32.6471	11.7507	4.71531	3.33489	34.512	34.9749	28.4546	5.69817	9.01278	20.5411	4.81687	4.80686	4.5222	2.72309	3.10127	4.18029
ASHGA5P017425	0.0366712	0.245726	2.60345	up	noncoding	ENST00000441442	SGOL1-AS1	GENCODE	499	chr3	+	20215777	20227607		CTTGCTCCATTGACAAGCATTGTGTTGTACATTTTCAGAGAATTTTCTACTCTAGACATT	100874028	natural antisense	NM_001012410	SGOL1	shugoshin-like 1 isoform A2	-	20202084	20227698	32.6471	11.7507	4.71531	3.33489	34.512	34.9749	28.4546	5.69817	9.01278	20.5411	4.81687	4.80686	4.5222	2.72309	3.10127	4.18029
ASHGA5P017425	0.0366712	0.245726	2.60345	up	noncoding	ENST00000441442	SGOL1-AS1	GENCODE	499	chr3	+	20215777	20227607		CTTGCTCCATTGACAAGCATTGTGTTGTACATTTTCAGAGAATTTTCTACTCTAGACATT	100874028	natural antisense	NM_001012411	SGOL1	shugoshin-like 1 isoform B1	-	20209935	20227698	32.6471	11.7507	4.71531	3.33489	34.512	34.9749	28.4546	5.69817	9.01278	20.5411	4.81687	4.80686	4.5222	2.72309	3.10127	4.18029
ASHGA5P017425	0.0366712	0.245726	2.60345	up	noncoding	ENST00000441442	SGOL1-AS1	GENCODE	499	chr3	+	20215777	20227607		CTTGCTCCATTGACAAGCATTGTGTTGTACATTTTCAGAGAATTTTCTACTCTAGACATT	100874028	natural antisense	NM_001012412	SGOL1	shugoshin-like 1 isoform B2	-	20202084	20227698	32.6471	11.7507	4.71531	3.33489	34.512	34.9749	28.4546	5.69817	9.01278	20.5411	4.81687	4.80686	4.5222	2.72309	3.10127	4.18029
ASHGA5P017425	0.0366712	0.245726	2.60345	up	noncoding	ENST00000441442	SGOL1-AS1	GENCODE	499	chr3	+	20215777	20227607		CTTGCTCCATTGACAAGCATTGTGTTGTACATTTTCAGAGAATTTTCTACTCTAGACATT	100874028	natural antisense	NM_001012413	SGOL1	shugoshin-like 1 isoform C1	-	20209935	20227698	32.6471	11.7507	4.71531	3.33489	34.512	34.9749	28.4546	5.69817	9.01278	20.5411	4.81687	4.80686	4.5222	2.72309	3.10127	4.18029
ASHGA5P017425	0.0366712	0.245726	2.60345	up	noncoding	ENST00000441442	SGOL1-AS1	GENCODE	499	chr3	+	20215777	20227607		CTTGCTCCATTGACAAGCATTGTGTTGTACATTTTCAGAGAATTTTCTACTCTAGACATT	100874028	natural antisense	NM_001199251	SGOL1	shugoshin-like 1 isoform A1	-	20209935	20227724	32.6471	11.7507	4.71531	3.33489	34.512	34.9749	28.4546	5.69817	9.01278	20.5411	4.81687	4.80686	4.5222	2.72309	3.10127	4.18029
ASHGA5P017425	0.0366712	0.245726	2.60345	up	noncoding	ENST00000441442	SGOL1-AS1	GENCODE	499	chr3	+	20215777	20227607		CTTGCTCCATTGACAAGCATTGTGTTGTACATTTTCAGAGAATTTTCTACTCTAGACATT	100874028	natural antisense	NM_001199252	SGOL1	shugoshin-like 1 isoform A2	-	20202084	20227724	32.6471	11.7507	4.71531	3.33489	34.512	34.9749	28.4546	5.69817	9.01278	20.5411	4.81687	4.80686	4.5222	2.72309	3.10127	4.18029
ASHGA5P017425	0.0366712	0.245726	2.60345	up	noncoding	ENST00000441442	SGOL1-AS1	GENCODE	499	chr3	+	20215777	20227607		CTTGCTCCATTGACAAGCATTGTGTTGTACATTTTCAGAGAATTTTCTACTCTAGACATT	100874028	natural antisense	NM_001199253	SGOL1	shugoshin-like 1 isoform B1	-	20209935	20227724	32.6471	11.7507	4.71531	3.33489	34.512	34.9749	28.4546	5.69817	9.01278	20.5411	4.81687	4.80686	4.5222	2.72309	3.10127	4.18029
ASHGA5P017425	0.0366712	0.245726	2.60345	up	noncoding	ENST00000441442	SGOL1-AS1	GENCODE	499	chr3	+	20215777	20227607		CTTGCTCCATTGACAAGCATTGTGTTGTACATTTTCAGAGAATTTTCTACTCTAGACATT	100874028	natural antisense	NM_001199254	SGOL1	shugoshin-like 1 isoform B2	-	20202084	20227724	32.6471	11.7507	4.71531	3.33489	34.512	34.9749	28.4546	5.69817	9.01278	20.5411	4.81687	4.80686	4.5222	2.72309	3.10127	4.18029
ASHGA5P017425	0.0366712	0.245726	2.60345	up	noncoding	ENST00000441442	SGOL1-AS1	GENCODE	499	chr3	+	20215777	20227607		CTTGCTCCATTGACAAGCATTGTGTTGTACATTTTCAGAGAATTTTCTACTCTAGACATT	100874028	natural antisense	NM_001199255	SGOL1	shugoshin-like 1 isoform C1	-	20209935	20227724	32.6471	11.7507	4.71531	3.33489	34.512	34.9749	28.4546	5.69817	9.01278	20.5411	4.81687	4.80686	4.5222	2.72309	3.10127	4.18029
ASHGA5P017425	0.0366712	0.245726	2.60345	up	noncoding	ENST00000441442	SGOL1-AS1	GENCODE	499	chr3	+	20215777	20227607		CTTGCTCCATTGACAAGCATTGTGTTGTACATTTTCAGAGAATTTTCTACTCTAGACATT	100874028	natural antisense	NM_001199256	SGOL1	shugoshin-like 1 isoform C2	-	20202084	20227724	32.6471	11.7507	4.71531	3.33489	34.512	34.9749	28.4546	5.69817	9.01278	20.5411	4.81687	4.80686	4.5222	2.72309	3.10127	4.18029
ASHGA5P017425	0.0366712	0.245726	2.60345	up	noncoding	ENST00000441442	SGOL1-AS1	GENCODE	499	chr3	+	20215777	20227607		CTTGCTCCATTGACAAGCATTGTGTTGTACATTTTCAGAGAATTTTCTACTCTAGACATT	100874028	natural antisense	NM_001199257	SGOL1	shugoshin-like 1 isoform D1	-	20202084	20227724	32.6471	11.7507	4.71531	3.33489	34.512	34.9749	28.4546	5.69817	9.01278	20.5411	4.81687	4.80686	4.5222	2.72309	3.10127	4.18029
ASHGA5P017425	0.0366712	0.245726	2.60345	up	noncoding	ENST00000441442	SGOL1-AS1	GENCODE	499	chr3	+	20215777	20227607		CTTGCTCCATTGACAAGCATTGTGTTGTACATTTTCAGAGAATTTTCTACTCTAGACATT	100874028	natural antisense	NM_138484	SGOL1	shugoshin-like 1 isoform C2	-	20202084	20227698	32.6471	11.7507	4.71531	3.33489	34.512	34.9749	28.4546	5.69817	9.01278	20.5411	4.81687	4.80686	4.5222	2.72309	3.10127	4.18029
ASHGA5P037835	0.0343432	0.239149	4.43093	up	noncoding	uc021wmr.1	DQ575049	UCSC_knowngene	1737	chr22	+	23236274	23238011		AGACTTTAGACAGAGAGAGGGGCTCCACAACACCCCGGTATTCTGTCTGCCCTCTCTCAC		exon sense-overlapping	ENST00000526893	IGLL5	immunoglobulin lambda-like polypeptide 5 [Source:HGNC Symbol;Acc:38476]	+	23229959	23238005	1163.73	302.465	9.86419	7.71658	1328.79	1001.97	1160.43	226.224	94.9818	586.189	10.0802	9.64176	9.87056	7.72584	6.5536	8.87029
ASHGA5P037835	0.0343432	0.239149	4.43093	up	noncoding	uc021wmr.1	DQ575049	UCSC_knowngene	1737	chr22	+	23236274	23238011		AGACTTTAGACAGAGAGAGGGGCTCCACAACACCCCGGTATTCTGTCTGCCCTCTCTCAC		exon sense-overlapping	ENST00000531372	IGLL5	immunoglobulin lambda-like polypeptide 5 [Source:HGNC Symbol;Acc:38476]	+	23230008	23238005	1163.73	302.465	9.86419	7.71658	1328.79	1001.97	1160.43	226.224	94.9818	586.189	10.0802	9.64176	9.87056	7.72584	6.5536	8.87029
ASHGA5P037835	0.0343432	0.239149	4.43093	up	noncoding	uc021wmr.1	DQ575049	UCSC_knowngene	1737	chr22	+	23236274	23238011		AGACTTTAGACAGAGAGAGGGGCTCCACAACACCCCGGTATTCTGTCTGCCCTCTCTCAC		exon sense-overlapping	ENST00000532223	IGLL5	immunoglobulin lambda-like polypeptide 5 [Source:HGNC Symbol;Acc:38476]	+	23229959	23238005	1163.73	302.465	9.86419	7.71658	1328.79	1001.97	1160.43	226.224	94.9818	586.189	10.0802	9.64176	9.87056	7.72584	6.5536	8.87029
ASHGA5P035990	0.0195065	0.193079	2.15429	up	noncoding	uc010fhf.3	ANKRD36BP2	UCSC_knowngene	1693	chr2	+	89065418	89085431		GGGCACAACAAATGTAGGCACATTATTACACCACATGGGTTTGAGAAATAAAGAATATTA	645784	intergenic							336.311	142.717	8.04399	6.93678	295.347	368.121	345.464	128.084	89.0381	211.029	7.87776	8.16884	8.08539	6.91622	6.4621	7.43202
ASHGA5P040288	0.0180728	0.18863	2.40779	up	noncoding	ENST00000565521	CTD-2083E4.4	GENCODE	2881	chr5	-	214012	217394		ATTTGTACCAGAGAACTTACCTGATTCTACCTGCACTTCAGATGCTTAAGACATGTCTGT		intron sense-overlapping	NM_145265	CCDC127	coiled-coil domain-containing protein 127	-	204874	218297	185.959	70.6148	7.19556	5.92785	174.54	208.48	174.856	73.9092	41.3204	96.6149	7.12564	7.35212	7.10892	6.11612	5.30671	6.36072
ASHGA5P057377	0.0168034	0.183137	2.07989	up	noncoding	TCONS_00016481	XLOC_007860	LincRNAs identified by Cabili et al	653	chr9	-	131097665	131100554		TATGCACACCAGGATTCATTCAAGGAGCTCAGAACAAGGTTTCCCTCCTGAAAAGTCCAT		intergenic							842.421	370.662	9.38484	8.32833	811.874	930.826	784.562	383.79	224.495	503.702	9.35092	9.52737	9.27623	8.4962	7.82399	8.66481
ASHGA5P018910	0.0458531	0.268826	2.19244	up	noncoding	NR_045675	ARHGAP22	RefSeq	3297	chr10	-	49654067	49864310		GCAAAGAAAGATGTGGATCTCCTGTTACTGGAAAACAGGAATTAGCTTGTCTGCTTGAGG	58504	exon sense-overlapping	NM_001256024	ARHGAP22	rho GTPase-activating protein 22 isoform 1	-	49654067	49813176	35.5432	14.6873	4.81391	3.68138	32.2433	45.4243	28.9619	9.48658	11.0497	23.5256	4.71752	5.17437	4.54984	3.2959	3.37016	4.37806
ASHGA5P018910	0.0458531	0.268826	2.19244	up	noncoding	NR_045675	ARHGAP22	RefSeq	3297	chr10	-	49654067	49864310		GCAAAGAAAGATGTGGATCTCCTGTTACTGGAAAACAGGAATTAGCTTGTCTGCTTGAGG	58504	exon sense-overlapping	NM_001256025	ARHGAP22	rho GTPase-activating protein 22 isoform 2	-	49654067	49860561	35.5432	14.6873	4.81391	3.68138	32.2433	45.4243	28.9619	9.48658	11.0497	23.5256	4.71752	5.17437	4.54984	3.2959	3.37016	4.37806
ASHGA5P018910	0.0458531	0.268826	2.19244	up	noncoding	NR_045675	ARHGAP22	RefSeq	3297	chr10	-	49654067	49864310		GCAAAGAAAGATGTGGATCTCCTGTTACTGGAAAACAGGAATTAGCTTGTCTGCTTGAGG	58504	exon sense-overlapping	NM_001256026	ARHGAP22	rho GTPase-activating protein 22 isoform 4	-	49654067	49701692	35.5432	14.6873	4.81391	3.68138	32.2433	45.4243	28.9619	9.48658	11.0497	23.5256	4.71752	5.17437	4.54984	3.2959	3.37016	4.37806
ASHGA5P018910	0.0458531	0.268826	2.19244	up	noncoding	NR_045675	ARHGAP22	RefSeq	3297	chr10	-	49654067	49864310		GCAAAGAAAGATGTGGATCTCCTGTTACTGGAAAACAGGAATTAGCTTGTCTGCTTGAGG	58504	exon sense-overlapping	NM_021226	ARHGAP22	rho GTPase-activating protein 22 isoform 3	-	49654067	49813176	35.5432	14.6873	4.81391	3.68138	32.2433	45.4243	28.9619	9.48658	11.0497	23.5256	4.71752	5.17437	4.54984	3.2959	3.37016	4.37806
ASHGA5P026782	0.00503756	0.116179	2.6838	up	noncoding	ENST00000524772	RP11-27G22.1	GENCODE	832	chr11	+	112658026	112666577		ACAGTGTCATCAGAATAAACCGCATAAATAGAACCCTCTTGGAGTCGTGCACCACCTGTT		intergenic							88.1244	28.8327	6.10712	4.68285	83.9593	107.486	72.9284	24.132	23.4881	38.8781	6.07794	6.38289	5.86055	4.50749	4.44941	5.09166
ASHGA5P026590	0.00536795	0.118432	3.04196	up	noncoding	ENST00000531426	CTA-797E19.1	GENCODE	422	chr11	+	70166033	70167521		TTCTTGAAAGAACTGTAACGTCCGATCGAGGTGGAAGCACTCACTTGTGCTTTGATGCAT		intron sense-overlapping	NM_003626	PPFIA1	liprin-alpha-1 isoform b	+	70116805	70230607	44.9268	12.1821	5.11746	3.51246	63.0029	32.2412	39.5365	11.6061	13.0022	11.938	5.66896	4.69389	4.98955	3.5323	3.58174	3.42334
ASHGA5P026590	0.00536795	0.118432	3.04196	up	noncoding	ENST00000531426	CTA-797E19.1	GENCODE	422	chr11	+	70166033	70167521		TTCTTGAAAGAACTGTAACGTCCGATCGAGGTGGAAGCACTCACTTGTGCTTTGATGCAT		intron sense-overlapping	NM_177423	PPFIA1	liprin-alpha-1 isoform a	+	70116805	70224598	44.9268	12.1821	5.11746	3.51246	63.0029	32.2412	39.5365	11.6061	13.0022	11.938	5.66896	4.69389	4.98955	3.5323	3.58174	3.42334
ASHGA5P048652	0.0142087	0.170395	2.84332	up	noncoding	ENST00000559368	OIP5-AS1	GENCODE	642	chr15	+	41576205	41580469	ENST00000558457, ENST00000558945, ENST00000560545, ENST00000560706, ENST00000561226, ENST00000561275, NR_026757	GGCGGAGTAAGGCGTGCCGCTGCAAACTGGCCTCTGGGCCGGGGGCGAGCAGCCCCCGGG	729082	intergenic							1373.7	466.224	10.1132	8.60565	1605.82	1221.04	1294.23	442.003	250.557	706.112	10.3715	9.93779	10.0303	8.69852	7.97922	9.1392
ASHGA5P033046	0.0197518	0.193774	3.84772	up	noncoding	ENST00000577546	RP11-118G23.2	GENCODE	307	chr17	+	32007595	32007902		CCATCTGTGGTACTTGTTAGTTTATTTTAAATGTGCGATTTGTTTGGTTGCATTTTCTCC		intronic antisense	NM_001094	ASIC2	acid-sensing ion channel 2 isoform MDEG1	-	31340105	32483825	191.216	44.6757	7.17698	5.23297	270.333	157.663	145.654	68.1603	24.623	41.2439	7.75406	6.93811	6.83877	6.00039	4.52149	5.17705
ASHGA5P052279	7.22131e-05	0.0329728	2.61392	up	noncoding	uc003jyr.1	SMA5	UCSC_knowngene	660	chr5	-	69497638	69851200	ENST00000513408, NR_027386, NR_033968	CTTCACCAGGTAAGCGGTGTTGAACTTTCTGCTTGTGTATTCTCTCTGGGCAGAGATGCC	11042	intergenic							1776.59	622.164	10.5084	9.12221	1930.69	1702.94	1696.15	572.268	578.497	715.727	10.6655	10.427	10.4328	9.07562	9.13621	9.1548
ASHGA5P039862	0.00579501	0.120965	4.66065	up	noncoding	ENST00000515188	RP11-302F12.3	GENCODE	408	chr4	+	25610332	25621087		GCACAACTTGGGAAGAGAAAATTTAGGGTTCACAATTGTTTTTAGTTCTGTAATTAAGCC		intergenic							310.581	63.1443	7.93414	5.7136	291.07	335.106	305.568	62.7456	32.5747	94.1128	7.85762	8.03337	7.91142	5.88229	4.93435	6.32418
ASHGA5P058562	0.00374301	0.104003	2.35388	up	noncoding	uc010jpp.1	LINC00340	UCSC_knowngene	1226	chr6	+	21665002	21910006		GTCCTATATTCCTTTTCATTCCTGTCGAGTACCCTCAGGTGACTACAGATGTGTTAACAC	401237	intergenic							306.322	111.512	7.91587	6.68083	317.432	308.75	292.785	107.653	131.571	95.3115	7.98256	7.91646	7.84859	6.66476	7.03516	6.34258
ASHGA5P030065	0.00777375	0.136047	4.29822	up	noncoding	uc001flf.3	BC041646	UCSC_knowngene	1288	chr1	-	155596545	155618335		TGATCAGGAGAAGACTTCTCGTCTCATTTCTGGGGACACATTCAGGATTTCTCCAAAGCA		intronic antisense	ENST00000452804	MSTO1	misato homolog 1 (Drosophila) [Source:HGNC Symbol;Acc:29678]	+	155579978	155718153	505.612	109.793	8.6129	6.50916	397.878	607.381	511.578	106.158	56.6698	166.55	8.29528	8.89164	8.65178	6.64433	5.77929	7.10385
ASHGA5P030065	0.00777375	0.136047	4.29822	up	noncoding	uc001flf.3	BC041646	UCSC_knowngene	1288	chr1	-	155596545	155618335		TGATCAGGAGAAGACTTCTCGTCTCATTTCTGGGGACACATTCAGGATTTCTCCAAAGCA		intronic antisense	ENST00000538143	MSTO1	misato homolog 1 (Drosophila) [Source:HGNC Symbol;Acc:29678]	+	155579978	155717636	505.612	109.793	8.6129	6.50916	397.878	607.381	511.578	106.158	56.6698	166.55	8.29528	8.89164	8.65178	6.64433	5.77929	7.10385
ASHGA5P043565	0.0180595	0.188578	2.18715	up	noncoding	uc010kux.1	AK311383	UCSC_knowngene	1223	chr7	+	27160555	27162503		CTCAAACACTGCAATCTGATTTCTCTGTCAAAAGTACACTTAACATTTTTGTCCCATTAC		natural antisense	NM_153631	HOXA3	homeobox protein Hox-A3 isoform a	-	27145808	27166639	58.55	22.4355	5.49242	4.36336	38.8642	79.282	57.5036	21.7936	24.6194	20.8935	4.99784	5.95692	5.5225	4.36586	4.52109	4.20314
ASHGA5P020497	0.0136085	0.167711	3.37245	up	noncoding	ENST00000514767	RP11-565A3.2	GENCODE	451	chr4	-	188454035	188477058	ENST00000507817	CAAGTTGACAAGTATTGATTCTGCAACAAACTGAGAAGAAACCTGGCGATTCACAACAGA		intergenic							29.0097	6.68616	4.47823	2.72443	32.5208	37.076	17.4323	5.37992	9.67857	5	4.7299	4.88485	3.81995	2.66194	3.18833	2.32303
ASHGA5P052346	0.0219822	0.201524	2.36167	up	noncoding	ENST00000510435	RP11-93O17.1	GENCODE	680	chr5	+	98825262	98835071		CCCTGTGAGTGGTATGCATTCACTTACTTAATATCTTCATATTTGACTTAGTATCTTCAC		intergenic							140.486	52.0248	6.75513	5.51532	182.477	106.118	132.863	49.0195	35.953	71.102	7.19181	6.36595	6.70762	5.52017	5.09338	5.9324
ASHGA5P030697	0.0387998	0.251284	2.27445	up	noncoding	ENST00000559698	CTD-2240J17.1	GENCODE	180	chr15	+	81702945	81711358		TTACAGACTTGCAATTGTGCAACTCTGTGATGTAAACAGGCAGGCTTTGTATTTTTGCAG		intergenic							34.9817	12.636	4.7328	3.54728	51.4711	21.2541	32.2198	11.8246	10.6304	15.4529	5.38636	4.10913	4.70292	3.55158	3.31953	3.77074
ASHGA5P044262	0.0444254	0.26498	2.40715	up	noncoding	ENST00000446847	RP11-384C4.6	GENCODE	650	chr1	+	212470789	212472921		GATCATTTTTTCTCAATTTGATAGAGGAAAAAAGTTAGGTCAGGATAACAGAGACTGGGA		intron sense-overlapping	NM_006243	PPP2R5A	serine/threonine-protein phosphatase 2A 56 kDa regulatory subunit alpha isoform isoform 1	+	212458878	212535205	58.8359	22.3599	5.51823	4.2509	40.5777	71.1595	64.7704	20.5318	13.1032	33.4446	5.05938	5.80219	5.69311	4.28106	3.5923	4.87934
ASHGA5P019801	0.0374436	0.24825	2.01028	up	noncoding	ENST00000503428	RP11-1379J22.5	GENCODE	325	chr5	+	179085265	179091431		ATGGAACAAAAGGTCGGCTTGAGGTTTGCGAGTCCCAGCTCCCACTGCCCCTGCCACCTG		intergenic							1436.01	698.976	10.1825	9.1751	1527.29	1411.16	1369.57	611.96	400.167	1084.8	10.287	10.1523	10.1082	9.17018	8.61613	9.73899
ASHGA5P049434	0.0185293	0.190246	2.68607	up	noncoding	ENST00000416689	RP5-848E13.3	GENCODE	3075	chr1	+	43424774	43442099		AAGCAGATGGTTAAGAGCTCTACAACTTCTGTGAGGTAAAGAATATCTGCAGGGCTGGAC		natural antisense	NM_006516	SLC2A1	solute carrier family 2, facilitated glucose transporter member 1	-	43391045	43424847	861.643	307.557	9.42374	7.99824	925.653	825.251	834.026	303.577	157.65	461.442	9.54705	9.35384	9.37033	8.16255	7.2975	8.53468
ASHGA5P020671	0.0338183	0.237878	2.36723	up	noncoding	ENST00000518232	CTD-3064M3.1	GENCODE	688	chr8	+	142352423	142354720	NR_024441	TGCAGCCATCAATTCACAAATCCTACAATTCTAAGCTCTCAGAACCCTTGGATCTGAAGG		intergenic							158.333	53.545	6.86137	5.61817	92.6337	239.581	142.784	54.3254	46.7499	59.5597	6.21823	7.55546	6.81041	5.67148	5.49186	5.69117
ASHGA5P020127	0.0100685	0.149887	2.41722	up	noncoding	ENST00000508534	RP11-471J12.1	GENCODE	3144	chr4	+	174451608	174463082		AAGACAAACTGCAGATTGGCCAAGAAAGAATAAAGCACCTAGCCCTTTGGATGGACTCCT		bidirectional	NM_021973	HAND2	heart- and neural crest derivatives-expressed protein 2	-	174447651	174451378	90.4144	33.3858	6.15924	4.88589	102.507	82.1308	86.6055	38.6686	22.4526	39.036	6.3643	6.00636	6.10707	5.18351	4.37671	5.09747
ASHGA5P032651	0.0287925	0.223884	2.72752	up	noncoding	ENST00000579554	RP11-649A18.4	GENCODE	717	chr17	-	73141355	73142641		GCCAGTAACGCGATCAATGCTAGAAACATAATAGAAGGGAAAAAACAGAGAATCCTTTAA		intron sense-overlapping	NM_001002032	HN1	hematological and neurological expressed 1 protein isoform 2	-	73131343	73150774	635.306	218.219	8.94421	7.49662	810.729	497.729	597.46	213.598	110.943	330.117	9.34899	8.60952	8.8741	7.64739	6.7844	8.05805
ASHGA5P032651	0.0287925	0.223884	2.72752	up	noncoding	ENST00000579554	RP11-649A18.4	GENCODE	717	chr17	-	73141355	73142641		GCCAGTAACGCGATCAATGCTAGAAACATAATAGAAGGGAAAAAACAGAGAATCCTTTAA		intron sense-overlapping	NM_001002033	HN1	hematological and neurological expressed 1 protein isoform 3	-	73131343	73150774	635.306	218.219	8.94421	7.49662	810.729	497.729	597.46	213.598	110.943	330.117	9.34899	8.60952	8.8741	7.64739	6.7844	8.05805
ASHGA5P032651	0.0287925	0.223884	2.72752	up	noncoding	ENST00000579554	RP11-649A18.4	GENCODE	717	chr17	-	73141355	73142641		GCCAGTAACGCGATCAATGCTAGAAACATAATAGAAGGGAAAAAACAGAGAATCCTTTAA		intron sense-overlapping	NM_016185	HN1	hematological and neurological expressed 1 protein isoform 1	-	73131343	73150775	635.306	218.219	8.94421	7.49662	810.729	497.729	597.46	213.598	110.943	330.117	9.34899	8.60952	8.8741	7.64739	6.7844	8.05805
ASHGA5P022581	0.0264041	0.217253	2.23597	up	noncoding	ENST00000559148	RP11-627D16.1	GENCODE	539	chr15	+	46985485	47097042		TGAGAAAAAGGCAAAAGCAAGAAGCATTCTCCCTAAGAACTGTGACAAGACAAGGATTTC		intergenic							545.977	226.324	8.74352	7.58262	620.359	512.779	504.793	242.411	123.569	312.991	8.94402	8.65276	8.63378	7.82454	6.94355	7.97977
ASHGA5P035335	0.0337435	0.237778	2.12857	up	noncoding	ENST00000414911	AC097721.2	GENCODE	867	chr2	-	139191944	139259244		CATACAATGGGATCAAGTGCATTGTAGGCTCTATTTATAACATGCATATGAGAAAGAGAG		bidirectional	NM_001001664	SPOPL	speckle-type POZ protein-like	+	139259349	139330805	21.0192	8.6661	4.08598	2.99609	20.2281	22.2453	20.5842	8.98527	5	12.013	4.03146	4.17396	4.05251	3.23422	2.32441	3.42965
ASHGA5P018983	0.00456614	0.112	2.96598	up	noncoding	ENST00000463353	RP11-331F4.4	pseudogene	338	chr16	+	75260238	75262013		TGTCCCTGCATACAAAGCTGGCTTCCACTTCTGCGGGGGCTACCACATCAGCGAGGACTG									429.655	123.394	8.37416	6.80566	548.419	333.525	407.02	147.81	94.3498	128.023	8.76682	8.0281	8.32758	7.12331	6.54518	6.74849
ASHGA5P026081	0.000951506	0.0686193	2.00833	up	noncoding	ENST00000526963	RP11-304M2.5	GENCODE	574	chr11	+	203622	205470		CTGATCTGTGGTCAGCCTGGAGCTCAGAGGCAGTTCTGGATTGACAGGACATATGGTGTG		natural antisense	NM_001098787	BET1L	BET1-like protein isoform 1	-	202923	207422	95.8316	41.2808	6.24749	5.24149	98.6049	95.2812	93.6088	47.178	37.1139	39.5506	6.30653	6.21881	6.21713	5.46412	5.14095	5.11941
ASHGA5P026081	0.000951506	0.0686193	2.00833	up	noncoding	ENST00000526963	RP11-304M2.5	GENCODE	574	chr11	+	203622	205470		CTGATCTGTGGTCAGCCTGGAGCTCAGAGGCAGTTCTGGATTGACAGGACATATGGTGTG		natural antisense	NM_016526	BET1L	BET1-like protein isoform 2	-	202923	207422	95.8316	41.2808	6.24749	5.24149	98.6049	95.2812	93.6088	47.178	37.1139	39.5506	6.30653	6.21881	6.21713	5.46412	5.14095	5.11941
ASHGA5P039730	0.0105792	0.152902	2.57754	up	noncoding	ENST00000522554	RP11-242J7.1	GENCODE	802	chr4	-	185505246	185546184		CTAGTTACTGTCACTGTGGTTTTGTCTTCAGGAACTAAAAGGTACAATAAAAACTTGTTC		intergenic							165.942	54.4729	6.98606	5.62007	114.247	219.165	164.413	54.8445	41.9131	66.661	6.51904	7.41709	7.02206	5.68602	5.32833	5.84585
ASHGA5P017501	0.00969117	0.148544	2.47515	up	noncoding	ENST00000442418	RP11-86H7.1	GENCODE	748	chr1	-	95104016	95285652		TAGCAAACAGGCAGCATTTCTTCCTGTGACAATATGGTGTAAGACAAAATTGTGGCCTGC		bidirectional	NM_001114106	SLC44A3	choline transporter-like protein 3 isoform 1	+	95285897	95360803	153.639	54.5846	6.89771	5.59019	122.728	189.28	148.909	49.3237	39.536	74.8942	6.62133	7.20276	6.86904	5.52941	5.23366	6.00751
ASHGA5P017501	0.00969117	0.148544	2.47515	up	noncoding	ENST00000442418	RP11-86H7.1	GENCODE	748	chr1	-	95104016	95285652		TAGCAAACAGGCAGCATTTCTTCCTGTGACAATATGGTGTAAGACAAAATTGTGGCCTGC		bidirectional	NM_001258340	SLC44A3	choline transporter-like protein 3 isoform 3	+	95285897	95360803	153.639	54.5846	6.89771	5.59019	122.728	189.28	148.909	49.3237	39.536	74.8942	6.62133	7.20276	6.86904	5.52941	5.23366	6.00751
ASHGA5P017501	0.00969117	0.148544	2.47515	up	noncoding	ENST00000442418	RP11-86H7.1	GENCODE	748	chr1	-	95104016	95285652		TAGCAAACAGGCAGCATTTCTTCCTGTGACAATATGGTGTAAGACAAAATTGTGGCCTGC		bidirectional	NM_001258341	SLC44A3	choline transporter-like protein 3 isoform 4	+	95285897	95360803	153.639	54.5846	6.89771	5.59019	122.728	189.28	148.909	49.3237	39.536	74.8942	6.62133	7.20276	6.86904	5.52941	5.23366	6.00751
ASHGA5P017501	0.00969117	0.148544	2.47515	up	noncoding	ENST00000442418	RP11-86H7.1	GENCODE	748	chr1	-	95104016	95285652		TAGCAAACAGGCAGCATTTCTTCCTGTGACAATATGGTGTAAGACAAAATTGTGGCCTGC		bidirectional	NM_001258342	SLC44A3	choline transporter-like protein 3 isoform 5	+	95285897	95360803	153.639	54.5846	6.89771	5.59019	122.728	189.28	148.909	49.3237	39.536	74.8942	6.62133	7.20276	6.86904	5.52941	5.23366	6.00751
ASHGA5P017501	0.00969117	0.148544	2.47515	up	noncoding	ENST00000442418	RP11-86H7.1	GENCODE	748	chr1	-	95104016	95285652		TAGCAAACAGGCAGCATTTCTTCCTGTGACAATATGGTGTAAGACAAAATTGTGGCCTGC		bidirectional	NM_001258343	SLC44A3	choline transporter-like protein 3 isoform 6	+	95285897	95360803	153.639	54.5846	6.89771	5.59019	122.728	189.28	148.909	49.3237	39.536	74.8942	6.62133	7.20276	6.86904	5.52941	5.23366	6.00751
ASHGA5P017501	0.00969117	0.148544	2.47515	up	noncoding	ENST00000442418	RP11-86H7.1	GENCODE	748	chr1	-	95104016	95285652		TAGCAAACAGGCAGCATTTCTTCCTGTGACAATATGGTGTAAGACAAAATTGTGGCCTGC		bidirectional	NM_152369	SLC44A3	choline transporter-like protein 3 isoform 2	+	95286099	95360803	153.639	54.5846	6.89771	5.59019	122.728	189.28	148.909	49.3237	39.536	74.8942	6.62133	7.20276	6.86904	5.52941	5.23366	6.00751
ASHGA5P041832	0.0073963	0.133045	2.07319	up	noncoding	ENST00000564680	TREML3P	GENCODE	978	chr6	-	41176450	41185685		CTCAGCAGGTCTCCAGGATGCCTCACATTTTCCCTGTTTGTTAGTGGTCTACCCGAGAGT	340206	intergenic							1666.61	752.957	10.4079	9.35605	1882.27	1460.34	1657.23	738.902	532.912	987.057	10.6221	10.2055	10.3961	9.43192	9.02828	9.60794
ASHGA5P044545	0.0109417	0.15447	2.57442	up	noncoding	ENST00000429151	AF230666.2	GENCODE	773	chr8	-	133850374	133856543		CCAGGAAAAAGTCACACCTCTTCCCTTCCAGTAGGATAGTAATTTTGTTGATAAATATAT		natural antisense	NM_016018	PHF20L1	PHD finger protein 20-like protein 1 isoform 1	+	133787603	133861052	1238.67	453.619	9.96524	8.601	1218.38	1310.77	1186.86	524.545	254.585	581.726	9.95001	10.0467	9.89901	8.94342	8.00093	8.85864
ASHGA5P027512	0.0210126	0.198468	2.46685	up	noncoding	ENST00000556476	SLC9A7P1	pseudogene	2239	chr12	-	98848654	98850893		AGGTGTACGATAACCAAGAGCCACTGAGAGAGGGAAACTCTGATTTTATTCTGACTGAAG	121456								91.8614	33.5952	6.16791	4.86524	113.991	76.3818	85.2116	30.109	22.2587	48.4178	6.51639	5.90465	6.08268	4.82417	4.36276	5.40879
ASHGA5P028703	0.0047477	0.11405	2.01378	up	noncoding	ENST00000413833	LINC00421	GENCODE	1054	chr13	+	19919188	19920889		GGAAAGGGAACAATGAAACTTACCCATTCTCCCACTGCTCACATTTCCTTCTGGTTTTTT	100287114	intergenic							1589.7	730.832	10.3345	9.32455	1545.38	1713.62	1510.11	789.99	516.705	885.801	10.3077	10.4355	10.2602	9.53049	8.98732	9.45583
ASHGA5P048595	0.0257459	0.215349	2.91278	up	noncoding	TCONS_00005069	XLOC_001964	LincRNAs identified by Cabili et al	527	chr2	-	6778304	6779369	TCONS_00004115	ACAGAAGCCTTTTGCTAAGGTGATAGCTACATGTCCAAGCCTATTGCGTGGCATGCATTT		intergenic							36.4828	11.0568	4.84014	3.29774	43.4814	40.6371	25.3301	14.7915	12.0136	6.36536	5.15541	5.01208	4.35293	3.82832	3.48057	2.58434
ASHGA5P045493	0.0137904	0.168627	2.07268	up	noncoding	ENST00000420801	RP11-339B21.9	GENCODE	407	chr9	-	131231235	131235291		CCATGTTTAAATGATGGTTTTGGAGAATTCCCAACATCAAAATTAAAAGCTTGGGCTACA		natural antisense	NM_001242352	ODF2	outer dense fiber protein 2 isoform 11	+	131218284	131263571	19.4725	7.78962	3.95944	2.90795	17.32	23.0178	18.0797	5.74763	6.52935	11.0919	3.78721	4.22279	3.86833	2.73239	2.66102	3.33043
ASHGA5P045493	0.0137904	0.168627	2.07268	up	noncoding	ENST00000420801	RP11-339B21.9	GENCODE	407	chr9	-	131231235	131235291		CCATGTTTAAATGATGGTTTTGGAGAATTCCCAACATCAAAATTAAAAGCTTGGGCTACA		natural antisense	NM_001242353	ODF2	outer dense fiber protein 2 isoform 2	+	131218284	131263571	19.4725	7.78962	3.95944	2.90795	17.32	23.0178	18.0797	5.74763	6.52935	11.0919	3.78721	4.22279	3.86833	2.73239	2.66102	3.33043
ASHGA5P045493	0.0137904	0.168627	2.07268	up	noncoding	ENST00000420801	RP11-339B21.9	GENCODE	407	chr9	-	131231235	131235291		CCATGTTTAAATGATGGTTTTGGAGAATTCCCAACATCAAAATTAAAAGCTTGGGCTACA		natural antisense	NM_001242354	ODF2	outer dense fiber protein 2 isoform 8	+	131218284	131257119	19.4725	7.78962	3.95944	2.90795	17.32	23.0178	18.0797	5.74763	6.52935	11.0919	3.78721	4.22279	3.86833	2.73239	2.66102	3.33043
ASHGA5P045493	0.0137904	0.168627	2.07268	up	noncoding	ENST00000420801	RP11-339B21.9	GENCODE	407	chr9	-	131231235	131235291		CCATGTTTAAATGATGGTTTTGGAGAATTCCCAACATCAAAATTAAAAGCTTGGGCTACA		natural antisense	NM_002540	ODF2	outer dense fiber protein 2 isoform 9	+	131218284	131263571	19.4725	7.78962	3.95944	2.90795	17.32	23.0178	18.0797	5.74763	6.52935	11.0919	3.78721	4.22279	3.86833	2.73239	2.66102	3.33043
ASHGA5P045493	0.0137904	0.168627	2.07268	up	noncoding	ENST00000420801	RP11-339B21.9	GENCODE	407	chr9	-	131231235	131235291		CCATGTTTAAATGATGGTTTTGGAGAATTCCCAACATCAAAATTAAAAGCTTGGGCTACA		natural antisense	NM_153432	ODF2	outer dense fiber protein 2 isoform 3	+	131218284	131257119	19.4725	7.78962	3.95944	2.90795	17.32	23.0178	18.0797	5.74763	6.52935	11.0919	3.78721	4.22279	3.86833	2.73239	2.66102	3.33043
ASHGA5P045493	0.0137904	0.168627	2.07268	up	noncoding	ENST00000420801	RP11-339B21.9	GENCODE	407	chr9	-	131231235	131235291		CCATGTTTAAATGATGGTTTTGGAGAATTCCCAACATCAAAATTAAAAGCTTGGGCTACA		natural antisense	NM_153433	ODF2	outer dense fiber protein 2 isoform 2	+	131218678	131263571	19.4725	7.78962	3.95944	2.90795	17.32	23.0178	18.0797	5.74763	6.52935	11.0919	3.78721	4.22279	3.86833	2.73239	2.66102	3.33043
ASHGA5P045493	0.0137904	0.168627	2.07268	up	noncoding	ENST00000420801	RP11-339B21.9	GENCODE	407	chr9	-	131231235	131235291		CCATGTTTAAATGATGGTTTTGGAGAATTCCCAACATCAAAATTAAAAGCTTGGGCTACA		natural antisense	NM_153435	ODF2	outer dense fiber protein 2 isoform 1	+	131218284	131263571	19.4725	7.78962	3.95944	2.90795	17.32	23.0178	18.0797	5.74763	6.52935	11.0919	3.78721	4.22279	3.86833	2.73239	2.66102	3.33043
ASHGA5P045493	0.0137904	0.168627	2.07268	up	noncoding	ENST00000420801	RP11-339B21.9	GENCODE	407	chr9	-	131231235	131235291		CCATGTTTAAATGATGGTTTTGGAGAATTCCCAACATCAAAATTAAAAGCTTGGGCTACA		natural antisense	NM_153436	ODF2	outer dense fiber protein 2 isoform 4	+	131217433	131257119	19.4725	7.78962	3.95944	2.90795	17.32	23.0178	18.0797	5.74763	6.52935	11.0919	3.78721	4.22279	3.86833	2.73239	2.66102	3.33043
ASHGA5P045493	0.0137904	0.168627	2.07268	up	noncoding	ENST00000420801	RP11-339B21.9	GENCODE	407	chr9	-	131231235	131235291		CCATGTTTAAATGATGGTTTTGGAGAATTCCCAACATCAAAATTAAAAGCTTGGGCTACA		natural antisense	NM_153437	ODF2	outer dense fiber protein 2 isoform 6	+	131219185	131257119	19.4725	7.78962	3.95944	2.90795	17.32	23.0178	18.0797	5.74763	6.52935	11.0919	3.78721	4.22279	3.86833	2.73239	2.66102	3.33043
ASHGA5P045493	0.0137904	0.168627	2.07268	up	noncoding	ENST00000420801	RP11-339B21.9	GENCODE	407	chr9	-	131231235	131235291		CCATGTTTAAATGATGGTTTTGGAGAATTCCCAACATCAAAATTAAAAGCTTGGGCTACA		natural antisense	NM_153439	ODF2	outer dense fiber protein 2 isoform 5	+	131218284	131257119	19.4725	7.78962	3.95944	2.90795	17.32	23.0178	18.0797	5.74763	6.52935	11.0919	3.78721	4.22279	3.86833	2.73239	2.66102	3.33043
ASHGA5P045493	0.0137904	0.168627	2.07268	up	noncoding	ENST00000420801	RP11-339B21.9	GENCODE	407	chr9	-	131231235	131235291		CCATGTTTAAATGATGGTTTTGGAGAATTCCCAACATCAAAATTAAAAGCTTGGGCTACA		natural antisense	NM_153440	ODF2	outer dense fiber protein 2 isoform 7	+	131218678	131257119	19.4725	7.78962	3.95944	2.90795	17.32	23.0178	18.0797	5.74763	6.52935	11.0919	3.78721	4.22279	3.86833	2.73239	2.66102	3.33043
ASHGA5P037208	0.00962157	0.148544	2.97629	up	noncoding	TCONS_00025773	XLOC_012582	LincRNAs identified by Cabili et al	857	chr17	-	76613497	76614757	TCONS_00025772	GGATTGCAAGACAGTAGTTCCCTGTCCTTTAGGTCTTCTCCAGAAATACCTTAAAATAGC		intergenic							1679.89	539.755	10.4075	8.83397	1390.14	1897	1752.54	559.36	299.712	760.192	10.1486	10.5895	10.4844	9.04092	8.22301	9.23798
ASHGA5P041887	4.59818e-05	0.0248108	2.64405	up	noncoding	uc003ped.4	GUSBP4	UCSC_knowngene	1530	chr6	-	58272359	58287724	ENST00000418368, ENST00000418765, NR_003660, uc003peb.4, uc003pec.4	CGCATCGGGACCGGACCCGCAGCTTGTGGTCACCATGGGCTTCACGGGGTTCGGGGTTCG	375513	intergenic							7605.82	2798.91	12.6654	11.2627	8012.22	7303.53	7501.72	2540.23	2554.08	3302.43	12.7569	12.5965	12.6428	11.2115	11.2004	11.376
ASHGA5P039019	0.00514436	0.1165	2.54177	up	noncoding	ENST00000434207	RP11-57H12.2	GENCODE	420	chr1	+	95585702	95604110		ACCTGGCATTGGTATCAGGCGCTGGATGGATTACACCAGAGAATACATTACATTAGGAAA		intron sense-overlapping	NM_001199679	TMEM56	transmembrane protein 56	+	95558072	95663161	27.46	8.82309	4.43664	3.0908	20.232	33.8078	28.3403	9.5799	8.651	8.23837	4.0319	4.76152	4.51649	3.30599	3.043	2.92342
ASHGA5P039019	0.00514436	0.1165	2.54177	up	noncoding	ENST00000434207	RP11-57H12.2	GENCODE	420	chr1	+	95585702	95604110		ACCTGGCATTGGTATCAGGCGCTGGATGGATTACACCAGAGAATACATTACATTAGGAAA		intron sense-overlapping	NM_001199691	TMEM56-RWDD3	TMEM56-RWDD3 protein	+	95583478	95710509	27.46	8.82309	4.43664	3.0908	20.232	33.8078	28.3403	9.5799	8.651	8.23837	4.0319	4.76152	4.51649	3.30599	3.043	2.92342
ASHGA5P039019	0.00514436	0.1165	2.54177	up	noncoding	ENST00000434207	RP11-57H12.2	GENCODE	420	chr1	+	95585702	95604110		ACCTGGCATTGGTATCAGGCGCTGGATGGATTACACCAGAGAATACATTACATTAGGAAA		intron sense-overlapping	NM_152487	TMEM56	transmembrane protein 56	+	95582893	95663161	27.46	8.82309	4.43664	3.0908	20.232	33.8078	28.3403	9.5799	8.651	8.23837	4.0319	4.76152	4.51649	3.30599	3.043	2.92342
ASHGA5P000582	0.00641694	0.128053	2.13294	up	noncoding	DA446470		LincRNAs identified by Khalil et al	568	chr16	-	11650558	11730224		ATGGAGCTCAGAGCCTGGGTAGCCCCACACAATACCCTCCAGCCACATCTCCTGTAAATA		exon sense-overlapping	ENST00000339430	LITAF	lipopolysaccharide-induced TNF factor [Source:HGNC Symbol;Acc:16841]	-	11641855	11680229	899.269	376.989	9.47712	8.38428	766.243	1058	873.565	384.587	267.771	478.61	9.26538	9.72511	9.44088	8.50005	8.06659	8.5862
ASHGA5P000582	0.00641694	0.128053	2.13294	up	noncoding	DA446470		LincRNAs identified by Khalil et al	568	chr16	-	11650558	11730224		ATGGAGCTCAGAGCCTGGGTAGCCCCACACAATACCCTCCAGCCACATCTCCTGTAAATA		exon sense-overlapping	ENST00000381810	LITAF	lipopolysaccharide-induced TNF factor [Source:HGNC Symbol;Acc:16841]	-	11642458	11680788	899.269	376.989	9.47712	8.38428	766.243	1058	873.565	384.587	267.771	478.61	9.26538	9.72511	9.44088	8.50005	8.06659	8.5862
ASHGA5P000582	0.00641694	0.128053	2.13294	up	noncoding	DA446470		LincRNAs identified by Khalil et al	568	chr16	-	11650558	11730224		ATGGAGCTCAGAGCCTGGGTAGCCCCACACAATACCCTCCAGCCACATCTCCTGTAAATA		exon sense-overlapping	ENST00000413364	LITAF	lipopolysaccharide-induced TNF factor [Source:HGNC Symbol;Acc:16841]	-	11641854	11680806	899.269	376.989	9.47712	8.38428	766.243	1058	873.565	384.587	267.771	478.61	9.26538	9.72511	9.44088	8.50005	8.06659	8.5862
ASHGA5P000582	0.00641694	0.128053	2.13294	up	noncoding	DA446470		LincRNAs identified by Khalil et al	568	chr16	-	11650558	11730224		ATGGAGCTCAGAGCCTGGGTAGCCCCACACAATACCCTCCAGCCACATCTCCTGTAAATA		exon sense-overlapping	ENST00000570798	LITAF	lipopolysaccharide-induced TNF factor [Source:HGNC Symbol;Acc:16841]	-	11643566	11680774	899.269	376.989	9.47712	8.38428	766.243	1058	873.565	384.587	267.771	478.61	9.26538	9.72511	9.44088	8.50005	8.06659	8.5862
ASHGA5P000582	0.00641694	0.128053	2.13294	up	noncoding	DA446470		LincRNAs identified by Khalil et al	568	chr16	-	11650558	11730224		ATGGAGCTCAGAGCCTGGGTAGCCCCACACAATACCCTCCAGCCACATCTCCTGTAAATA		exon sense-overlapping	ENST00000570904	LITAF	lipopolysaccharide-induced TNF factor [Source:HGNC Symbol;Acc:16841]	-	11642962	11681103	899.269	376.989	9.47712	8.38428	766.243	1058	873.565	384.587	267.771	478.61	9.26538	9.72511	9.44088	8.50005	8.06659	8.5862
ASHGA5P000582	0.00641694	0.128053	2.13294	up	noncoding	DA446470		LincRNAs identified by Khalil et al	568	chr16	-	11650558	11730224		ATGGAGCTCAGAGCCTGGGTAGCCCCACACAATACCCTCCAGCCACATCTCCTGTAAATA		exon sense-overlapping	ENST00000571277	LITAF	lipopolysaccharide-induced TNF factor [Source:HGNC Symbol;Acc:16841]	-	11650467	11680775	899.269	376.989	9.47712	8.38428	766.243	1058	873.565	384.587	267.771	478.61	9.26538	9.72511	9.44088	8.50005	8.06659	8.5862
ASHGA5P000582	0.00641694	0.128053	2.13294	up	noncoding	DA446470		LincRNAs identified by Khalil et al	568	chr16	-	11650558	11730224		ATGGAGCTCAGAGCCTGGGTAGCCCCACACAATACCCTCCAGCCACATCTCCTGTAAATA		exon sense-overlapping	ENST00000571459	LITAF	lipopolysaccharide-induced TNF factor [Source:HGNC Symbol;Acc:16841]	-	11643167	11680759	899.269	376.989	9.47712	8.38428	766.243	1058	873.565	384.587	267.771	478.61	9.26538	9.72511	9.44088	8.50005	8.06659	8.5862
ASHGA5P000582	0.00641694	0.128053	2.13294	up	noncoding	DA446470		LincRNAs identified by Khalil et al	568	chr16	-	11650558	11730224		ATGGAGCTCAGAGCCTGGGTAGCCCCACACAATACCCTCCAGCCACATCTCCTGTAAATA		exon sense-overlapping	ENST00000571627	LITAF	lipopolysaccharide-induced TNF factor [Source:HGNC Symbol;Acc:16841]	-	11643517	11692356	899.269	376.989	9.47712	8.38428	766.243	1058	873.565	384.587	267.771	478.61	9.26538	9.72511	9.44088	8.50005	8.06659	8.5862
ASHGA5P000582	0.00641694	0.128053	2.13294	up	noncoding	DA446470		LincRNAs identified by Khalil et al	568	chr16	-	11650558	11730224		ATGGAGCTCAGAGCCTGGGTAGCCCCACACAATACCCTCCAGCCACATCTCCTGTAAATA		exon sense-overlapping	ENST00000571688	LITAF	lipopolysaccharide-induced TNF factor [Source:HGNC Symbol;Acc:16841]	-	11641852	11681419	899.269	376.989	9.47712	8.38428	766.243	1058	873.565	384.587	267.771	478.61	9.26538	9.72511	9.44088	8.50005	8.06659	8.5862
ASHGA5P000582	0.00641694	0.128053	2.13294	up	noncoding	DA446470		LincRNAs identified by Khalil et al	568	chr16	-	11650558	11730224		ATGGAGCTCAGAGCCTGGGTAGCCCCACACAATACCCTCCAGCCACATCTCCTGTAAATA		exon sense-overlapping	ENST00000571976	LITAF	lipopolysaccharide-induced TNF factor [Source:HGNC Symbol;Acc:16841]	-	11647278	11680797	899.269	376.989	9.47712	8.38428	766.243	1058	873.565	384.587	267.771	478.61	9.26538	9.72511	9.44088	8.50005	8.06659	8.5862
ASHGA5P000582	0.00641694	0.128053	2.13294	up	noncoding	DA446470		LincRNAs identified by Khalil et al	568	chr16	-	11650558	11730224		ATGGAGCTCAGAGCCTGGGTAGCCCCACACAATACCCTCCAGCCACATCTCCTGTAAATA		exon sense-overlapping	ENST00000574701	LITAF	lipopolysaccharide-induced TNF factor [Source:HGNC Symbol;Acc:16841]	-	11645628	11681145	899.269	376.989	9.47712	8.38428	766.243	1058	873.565	384.587	267.771	478.61	9.26538	9.72511	9.44088	8.50005	8.06659	8.5862
ASHGA5P000582	0.00641694	0.128053	2.13294	up	noncoding	DA446470		LincRNAs identified by Khalil et al	568	chr16	-	11650558	11730224		ATGGAGCTCAGAGCCTGGGTAGCCCCACACAATACCCTCCAGCCACATCTCCTGTAAATA		exon sense-overlapping	ENST00000574703	LITAF	lipopolysaccharide-induced TNF factor [Source:HGNC Symbol;Acc:16841]	-	11650139	11680775	899.269	376.989	9.47712	8.38428	766.243	1058	873.565	384.587	267.771	478.61	9.26538	9.72511	9.44088	8.50005	8.06659	8.5862
ASHGA5P000582	0.00641694	0.128053	2.13294	up	noncoding	DA446470		LincRNAs identified by Khalil et al	568	chr16	-	11650558	11730224		ATGGAGCTCAGAGCCTGGGTAGCCCCACACAATACCCTCCAGCCACATCTCCTGTAAATA		exon sense-overlapping	ENST00000574763	LITAF	lipopolysaccharide-induced TNF factor [Source:HGNC Symbol;Acc:16841]	-	11643481	11680775	899.269	376.989	9.47712	8.38428	766.243	1058	873.565	384.587	267.771	478.61	9.26538	9.72511	9.44088	8.50005	8.06659	8.5862
ASHGA5P000582	0.00641694	0.128053	2.13294	up	noncoding	DA446470		LincRNAs identified by Khalil et al	568	chr16	-	11650558	11730224		ATGGAGCTCAGAGCCTGGGTAGCCCCACACAATACCCTCCAGCCACATCTCCTGTAAATA		exon sense-overlapping	ENST00000574848	LITAF	lipopolysaccharide-induced TNF factor [Source:HGNC Symbol;Acc:16841]	-	11650412	11730237	899.269	376.989	9.47712	8.38428	766.243	1058	873.565	384.587	267.771	478.61	9.26538	9.72511	9.44088	8.50005	8.06659	8.5862
ASHGA5P000582	0.00641694	0.128053	2.13294	up	noncoding	DA446470		LincRNAs identified by Khalil et al	568	chr16	-	11650558	11730224		ATGGAGCTCAGAGCCTGGGTAGCCCCACACAATACCCTCCAGCCACATCTCCTGTAAATA		exon sense-overlapping	ENST00000576036	LITAF	lipopolysaccharide-induced TNF factor [Source:HGNC Symbol;Acc:16841]	-	11643468	11723066	899.269	376.989	9.47712	8.38428	766.243	1058	873.565	384.587	267.771	478.61	9.26538	9.72511	9.44088	8.50005	8.06659	8.5862
ASHGA5P000582	0.00641694	0.128053	2.13294	up	noncoding	DA446470		LincRNAs identified by Khalil et al	568	chr16	-	11650558	11730224		ATGGAGCTCAGAGCCTGGGTAGCCCCACACAATACCCTCCAGCCACATCTCCTGTAAATA		exon sense-overlapping	ENST00000576334	LITAF	lipopolysaccharide-induced TNF factor [Source:HGNC Symbol;Acc:16841]	-	11650577	11730233	899.269	376.989	9.47712	8.38428	766.243	1058	873.565	384.587	267.771	478.61	9.26538	9.72511	9.44088	8.50005	8.06659	8.5862
ASHGA5P000582	0.00641694	0.128053	2.13294	up	noncoding	DA446470		LincRNAs identified by Khalil et al	568	chr16	-	11650558	11730224		ATGGAGCTCAGAGCCTGGGTAGCCCCACACAATACCCTCCAGCCACATCTCCTGTAAATA		exon sense-overlapping	NM_001136472	LITAF	lipopolysaccharide-induced tumor necrosis factor-alpha factor isoform 1	-	11641577	11680806	899.269	376.989	9.47712	8.38428	766.243	1058	873.565	384.587	267.771	478.61	9.26538	9.72511	9.44088	8.50005	8.06659	8.5862
ASHGA5P000582	0.00641694	0.128053	2.13294	up	noncoding	DA446470		LincRNAs identified by Khalil et al	568	chr16	-	11650558	11730224		ATGGAGCTCAGAGCCTGGGTAGCCCCACACAATACCCTCCAGCCACATCTCCTGTAAATA		exon sense-overlapping	NM_001136473	LITAF	lipopolysaccharide-induced tumor necrosis factor-alpha factor isoform 2	-	11641577	11680806	899.269	376.989	9.47712	8.38428	766.243	1058	873.565	384.587	267.771	478.61	9.26538	9.72511	9.44088	8.50005	8.06659	8.5862
ASHGA5P000582	0.00641694	0.128053	2.13294	up	noncoding	DA446470		LincRNAs identified by Khalil et al	568	chr16	-	11650558	11730224		ATGGAGCTCAGAGCCTGGGTAGCCCCACACAATACCCTCCAGCCACATCTCCTGTAAATA		exon sense-overlapping	NM_004862	LITAF	lipopolysaccharide-induced tumor necrosis factor-alpha factor isoform 1	-	11641577	11680229	899.269	376.989	9.47712	8.38428	766.243	1058	873.565	384.587	267.771	478.61	9.26538	9.72511	9.44088	8.50005	8.06659	8.5862
ASHGA5P000582	0.00641694	0.128053	2.13294	up	noncoding	DA446470		LincRNAs identified by Khalil et al	568	chr16	-	11650558	11730224		ATGGAGCTCAGAGCCTGGGTAGCCCCACACAATACCCTCCAGCCACATCTCCTGTAAATA		intron sense-overlapping	ENST00000572255	LITAF	lipopolysaccharide-induced TNF factor [Source:HGNC Symbol;Acc:16841]	-	11643457	11680775	899.269	376.989	9.47712	8.38428	766.243	1058	873.565	384.587	267.771	478.61	9.26538	9.72511	9.44088	8.50005	8.06659	8.5862
ASHGA5P032705	0.000357349	0.0511434	10.6666	up	noncoding	ENST00000431729	RP11-191N8.2	GENCODE	423	chr1	-	222001007	222014008		GGCAGATCACCAAAGAACTCAAGATGTACTGATATTTTGCCAGTTTCCTTCATCAACAAC		intergenic							10508	897.571	13.054	9.63895	6572.57	13955.4	10996	874.366	780.974	1037.37	12.4742	13.4864	13.2013	9.67993	9.55971	9.67721
ASHGA5P043889	0.0174237	0.186299	2.4146	up	noncoding	uc010llg.1	BC150500	UCSC_knowngene	478	chr7	+	127700597	127701075		TACCTGGAAAGCAGTGCATGTATCAGTGGAATTCTGCTTAGCACAACAGAATTGGGAGGT		intron sense-overlapping	NM_014390	SND1	staphylococcal nuclease domain-containing protein 1	+	127292201	127732659	83.5102	29.5432	6.00402	4.73223	112.786	58.8492	78.8952	26.5337	24.195	37.9009	6.50129	5.53699	5.97378	4.6437	4.49599	5.05701
ASHGA5P027591	0.0394999	0.252284	2.77556	up	noncoding	ENST00000418366	RP11-86H7.1	GENCODE	869	chr1	-	95170994	95285775		GAGGACAGATGGTAGGACAGAGAGAAGACAGCAAATGGAAAACAAAGGCTGCTATTTTTT		bidirectional	NM_001114106	SLC44A3	choline transporter-like protein 3 isoform 1	+	95285897	95360803	164.372	57.9305	7.01455	5.54177	152.925	179.025	161.165	55.7886	26.5107	91.4921	6.92859	7.12308	6.99199	5.71045	4.62892	6.28595
ASHGA5P027591	0.0394999	0.252284	2.77556	up	noncoding	ENST00000418366	RP11-86H7.1	GENCODE	869	chr1	-	95170994	95285775		GAGGACAGATGGTAGGACAGAGAGAAGACAGCAAATGGAAAACAAAGGCTGCTATTTTTT		bidirectional	NM_001258340	SLC44A3	choline transporter-like protein 3 isoform 3	+	95285897	95360803	164.372	57.9305	7.01455	5.54177	152.925	179.025	161.165	55.7886	26.5107	91.4921	6.92859	7.12308	6.99199	5.71045	4.62892	6.28595
ASHGA5P027591	0.0394999	0.252284	2.77556	up	noncoding	ENST00000418366	RP11-86H7.1	GENCODE	869	chr1	-	95170994	95285775		GAGGACAGATGGTAGGACAGAGAGAAGACAGCAAATGGAAAACAAAGGCTGCTATTTTTT		bidirectional	NM_001258341	SLC44A3	choline transporter-like protein 3 isoform 4	+	95285897	95360803	164.372	57.9305	7.01455	5.54177	152.925	179.025	161.165	55.7886	26.5107	91.4921	6.92859	7.12308	6.99199	5.71045	4.62892	6.28595
ASHGA5P027591	0.0394999	0.252284	2.77556	up	noncoding	ENST00000418366	RP11-86H7.1	GENCODE	869	chr1	-	95170994	95285775		GAGGACAGATGGTAGGACAGAGAGAAGACAGCAAATGGAAAACAAAGGCTGCTATTTTTT		bidirectional	NM_001258342	SLC44A3	choline transporter-like protein 3 isoform 5	+	95285897	95360803	164.372	57.9305	7.01455	5.54177	152.925	179.025	161.165	55.7886	26.5107	91.4921	6.92859	7.12308	6.99199	5.71045	4.62892	6.28595
ASHGA5P027591	0.0394999	0.252284	2.77556	up	noncoding	ENST00000418366	RP11-86H7.1	GENCODE	869	chr1	-	95170994	95285775		GAGGACAGATGGTAGGACAGAGAGAAGACAGCAAATGGAAAACAAAGGCTGCTATTTTTT		bidirectional	NM_001258343	SLC44A3	choline transporter-like protein 3 isoform 6	+	95285897	95360803	164.372	57.9305	7.01455	5.54177	152.925	179.025	161.165	55.7886	26.5107	91.4921	6.92859	7.12308	6.99199	5.71045	4.62892	6.28595
ASHGA5P027591	0.0394999	0.252284	2.77556	up	noncoding	ENST00000418366	RP11-86H7.1	GENCODE	869	chr1	-	95170994	95285775		GAGGACAGATGGTAGGACAGAGAGAAGACAGCAAATGGAAAACAAAGGCTGCTATTTTTT		bidirectional	NM_152369	SLC44A3	choline transporter-like protein 3 isoform 2	+	95286099	95360803	164.372	57.9305	7.01455	5.54177	152.925	179.025	161.165	55.7886	26.5107	91.4921	6.92859	7.12308	6.99199	5.71045	4.62892	6.28595
ASHGA5P000521	0.042667	0.259987	2.7372	up	noncoding	chr8:20622500-20634450-	chr8:20622500-20634450	LincRNAs identified by Khalil et al	11950	chr8	-	20578220	20590170		AAATAGTGGCCTCTCCTTCTAGAAAATCTCAGAAAAAGGAGGCGAAGAGAATCTGAGCTC		intergenic							419.385	151.089	8.36501	6.91231	455.275	408.034	394.845	156.737	63.7477	232.782	8.49473	8.31597	8.28434	7.20625	5.95414	7.57656
ASHGA5P050563	0.00666769	0.128769	2.25732	up	noncoding	uc010fhh.3	ANKRD36BP2	UCSC_knowngene	5361	chr2	+	89065418	89106126		AGAGAAGTAAGTATCAAGAAAAATAAGTATTTTTCAAACTTCCTGAAGTAAAATTTAAAG	645784	intergenic							215.956	82.9504	7.39372	6.21911	262.994	180.578	204.296	74.4069	66.4828	107.961	7.7145	7.1339	7.33277	6.12549	6.01808	6.51377
ASHGA5P058408	0.00678795	0.129147	2.51022	up	noncoding	uc002tke.1	WASH2P	UCSC_knowngene	1581	chr2	+	114351242	114354155	uc001aai.1	ATATCACTGGGCCCACCCTGCACCAGGGAGGATGGAAGCAGGATCTCCCAGCAGGTAGAG	375260	intergenic							1494.3	541.827	10.2322	8.9044	1855.28	1269.93	1357.69	634.811	397.485	593.184	10.603	9.9983	10.0954	9.22175	8.6073	8.88413
ASHGA5P023003	0.0258407	0.215586	3.01909	up	noncoding	ENST00000567477	RP11-2C15.1	GENCODE	483	chr16	-	75872670	75894730	ENST00000564405	TAAAGAAAGAGGAGCATACAGAAACTACTGAGAGATACATTATCTGAGCTCCATATCAAG		intergenic							27.1925	7.12135	4.3282	2.73408	18.6383	43.706	19.2331	5	9.42674	6.93729	3.904	5.11998	3.96062	2.34116	3.15502	2.70608
ASHGA5P049233	0.0225423	0.203078	2.38958	up	noncoding	TCONS_00014161	XLOC_006144	LincRNAs identified by Cabili et al	579	chr7	+	73668831	73669533		TTTTCCAGATTGCTCTGAATGTCCTAGTGAGCTGCTCCCGTTGGGTAGGCTCCTGCGCCT		intergenic							356.641	129.58	8.09004	6.83328	485.883	279.278	304.764	144.165	82.7139	161.862	8.588	7.77498	7.90714	7.08298	6.35298	7.06387
ASHGA5P033347	0.0388454	0.251284	2.47326	up	noncoding	ENST00000579037	RP11-661C3.2	GENCODE	321	chr17	+	71239231	71240845		AAGTACAAGATAACGATGAATTCTGAAGGCCAGCATAATTCACACACTGGACTTCTTAAG		intron sense-overlapping	NM_001100621	C17orf80	uncharacterized protein C17orf80 isoform b	+	71228775	71245095	233.163	88.4375	7.49668	6.19027	222.08	187.383	290.027	73.4995	48.9532	142.86	7.46933	7.18729	7.83343	6.10874	5.56141	6.90066
ASHGA5P033347	0.0388454	0.251284	2.47326	up	noncoding	ENST00000579037	RP11-661C3.2	GENCODE	321	chr17	+	71239231	71240845		AAGTACAAGATAACGATGAATTCTGAAGGCCAGCATAATTCACACACTGGACTTCTTAAG		intron sense-overlapping	NM_001100622	C17orf80	uncharacterized protein C17orf80 isoform c	+	71228775	71241483	233.163	88.4375	7.49668	6.19027	222.08	187.383	290.027	73.4995	48.9532	142.86	7.46933	7.18729	7.83343	6.10874	5.56141	6.90066
ASHGA5P033347	0.0388454	0.251284	2.47326	up	noncoding	ENST00000579037	RP11-661C3.2	GENCODE	321	chr17	+	71239231	71240845		AAGTACAAGATAACGATGAATTCTGAAGGCCAGCATAATTCACACACTGGACTTCTTAAG		intron sense-overlapping	NM_017941	C17orf80	uncharacterized protein C17orf80 isoform a	+	71228775	71245095	233.163	88.4375	7.49668	6.19027	222.08	187.383	290.027	73.4995	48.9532	142.86	7.46933	7.18729	7.83343	6.10874	5.56141	6.90066
ASHGA5P046077	0.0149334	0.174279	2.18849	up	noncoding	uc004coz.1	AF079515	UCSC_knowngene	573	chrM	+	15998	16571		TGGTTCCTACTTCAGGGCCATAAAGCCTAAATAGCCCACACGTTCCCCTTAAATAAGACA		intergenic							37535.6	16335.2	14.9367	13.8067	48391.2	27839.9	36375.7	15133.1	19497.1	14375.4	15.3308	14.4589	15.0203	13.8015	13.9918	13.6269
ASHGA5P048439	0.0294782	0.225901	3.99024	up	noncoding	ENST00000531305	ALG9-IT1	GENCODE	684	chr11	-	111687937	111699936		GGTGTTTTCAGGGATATAAACTGAGGACTCTCAAGCTAAAAATAGTCACAGTAAAACAAT		intron sense-overlapping	NM_001077690	ALG9	alpha-1,2-mannosyltransferase ALG9 isoform b	-	111652918	111742305	52.9395	12.8855	5.37855	3.38207	62.2163	39.8613	56.7408	10.2872	5.10923	23.26	5.64932	4.98347	5.50285	3.38734	2.39721	4.36168
ASHGA5P048439	0.0294782	0.225901	3.99024	up	noncoding	ENST00000531305	ALG9-IT1	GENCODE	684	chr11	-	111687937	111699936		GGTGTTTTCAGGGATATAAACTGAGGACTCTCAAGCTAAAAATAGTCACAGTAAAACAAT		intron sense-overlapping	NM_001077691	ALG9	alpha-1,2-mannosyltransferase ALG9 isoform c precursor	-	111652918	111742004	52.9395	12.8855	5.37855	3.38207	62.2163	39.8613	56.7408	10.2872	5.10923	23.26	5.64932	4.98347	5.50285	3.38734	2.39721	4.36168
ASHGA5P048439	0.0294782	0.225901	3.99024	up	noncoding	ENST00000531305	ALG9-IT1	GENCODE	684	chr11	-	111687937	111699936		GGTGTTTTCAGGGATATAAACTGAGGACTCTCAAGCTAAAAATAGTCACAGTAAAACAAT		intron sense-overlapping	NM_001077692	ALG9	alpha-1,2-mannosyltransferase ALG9 isoform d precursor	-	111652918	111742004	52.9395	12.8855	5.37855	3.38207	62.2163	39.8613	56.7408	10.2872	5.10923	23.26	5.64932	4.98347	5.50285	3.38734	2.39721	4.36168
ASHGA5P048439	0.0294782	0.225901	3.99024	up	noncoding	ENST00000531305	ALG9-IT1	GENCODE	684	chr11	-	111687937	111699936		GGTGTTTTCAGGGATATAAACTGAGGACTCTCAAGCTAAAAATAGTCACAGTAAAACAAT		intron sense-overlapping	NM_024740	ALG9	alpha-1,2-mannosyltransferase ALG9 isoform a	-	111652918	111742305	52.9395	12.8855	5.37855	3.38207	62.2163	39.8613	56.7408	10.2872	5.10923	23.26	5.64932	4.98347	5.50285	3.38734	2.39721	4.36168
ASHGA5P049727	0.00037064	0.051619	6.66318	up	noncoding	ENST00000548801	hsa-mir-10a	GENCODE	2630	chr17	-	46656991	46659621		AATAGAAGAGGAGAATTGAAAACCTTGTAATCCCAAGAACAGACTCGCACTGCCTTTTTC		exon sense-overlapping	ENST00000332503	HOXB4	homeobox B4 [Source:HGNC Symbol;Acc:5115]	-	46652874	46657473	2080.5	288.49	10.7117	7.97552	1696.84	2430.2	2114.45	263.35	199.044	403.074	10.4582	10.9292	10.7479	7.94846	7.63651	8.34158
ASHGA5P049727	0.00037064	0.051619	6.66318	up	noncoding	ENST00000548801	hsa-mir-10a	GENCODE	2630	chr17	-	46656991	46659621		AATAGAAGAGGAGAATTGAAAACCTTGTAATCCCAAGAACAGACTCGCACTGCCTTTTTC		intron sense-overlapping	ENST00000460160	HOXB3	homeobox B3 [Source:HGNC Symbol;Acc:5114]	-	46627628	46667600	2080.5	288.49	10.7117	7.97552	1696.84	2430.2	2114.45	263.35	199.044	403.074	10.4582	10.9292	10.7479	7.94846	7.63651	8.34158
ASHGA5P049727	0.00037064	0.051619	6.66318	up	noncoding	ENST00000548801	hsa-mir-10a	GENCODE	2630	chr17	-	46656991	46659621		AATAGAAGAGGAGAATTGAAAACCTTGTAATCCCAAGAACAGACTCGCACTGCCTTTTTC		intron sense-overlapping	ENST00000472863	HOXB3	homeobox B3 [Source:HGNC Symbol;Acc:5114]	-	46627173	46667603	2080.5	288.49	10.7117	7.97552	1696.84	2430.2	2114.45	263.35	199.044	403.074	10.4582	10.9292	10.7479	7.94846	7.63651	8.34158
ASHGA5P049727	0.00037064	0.051619	6.66318	up	noncoding	ENST00000548801	hsa-mir-10a	GENCODE	2630	chr17	-	46656991	46659621		AATAGAAGAGGAGAATTGAAAACCTTGTAATCCCAAGAACAGACTCGCACTGCCTTTTTC		intron sense-overlapping	ENST00000476342	HOXB3	homeobox B3 [Source:HGNC Symbol;Acc:5114]	-	46627695	46667597	2080.5	288.49	10.7117	7.97552	1696.84	2430.2	2114.45	263.35	199.044	403.074	10.4582	10.9292	10.7479	7.94846	7.63651	8.34158
ASHGA5P049727	0.00037064	0.051619	6.66318	up	noncoding	ENST00000548801	hsa-mir-10a	GENCODE	2630	chr17	-	46656991	46659621		AATAGAAGAGGAGAATTGAAAACCTTGTAATCCCAAGAACAGACTCGCACTGCCTTTTTC		intron sense-overlapping	ENST00000489475	HOXB3	homeobox B3 [Source:HGNC Symbol;Acc:5114]	-	46627629	46659984	2080.5	288.49	10.7117	7.97552	1696.84	2430.2	2114.45	263.35	199.044	403.074	10.4582	10.9292	10.7479	7.94846	7.63651	8.34158
ASHGA5P049727	0.00037064	0.051619	6.66318	up	noncoding	ENST00000548801	hsa-mir-10a	GENCODE	2630	chr17	-	46656991	46659621		AATAGAAGAGGAGAATTGAAAACCTTGTAATCCCAAGAACAGACTCGCACTGCCTTTTTC		intron sense-overlapping	ENST00000498678	HOXB3	homeobox B3 [Source:HGNC Symbol;Acc:5114]	-	46627367	46667634	2080.5	288.49	10.7117	7.97552	1696.84	2430.2	2114.45	263.35	199.044	403.074	10.4582	10.9292	10.7479	7.94846	7.63651	8.34158
ASHGA5P049727	0.00037064	0.051619	6.66318	up	noncoding	ENST00000548801	hsa-mir-10a	GENCODE	2630	chr17	-	46656991	46659621		AATAGAAGAGGAGAATTGAAAACCTTGTAATCCCAAGAACAGACTCGCACTGCCTTTTTC		intronic antisense	ENST00000465846	HOXB-AS3	HOXB cluster antisense RNA 3 (non-protein coding) [Source:HGNC Symbol;Acc:40283]	+	46626991	46679694	2080.5	288.49	10.7117	7.97552	1696.84	2430.2	2114.45	263.35	199.044	403.074	10.4582	10.9292	10.7479	7.94846	7.63651	8.34158
ASHGA5P029767	0.020642	0.197245	2.33844	up	noncoding	ENST00000521812	MEG3	GENCODE	635	chr14	+	101298400	101302560	ENST00000452120	CTTACCCTGGCGGTGTTTTTCAGTTTTATTCCACTTTCCGCCCTTTTCCCTTAATGAACA	55384	intergenic							536.029	213.408	8.71538	7.48984	610.786	489.858	507.444	187.556	125.094	327.575	8.91951	8.58742	8.63921	7.46211	6.96079	8.04661
ASHGA5P042822	0.034356	0.239164	2.09079	up	noncoding	TCONS_00019372	XLOC_009196	LincRNAs identified by Cabili et al	2232	chr11	+	69911594	69920017		ATTAAGAATCTGAAAACCCTCCTATGGAAACTGGATGTCCATGGATTCTGTTGGAGGAAA		intergenic							25.9709	10.9196	4.38293	3.31888	29.6697	26.9839	21.259	7.66768	16.5101	8.58115	4.60565	4.44234	4.10079	3.05289	3.92288	2.98087
ASHGA5P048034	0.00933255	0.147497	2.80929	up	noncoding	NR_038309	LOC100507205	RefSeq	479	chr11	-	42209292	42275240	ENST00000530387	AGCAAGTACTCAATAATTAAGGCTGATCTCTTTGACTCTTCACTGGGAGCAGAAAAAGAA	100507205	intergenic							96.9501	28.9773	6.21102	4.72081	69.9226	134.666	86.2618	32.4224	31.2081	23.3013	5.82196	6.709	6.1021	4.93013	4.86829	4.36401
ASHGA5P058548	0.00840925	0.141505	2.51197	up	noncoding	uc010fkx.1	WASH2P	UCSC_knowngene	1047	chr2	+	114346126	114354406	NM_182905, uc001aac.4, uc002tkd.3, uc009vjb.1, uc010scz.2, uc010sdb.1, uc010utt.1	TACCTGCAGAAGGTCTCTGGAGACATCTTCAGCAGGATCTCCCAGCAGGTAGAGCAGAGC	375260	intergenic							1346.12	488.384	10.0771	8.74825	1650.93	1168.48	1218.94	574.507	327.261	563.384	10.4167	9.87484	9.93969	9.08168	8.34629	8.81677
ASHGA5P031433	0.0388065	0.251284	11.1405	up	noncoding	ENST00000438575	RP1-35C21.2	GENCODE	798	chr1	-	177362422	177546084		GTGCACATTTAAGGAATTCATGGCCAATATTTGTCATGTCATTTCATGAATTGTCTGAGA		intergenic							124.407	5.3625	5.9596	2.48185	16.6702	225.028	131.523	6.08749	5	5	3.72865	7.45725	6.69289	2.79813	2.32441	2.32303
ASHGA5P033106	0.0393997	0.252166	2.92376	up	noncoding	NR_040111	LOC100505782	RefSeq	2176	chr17	+	39558667	39568840		GGTTGGGGAATGAGCTTCTCTCATAGAGAACAAAATAAACACAATCAAACATTTGGAAAA	100505782	intergenic							21.1753	5.3213	3.93957	2.39175	36.8329	10.406	16.2869	5	5	5.9639	4.91239	3.18675	3.71957	2.34116	2.32441	2.50967
ASHGA5P035470	0.000808699	0.0665155	26.996	up	noncoding	ENST00000431027	RP3-340N1.2	GENCODE	2493	chr1	+	20484184	20487059		TAAAAGTTGAAAAACAACAGGAATGAAGTCATTGGCAAGACCAGCCGGTGCCACTGATGA		intergenic							5074.22	153.79	11.8968	7.14214	2265.24	7498.71	5458.7	143.79	157.671	159.91	10.8992	12.6282	12.163	7.07925	7.29778	7.04938
ASHGA5P017388	0.028789	0.223884	2.71889	up	noncoding	ENST00000449351	SNHG11	GENCODE	954	chr20	+	37075343	37079564	ENST00000440918	CCCAAGGCCGGCCTCGTGGGCTGTGCGGCTATCCTGGAGACAGATGACAGCTCTCCCTTG	128439	intergenic							853.25	304.027	9.40508	7.96207	949.741	818.068	791.942	350.117	139.353	422.609	9.58315	9.34205	9.29005	8.36049	7.11797	8.40774
ASHGA5P028440	0.0203108	0.195786	2.3714	up	noncoding	ENST00000413501	RP11-165I9.4	GENCODE	1147	chr13	-	25746965	25754217		TGGATGGGGATTGGGATTTATTGGCCTAATGCAAAGAGCATATAAAAAATGAGTAGGGAA		intergenic							44.154	16.4807	5.12687	3.88113	34.1112	48.2657	50.0852	20.5423	17.9192	10.9808	4.79864	5.25951	5.32245	4.28191	4.04476	3.31672
ASHGA5P028761	0.0429396	0.260634	2.12671	up	noncoding	ENST00000441659	RP11-207N4.3	GENCODE	149	chr13	+	32559821	32565134		ACCAAAACAGAATGTCATGGGAGAGGGGATTCAGCCAAAACAGGAGAACAAGCAGCATAT		intergenic							168.322	66.9131	6.98921	5.90059	229.142	110.634	165.192	69.0726	47.5932	84.0736	7.5159	6.42313	7.0286	6.01626	5.51837	6.16714
ASHGA5P023192	0.024	0.209023	2.49104	up	noncoding	ENST00000573037	BCAR4	GENCODE	887	chr16	-	11913686	11922689		GCCAACCAGGTCTCTCCTTGTGAGAAGTGAATTTCTTCAACGTTTATAGAACTGAGGTAT	400500	intergenic							677.284	255.59	9.05967	7.74293	751.874	639.393	640.585	276.2	130.685	359.887	9.23668	8.96402	8.97832	8.02006	7.02663	8.18209
ASHGA5P058628	0.000126651	0.0424044	3.22398	up	noncoding	uc011djj.1	LINC00340	UCSC_knowngene	994	chr6	+	21666674	21979291		GGAATGCCATTACCCTCAGGTGACTACAGATGTGTTAACACCCAGCATGTTCCGGTAGGA	401237	intergenic							200.015	53.1288	7.29857	5.60973	214.675	185.703	199.668	46.2921	55.2279	57.8662	7.4206	7.17476	7.30036	5.43547	5.74199	5.65174
ASHGA5P018754	0.000193342	0.0443033	2.04315	up	noncoding	ENST00000457332	RP11-479I1.4	GENCODE	215	chrX	+	24091378	24095525		TTTGAAAACTATACTTCGGCGTGAGCCACCTTGCCCAGCCCACATCATACAGTTTGAAAT		exon sense-overlapping	NM_001415	EIF2S3	eukaryotic translation initiation factor 2 subunit 3	+	24073064	24096927	2013.65	899.453	10.6786	9.64777	1797.31	2245.42	1998.22	852.088	828.928	1017.34	10.5504	10.8209	10.6644	9.64495	9.64918	9.64918
ASHGA5P009332	0.0235195	0.206906	2.88616	up	noncoding	uc003abv.3	CRYBB2P1	UCSC_knowngene	1556	chr22	+	25851678	25907585		GCGAGGTATTATGGCCATTACTGGGGAGTTAGAAATTTCTTTTCACTGGAGAGATAAATG	1416	intergenic							31.6885	10.4288	4.67928	3.15013	30.2977	33.8118	30.956	5	10.6132	15.6732	4.63388	4.76177	4.64218	2.34116	3.31672	3.79249
ASHGA5P057586	0.0081585	0.139148	2.45358	up	noncoding	TCONS_00019426	XLOC_009243	LincRNAs identified by Cabili et al	297	chr11	+	87582106	87670780		ATTCCATAAAGCAAGAAGCTTGACATAGCATCGATGAGCCCAAGTCAACTATATGAACAA		intergenic							142.889	49.1503	6.7786	5.48371	185.086	107.76	135.82	42.6321	44.6494	60.1695	7.21223	6.38637	6.73719	5.32273	5.42291	5.70548
ASHGA5P028328	0.0368468	0.246144	2.21243	up	noncoding	NR_033949	P2RX7	RefSeq	3819	chr12	+	121570630	121624354	NR_033948	AGCCCTTCTAGATTGTGTAGCATTTCATCAACAAAAATGACTCCAGGAGACCATTCTTGG	5027	exon sense-overlapping	NM_002562	P2RX7	P2X purinoceptor 7	+	121570630	121624354	577.984	214.561	8.76117	7.61554	817.37	372.013	544.569	188.063	239.344	216.275	9.36154	8.18328	8.7387	7.46542	7.91436	7.46684
ASHGA5P031385	0.00665331	0.128769	3.90834	up	noncoding	ENST00000563036	RP11-278A23.2	GENCODE	346	chr16	-	87773368	87781312		ACTGTGAAACACTAAAAACACCAGCATCTGGTGTTTGCAGAGCATTTTCCTTTGACGAAG		intron sense-overlapping	NM_001184854	KLHDC4	kelch domain-containing protein 4 isoform 3	-	87741417	87799598	61.1489	12.8245	5.52806	3.56151	50.2761	41.4239	91.7469	15.3032	10.5988	12.5714	5.35306	5.04254	6.1886	3.87733	3.31433	3.49286
ASHGA5P031385	0.00665331	0.128769	3.90834	up	noncoding	ENST00000563036	RP11-278A23.2	GENCODE	346	chr16	-	87773368	87781312		ACTGTGAAACACTAAAAACACCAGCATCTGGTGTTTGCAGAGCATTTTCCTTTGACGAAG		intron sense-overlapping	NM_001184856	KLHDC4	kelch domain-containing protein 4 isoform 2	-	87741417	87799598	61.1489	12.8245	5.52806	3.56151	50.2761	41.4239	91.7469	15.3032	10.5988	12.5714	5.35306	5.04254	6.1886	3.87733	3.31433	3.49286
ASHGA5P031385	0.00665331	0.128769	3.90834	up	noncoding	ENST00000563036	RP11-278A23.2	GENCODE	346	chr16	-	87773368	87781312		ACTGTGAAACACTAAAAACACCAGCATCTGGTGTTTGCAGAGCATTTTCCTTTGACGAAG		intron sense-overlapping	NM_017566	KLHDC4	kelch domain-containing protein 4 isoform 1	-	87741417	87799598	61.1489	12.8245	5.52806	3.56151	50.2761	41.4239	91.7469	15.3032	10.5988	12.5714	5.35306	5.04254	6.1886	3.87733	3.31433	3.49286
ASHGA5P048752	0.0110123	0.155081	2.82895	up	noncoding	TCONS_00024609	XLOC_011899	LincRNAs identified by Cabili et al	273	chr16	-	22823086	22823707		GACTGCGCGAGGAATTTCAGATATGGATTGAAAAGTTCAACAGGACTCTCACCTCTCTTT		intergenic							844.141	255.514	9.35561	7.85535	1117.84	699.351	715.227	316.059	243.563	206.919	9.8222	9.10243	9.14221	8.22162	7.94155	7.40287
ASHGA5P000013	0.0246154	0.211584	2.03226	up	noncoding	AF088045		NRED	569	chr12	+	68074919	68075470		GGTGACTTACCTCAGTTGTAGGTATGAATCTATAGCCAAGGATTATGAAAACCTGAAGAA		intergenic							131.238	57.525	6.67864	5.65555	154.843	114.991	123.882	55.266	38.4447	78.8643	6.94534	6.47934	6.61123	5.696	5.19308	6.07758
ASHGA5P014775	0.0111456	0.15599	2.59165	up	noncoding	ENST00000413255	RP11-377N20.1	GENCODE	366	chr6	-	21980813	21981701		AAATGTGAAGGCGAGTTTCAGCAGTTTCAGAGCAGGAAGAAGGAGTAGCAGGTTCCAGAG		intergenic							19.3698	5.72069	3.93451	2.56064	25.5332	19.0443	13.5317	6.50353	5.65854	5	4.38184	3.94901	3.47269	2.86737	2.49153	2.32303
ASHGA5P058225	0.0427918	0.260085	2.04018	up	noncoding	TCONS_00028321	XLOC_013660	LincRNAs identified by Cabili et al	258	chr20	-	16089731	16091298		AACTTGCCAGAGCTCTAGCATTGAAGGATCCAAGGCCAGAACATCTCCTACATATTCCTT		intergenic							90.3957	39.3484	6.13129	5.10259	116.424	86.2584	68.505	32.5397	28.641	56.8646	6.5458	6.0771	5.77095	4.93461	4.74364	5.62952
ASHGA5P056614	0.0233391	0.205596	2.78907	up	noncoding	TCONS_00006603	XLOC_003210	LincRNAs identified by Cabili et al	446	chr3	-	108447295	108447928		GGGGCAAAATGTGAATTTTTGACTGAATTCCAGCCCAATAGCCTCAGAAGAATGGTTGGA		intergenic							54.8483	16.9127	5.38798	3.9082	80.2195	42.0402	42.2851	23.0847	13.0053	14.648	6.01451	5.06524	5.08419	4.44631	3.58201	3.69626
ASHGA5P058176	0.0214271	0.199656	2.39829	up	noncoding	TCONS_00027327	XLOC_013323	LincRNAs identified by Cabili et al	1245	chr19	-	36370791	36376739		AATCGGAGCACCATATTGGACAACCTTGGAGTATTAAACAGGACTCTCGAAGATTGGGGT		intergenic							86.2329	31.4368	6.06232	4.80032	112.347	66.0777	80.274	35.4234	21.2168	37.6701	6.49596	5.694	5.99701	5.05677	4.29553	5.04866
ASHGA5P025295	0.00496535	0.115039	2.74937	up	noncoding	NR_001524	TTTY3	RefSeq	344	chrY	-	26082873	26087769		CTTATTTAAGGTTTGTGATGAAGAAATAAACAATCCCCAGTTCCTGCCCTAGAGAAGCTC	114760	intergenic							848.258	280.019	9.39337	7.93427	981.537	785.28	777.956	292.857	177.997	369.204	9.63158	9.28553	9.26301	8.10667	7.47647	8.21967
ASHGA5P019168	0.00204623	0.0887081	3.76323	up	noncoding	ENST00000471222	RP11-483E7.1	GENCODE	335	chr3	-	149983198	150005160		GGGACTTGAGGTTATCAGCTTTCAGAATGAAGACACATAATCCCTATTAGAGTGGAAGAC		intergenic							59.2166	13.438	5.53475	3.62278	73.5919	59.3957	44.6621	12.7943	10.6896	16.8301	5.89361	5.5483	5.16233	3.64237	3.32727	3.89869
ASHGA5P018657	0.0027521	0.0972562	2.09224	up	noncoding	ENST00000456176	AC067945.4	GENCODE	386	chr2	+	191886251	191897040		CCAGACCTAGGCAGTATTTCAGCCCCTTTGATTCACACACCACCTTTGCATCGTTGGAAA		natural antisense	NM_001243835	STAT4	signal transducer and activator of transcription 4	-	191894301	192016322	373.781	155.195	8.19539	7.13034	392.601	387.578	341.163	177.956	117.648	169.982	8.27565	8.24241	8.06812	7.38679	6.87288	7.13136
ASHGA5P018657	0.0027521	0.0972562	2.09224	up	noncoding	ENST00000456176	AC067945.4	GENCODE	386	chr2	+	191886251	191897040		CCAGACCTAGGCAGTATTTCAGCCCCTTTGATTCACACACCACCTTTGCATCGTTGGAAA		natural antisense	NM_003151	STAT4	signal transducer and activator of transcription 4	-	191894301	192015986	373.781	155.195	8.19539	7.13034	392.601	387.578	341.163	177.956	117.648	169.982	8.27565	8.24241	8.06812	7.38679	6.87288	7.13136
ASHGA5P026186	0.00447027	0.111272	2.87465	up	noncoding	CD514953		LincRNAs identified by Khalil et al	1030	chr5	+	3227242	3228228		ATTGGAATAGCACATAATCCTAGGCGGTGCTTCATCTGTCAAACAGCTTGGAATCCTGTG		intergenic							262.03	80.707	7.67743	6.15404	309.885	222.944	253.259	75.2114	56.6583	110.251	7.94596	7.44482	7.6415	6.14213	5.77914	6.54085
ASHGA5P034793	0.0135839	0.167683	2.12293	up	noncoding	ENST00000490123	ZNF542	GENCODE	3440	chr19	+	56879507	56890922		ATTTACTACACAATGGCTAAGATTTATTTTAGCAAAAGATATAAAACAAAATCAGCAAAG	147947	intergenic							33.512	13.4412	4.717	3.63094	23.7944	42.5561	34.1854	13.6103	11.4261	15.2871	4.27966	5.08175	4.78958	3.72101	3.41633	3.75548

## Sheet: down_Exp2_vs_Ctrl
# Fold Change cut-off: 2.0 # P-value cut-off: 0.05 # Condition pairs: Exp2_vs_Ctrl # Column A: ProbeName it represents probe name. # Column B: P-value, P-value calculated from unpaired t-test. # Column C: FDR, FDR is calculated from Benjamini Hochberg FDR. # Column D: Fold Change, the absolute ratio (no log scale) of normalized intensities between two conditions. # Column E: Regulation, it depict…
Exp2_vs_Ctrl 2.0 fold down regulated LncRNAs
	P-value and FDR		Fold change and Regulation		Annotations																			Group--Raw Intensity		Group--Normalized Intensity		Raw Intensity						Normalized Intensity
ProbeName	P-value	FDR	Fold Change	Regulation	type	seqname	GeneSymbol	source	RNAlength	chrom	strand	txStart	txEnd	Xhyb	Sequence	EntrezID	relationship	Associated_gene_acc	Associated_gene_name	Associated_protein_name	Associated_gene_strand	Associated_gene_start	Associated_gene_end	group-Exp2(raw)	group-Ctrl(raw)	group-Exp2(normalized)	group-Ctrl(normalized)	[z2, Exp2](raw)	[z3, Exp2](raw)	[z4, Exp2](raw)	[c1, Ctrl](raw)	[c2, Ctrl](raw)	[c3, Ctrl](raw)	[z2, Exp2](normalized)	[z3, Exp2](normalized)	[z4, Exp2](normalized)	[c1, Ctrl](normalized)	[c2, Ctrl](normalized)	[c3, Ctrl](normalized)
ASHGA5P021269	0.00175474	0.0830318	2.41204	down	noncoding	ENST00000529082	RP11-428C19.5	GENCODE	422	chr11	+	19321548	19329905		TTAGATAACTGTGCCTGATCCCTATGGCCAGGAAGGAAGGAGCTGAAGAATTCACATTTG		intergenic							165.799	353.454	7.02585	8.29611	172.695	146.301	178.401	329.185	266.522	464.654	7.11081	6.82994	7.1368	8.28048	8.06179	8.54605
ASHGA5P054763	0.00659082	0.128307	8.22	down	noncoding	ENST00000528326	RP11-428C19.5	GENCODE	648	chr11	+	19321429	19329905		CATGGTTTAGAATATCACCAGTGGGAATCTACTGTGGAAAATTGAGTACAACACTATCAT		intergenic							7.98831	66.0924	2.72527	5.76441	5	13.9649	5	62.7568	33.4105	102.11	2.32204	3.53113	2.32265	5.88269	4.97467	6.43586
ASHGA5P028907	0.0035432	0.102209	4.24505	down	noncoding	ENST00000434547	STK24-AS1	GENCODE	1278	chr13	+	99229497	99231084	TCONS_00021879	AACGGAACAGCCAAAAAGTCTCACAGAGGTTAAGTAAATAATAGCATTTTCATACGAGTA		bidirectional	NM_001032296	STK24	serine/threonine-protein kinase 24 isoform b	-	99102454	99229396	255.444	953.254	7.60095	9.68674	167.672	328.153	270.508	924.824	657.097	1277.84	7.06448	8.00492	7.73347	9.76162	9.32304	9.97556
ASHGA5P045387	0.0036252	0.102927	2.81811	down	noncoding	TCONS_00000859	XLOC_000082	LincRNAs identified by Cabili et al	1245	chr1	+	20527033	20529294		GTTGAGTTCAAAATTCCTACAGAACAATCTGCCTGCTGTACCAGCGTGTCATTTCCCCAT		intergenic							62.6413	157.064	5.62634	7.12107	50.5401	74.8759	62.5079	166.41	107.174	197.608	5.36093	5.87415	5.64394	7.29495	6.73313	7.33512
ASHGA5P033509	0.00493412	0.115008	2.38098	down	noncoding	ENST00000579805	RP11-789C17.5	GENCODE	193	chr18	-	8406758	8406951		CGTTTCCAGGCCTTAAGAAAAATGATTGTCACTCACTGTGCTTCACAAAAATTTCTTTTA		natural antisense	NM_001105244	PTPRM	receptor-type tyrosine-protein phosphatase mu isoform 1 precursor	+	7567313	8406859	53.4251	110.718	5.41688	6.66843	47.4369	57.4055	55.433	112.787	128.507	90.862	5.27564	5.50455	5.47045	6.7292	6.9998	6.27631
ASHGA5P033509	0.00493412	0.115008	2.38098	down	noncoding	ENST00000579805	RP11-789C17.5	GENCODE	193	chr18	-	8406758	8406951		CGTTTCCAGGCCTTAAGAAAAATGATTGTCACTCACTGTGCTTCACAAAAATTTCTTTTA		natural antisense	NM_002845	PTPRM	receptor-type tyrosine-protein phosphatase mu isoform 2 precursor	+	7567313	8406859	53.4251	110.718	5.41688	6.66843	47.4369	57.4055	55.433	112.787	128.507	90.862	5.27564	5.50455	5.47045	6.7292	6.9998	6.27631
ASHGA5P033440	0.044069	0.26417	2.03883	down	noncoding	ENST00000566986	RP13-516M14.1	GENCODE	1195	chr17	+	80251591	80252786		CCGCCAAAACAGCGTGCATACCACTAGCATATGATTTTTGTAGTTTTTTAATGTTAAGTT		intergenic							281.282	519.982	7.79411	8.82184	284.531	273.562	285.753	468.96	719.353	371.635	7.82599	7.74537	7.81096	8.78401	9.45198	8.22955
ASHGA5P038612	0.0040481	0.107237	2.11047	down	noncoding	NR_036497	LPP-AS2	RefSeq	2897	chr3	-	187868993	187871876		CAGGTGAGCATGGTGAGCATGGTGTTAGCATGAACATCATATAAAGTTAACTACAAAAGA	339929	natural antisense	NM_001167672	LPP	lipoma-preferred partner isoform b	+	187871662	188608460	629.76	1172.62	8.94469	10.0223	753.155	526.732	609.393	1063.45	1231.21	1223.18	9.23962	8.68986	8.90459	9.96712	10.1911	9.90857
ASHGA5P040017	0.0222768	0.202201	2.57721	down	noncoding	ENST00000512077	RP11-115D19.1	GENCODE	457	chr4	+	90509016	90581506		GCTGCTGAAGTTTGAGATATAAAATATGTACCTAGAGCTAATATAATGGAGATCCCTGAA		intergenic							20.2206	46.3385	4.01091	5.37673	23.4772	14.4048	22.7797	36.8439	65.0303	37.1412	4.25934	3.57007	4.20334	5.11357	5.9854	5.03121
ASHGA5P015411	0.0239415	0.208876	4.05814	down	noncoding	NR_024420	LOC389634	RefSeq	682	chr12	-	8509559	8543348		CGGCAGAGGAATAACTTCACTCTTCTCTGCAACGAATCCCAAAAGTATATAATTGAGCTG	389634	intergenic							194.04	777.785	7.25889	9.2797	181.788	195.973	204.358	710.266	1246.76	376.333	7.18718	7.25575	7.33373	9.38319	10.209	8.24696
ASHGA5P045044	0.0278754	0.221273	2.60804	down	noncoding	ENST00000561761	RP11-629O1.2	GENCODE	1546	chr8	+	134584413	134586104		TTAGCTTTGGCTGGGAATATCGTCTGGGCCAATAAAGAGTTTTTGGATGAAATAACAAAA		bidirectional	NM_003033	ST3GAL1	CMP-N-acetylneuraminate-beta-galactosamide- alpha-2,3-sialyltransferase 1	-	134467090	134584183	1053.11	2518.97	9.68008	11.063	721.452	1347.58	1090.3	2275.35	3418.65	1862.92	9.17515	10.085	9.78007	11.0613	11.6013	10.5265
ASHGA5P045044	0.0278754	0.221273	2.60804	down	noncoding	ENST00000561761	RP11-629O1.2	GENCODE	1546	chr8	+	134584413	134586104		TTAGCTTTGGCTGGGAATATCGTCTGGGCCAATAAAGAGTTTTTGGATGAAATAACAAAA		bidirectional	NM_173344	ST3GAL1	CMP-N-acetylneuraminate-beta-galactosamide- alpha-2,3-sialyltransferase 1	-	134467090	134584183	1053.11	2518.97	9.68008	11.063	721.452	1347.58	1090.3	2275.35	3418.65	1862.92	9.17515	10.085	9.78007	11.0613	11.6013	10.5265
ASHGA5P044834	0.0278772	0.221273	3.44879	down	noncoding	uc003xti.1	AX746596	UCSC_knowngene	2457	chr8	+	58658707	58662754		CCCCAGAGTGTAAATAAATAATGAGGAAGGTCACAGATCTAAATATACTATCTTGGTTCA		intergenic							5	20.8334	2.32303	4.10913	5	5	5	19.273	33.52	9.70719	2.32204	2.32442	2.32265	4.19374	4.98012	3.15352
ASHGA5P022123	8.84158e-05	0.0374348	8.22055	down	noncoding	ENST00000549742	RP11-412H8.2	GENCODE	665	chr14	-	29061428	29082829		GAGAAAGAAGAATGAATTGGAAAAGCAAATACTTCTGTGTTCTACTGTCAAATGTGATGC		intergenic							16.8593	123.234	3.75106	6.7903	14.1456	19.4312	17.0012	113.163	98.2403	158.299	3.49581	3.97667	3.7807	6.73436	6.60161	7.03492
ASHGA5P016636	0.0445127	0.26498	2.68007	down	noncoding	NR_027855	CLK1	RefSeq	1842	chr2	-	201717731	201729467		TTCACATGGGATGAAATTGTTGATACTTTAGGTGAAGGAGCTTTTGGAAAAGTTGTGGAG	1195	exon sense-overlapping	NM_001162407	CLK1	dual specificity protein kinase CLK1 isoform 2	-	201717731	201729284	3051.69	7593.03	11.2138	12.6361	1699.07	4213.64	3242.37	6953.59	10483.1	5342.45	10.462	11.7822	11.3972	12.6892	13.1223	12.0967
ASHGA5P016636	0.0445127	0.26498	2.68007	down	noncoding	NR_027855	CLK1	RefSeq	1842	chr2	-	201717731	201729467		TTCACATGGGATGAAATTGTTGATACTTTAGGTGAAGGAGCTTTTGGAAAAGTTGTGGAG	1195	exon sense-overlapping	NM_004071	CLK1	dual specificity protein kinase CLK1 isoform 1	-	201717731	201729467	3051.69	7593.03	11.2138	12.6361	1699.07	4213.64	3242.37	6953.59	10483.1	5342.45	10.462	11.7822	11.3972	12.6892	13.1223	12.0967
ASHGA5P046400	0.0444445	0.26498	2.59603	down	noncoding	ENST00000567614	WI2-89031B12.1	GENCODE	792	chrX	-	153746163	153746955		AGGAAGGGAGAGTTGTCTCGGAATGCTCAGGGGGACTCATTAAAGCAACACTTTCATAAA		intergenic							82.8567	191.146	6.00451	7.38081	59.633	102.529	86.4084	175.361	278.708	119.37	5.59298	6.31626	6.10427	7.36507	8.12401	6.65336
ASHGA5P055965	0.0428168	0.260097	2.38553	down	noncoding	ENST00000556705	RP11-85K15.2	GENCODE	580	chr14	-	35432913	35451738		GCTCACTGACAGAATAAAGGTACCTTTTAACTTAGTCAAATCTCTTTTGCATTGTTTTCC		intronic antisense	ENST00000556994	SRP54	signal recognition particle 54kDa [Source:HGNC Symbol;Acc:11301]	+	35451162	35498773	433.68	1022.28	8.41797	9.67228	433.825	423.441	443.774	937.594	479.928	1649.33	8.42564	8.37889	8.44937	9.77599	8.88526	10.3556
ASHGA5P018362	0.000524309	0.0580602	2.37581	down	noncoding	ENST00000452565	GS1-124K5.4	GENCODE	454	chr7	+	65958772	65960459	ENST00000445681, NM_001145712	CTGAGCCTGTGATGCCGAAGGACCTGTTCAAAGTATTTTCTGTAACTCCAACTGTAACTT		intergenic							379.774	808.109	8.22252	9.47094	379.65	382.504	377.168	773.69	620.113	1030.52	8.22812	8.22301	8.21641	9.49989	9.24564	9.66729
ASHGA5P039585	0.0394964	0.252284	9.40717	down	noncoding	ENST00000506852	RP11-810P8.1	GENCODE	648	chr4	-	127964584	127998917		GAAATCCTTTGACACTGTATCAAAGATCTGGTCATGAAATGCATATTTAGACATTGCAAG		intergenic							37.5916	217.217	4.37251	7.60627	5	63.073	44.7018	186.277	287.287	178.087	2.32204	5.6315	5.16399	7.45108	8.16697	7.20076
ASHGA5P021728	0.0356337	0.24271	2.41602	down	noncoding	ENST00000539348	RP11-90D4.2	GENCODE	447	chr12	-	8509558	8542933		ACCCAGACAGGAAGGAAAATACCCGTACAGCCAACTTCCTTGAGGGTTCGTTCTTTTGCA		intergenic							118.163	258.98	6.53738	7.81001	104.506	134.394	115.588	233.87	371.978	171.091	6.39039	6.70601	6.51574	7.77225	8.51722	7.14055
ASHGA5P041645	0.0129488	0.165768	2.53317	down	noncoding	ENST00000415144	RP3-406P24.3	GENCODE	209	chr6	-	4019076	4021449		AATGCTAGAAATGGACGTTTAGTTATTGAATCCCGCTAACGAGGGGAGCCAACAAGAGAG		bidirectional	NM_003913	PRPF4B	serine/threonine-protein kinase PRP4 homolog	+	4021568	4065217	15.2065	35.3712	3.60602	4.94696	12.8215	15.0087	17.7893	30.3919	24.7787	50.943	3.34934	3.62021	3.8485	4.83463	4.5299	5.47634
ASHGA5P038665	0.00215483	0.0899586	5.44804	down	noncoding	NR_045572	CHL1	RefSeq	2585	chr3	+	239325	290282		CCGAAGGGAAGCTGAGGTATACTTATATTTCATTATAATGCTACAGGTAGATTTTAAGTC	10752	exon sense-overlapping	NM_001253387	CHL1	neural cell adhesion molecule L1-like protein isoform 2 precursor	+	238278	451097	62.3349	286.727	5.56122	8.00695	92.6989	47.1028	47.203	284.783	219.555	355.843	6.21913	5.2242	5.24032	8.06714	7.78853	8.1652
ASHGA5P038665	0.00215483	0.0899586	5.44804	down	noncoding	NR_045572	CHL1	RefSeq	2585	chr3	+	239325	290282		CCGAAGGGAAGCTGAGGTATACTTATATTTCATTATAATGCTACAGGTAGATTTTAAGTC	10752	exon sense-overlapping	NM_006614	CHL1	neural cell adhesion molecule L1-like protein isoform 1 precursor	+	238278	451097	62.3349	286.727	5.56122	8.00695	92.6989	47.1028	47.203	284.783	219.555	355.843	6.21913	5.2242	5.24032	8.06714	7.78853	8.1652
ASHGA5P019652	0.0190525	0.192	5.48819	down	noncoding	uc003knd.3	FLJ35946	UCSC_knowngene	1861	chr5	-	98105321	98108787		CGAGGCTCAGATTATTTAAATTTTCCACAAATTTCTACGGATTAATTCAATGGCAGCTCA	503569	natural antisense	NM_001012761	RGMB	RGM domain family member B	+	98104998	98132198	16.4725	72.4089	3.53484	5.99117	5.83052	18.5512	25.0357	60.9927	52.9919	103.242	2.35625	3.9116	4.33666	5.84131	5.68185	6.45034
ASHGA5P017515	0.0087956	0.145214	2.43572	down	noncoding	ENST00000442583	CCDC144B	GENCODE	992	chr17	-	18491592	18509704		GAGTATAAAGGCAAGAAGGTAAATCAGTACTTGCTGTCCATTGTGGCCAGAAGCAGATTC	284047	intergenic							174.133	357.522	7.05806	8.3424	228.325	126.516	167.557	332.225	364.798	375.544	7.51022	6.61624	7.0477	8.29341	8.49014	8.24367
ASHGA5P006430	0.00351856	0.102209	2.08236	down	noncoding	ENST00000318291	RP11-218M22.1	GENCODE	2194	chr12	+	752146	754581		CAGCCAAGAGATGGAGTGAAGGTACCTGAGCGCAGGAACCATGGTCTTCATTGCTGCCTC		intronic antisense	NM_016533	NINJ2	ninjurin-2	-	673461	772755	22.7674	41.7294	4.19585	5.25407	20.2666	25.4399	22.5956	33.3059	44.1605	47.7217	4.03486	4.36205	4.19064	4.96751	5.40611	5.38859
ASHGA5P036329	0.00495614	0.115039	6.85326	down	noncoding	ENST00000449346	AC013264.2	GENCODE	455	chr2	+	198062714	198063997		GCCTTCACAGTTTAGGTTTTGGTAAGAAGAAAGCTTATCTTCATGTCATGAGAAAGAAAA		intronic antisense	NM_001195144	ANKRD44	serine/threonine-protein phosphatase 6 regulatory ankyrin repeat subunit B isoform A	-	197851385	198175521	1234.87	7966.87	9.91554	12.6923	847.262	1572.11	1285.24	7430.08	4337.02	12133.5	9.41373	10.3134	10.0195	12.7899	11.9244	13.3626
ASHGA5P036329	0.00495614	0.115039	6.85326	down	noncoding	ENST00000449346	AC013264.2	GENCODE	455	chr2	+	198062714	198063997		GCCTTCACAGTTTAGGTTTTGGTAAGAAGAAAGCTTATCTTCATGTCATGAGAAAGAAAA		intronic antisense	NM_153697	ANKRD44	serine/threonine-protein phosphatase 6 regulatory ankyrin repeat subunit B isoform B	-	197964194	198175521	1234.87	7966.87	9.91554	12.6923	847.262	1572.11	1285.24	7430.08	4337.02	12133.5	9.41373	10.3134	10.0195	12.7899	11.9244	13.3626
ASHGA5P052916	0.0247676	0.21161	3.33216	down	noncoding	NR_038849	LOC100505633	RefSeq	1154	chr1	+	159931013	159948876		GCACTAAATTAGCTTTGTATGTTATTAAATGTGTCTCGTCAATGCTGTTGGCATTGTTTC	100505633	intergenic							74.2771	248.418	5.88035	7.6168	81.3734	76.3104	65.1475	246.677	103.831	394.744	6.03458	5.90295	5.70351	7.8536	6.6822	8.31461
ASHGA5P041123	0.0497556	0.278303	4.52575	down	noncoding	ENST00000515227	RP11-434D9.1	GENCODE	666	chr5	+	67089047	67101066	ENST00000504068	GAAAGGCTGAGTCTTATAGGGTGTGATTTGGTTCTAGACATGCTTATGTTACTTTTTATA		intergenic							91.2674	440.962	6.16479	8.34294	108.898	78.0439	86.8602	404.654	774.023	144.209	6.44663	5.93616	6.11157	8.56976	9.54641	6.91265
ASHGA5P045223	0.000166272	0.0443033	3.55513	down	noncoding	uc004abd.1	DQ573539	UCSC_knowngene	1713	chr9	-	38566269	38567982	ENST00000433980, ENST00000437267, ENST00000565670	GAGATACTATTTTTTCAAAAGGTCACCCAGGAATTGATAGTGTTGAATGACTAGATACTC		intron sense-overlapping	ENST00000313339	ANKRD18A	ankyrin repeat domain 18A [Source:HGNC Symbol;Acc:23643]	-	38540565	38577204	176.34	547.032	7.11177	8.94167	154.39	186.655	187.973	498.914	581.672	560.511	6.94043	7.18222	7.21264	8.873	9.14345	8.80854
ASHGA5P021698	0.000736644	0.0651917	11.7891	down	noncoding	uc001tfa.1	RMST	UCSC_knowngene	1374	chr12	+	97887668	97958793	ENST00000538559	TCCAAAAAAGATGTTAGTCTAAAACAGCACCTTGGATCTAAGCAGCACCTTTGAGAAAGA	196475	intergenic							49.3863	517.391	5.23927	8.79865	32.4159	67.8365	47.9065	518.865	320.933	712.374	4.72681	5.73058	5.26042	8.92768	8.31876	9.1495
ASHGA5P017354	0.00155243	0.0800946	9.80667	down	noncoding	ENST00000440540	RP11-275I14.4	GENCODE	535	chr1	+	226335703	226342772		GCCACTATCAGGAATTTAAAACAAGATTTGGAATTATGACATCTGGACAAACACATATGC		natural antisense	NM_022735	ACBD3	Golgi resident protein GCP60	-	226332379	226374423	59.4996	518.345	5.49307	8.78683	35.141	80.1602	63.1978	491.648	315.199	748.189	4.84593	5.97281	5.66047	8.84798	8.29607	9.21644
ASHGA5P026009	0.00250176	0.0941831	2.26824	down	noncoding	NR_072982	FLJ35390	RefSeq	614	chr7	+	44078647	44083895	NR_072981	GTGACGGCGATGAACGATCAAACTGTTGAGGGTCCACAAACAGGCTGAAGACCTCGTCTG	255031	intergenic							39.409	77.4531	4.97458	6.15616	32.597	45.1379	40.4919	66.5077	84.1865	81.6651	4.73384	5.1657	5.0242	5.96582	6.37818	6.12446
ASHGA5P056899	0.000776549	0.0651917	5.18125	down	noncoding	TCONS_00010362	XLOC_004859	LincRNAs identified by Cabili et al	282	chr5	-	67804064	67816089	TCONS_00010945	TGGAGGAGAGATAAGGAGTTCATATGCTGGAATGATAGTGACACAGGAGTTTAACACTCC		intergenic							6.09905	32.0424	2.4677	4.841	8.29715	5	5	22.8967	32.4086	40.8219	2.75604	2.32442	2.32265	4.43525	4.92572	5.16204
ASHGA5P053487	0.000677364	0.0640702	2.18049	down	noncoding	ENST00000519854	RP11-37B2.1	GENCODE	284	chr8	-	90629221	90635433	ENST00000520306	TTTGAAGAAGGCAAGCTTCATTAAAACCAACATCTTACTTGGCCTAAAACATCTTTGGAG		intergenic							176.137	332.504	7.11184	8.23649	195.98	153.536	178.894	309.052	302.308	386.152	7.29462	6.89944	7.14147	8.19043	8.23713	8.28193
ASHGA5P052368	0.0141168	0.170189	2.09153	down	noncoding	ENST00000515570	AC010226.4	GENCODE	765	chr5	+	114938741	114956356		CAAAAGTCTGAAGTTCTCTGTGAAATGCCTACATGTAAGAATTAAGATAGATTTTAAAGA		natural antisense	NM_001164468	TMED7-TICAM2	TRAM adaptor with GOLD domain isoform 1 precursor	-	114914338	114961876	215.257	385.268	7.37864	8.4432	160.952	273.452	211.366	347.914	428.733	379.158	7.00461	7.74483	7.38648	8.35181	8.71898	8.25881
ASHGA5P052368	0.0141168	0.170189	2.09153	down	noncoding	ENST00000515570	AC010226.4	GENCODE	765	chr5	+	114938741	114956356		CAAAAGTCTGAAGTTCTCTGTGAAATGCCTACATGTAAGAATTAAGATAGATTTTAAAGA		natural antisense	NM_001164469	TMED7-TICAM2	TRAM adaptor with GOLD domain isoform 2 precursor	-	114914338	114961876	215.257	385.268	7.37864	8.4432	160.952	273.452	211.366	347.914	428.733	379.158	7.00461	7.74483	7.38648	8.35181	8.71898	8.25881
ASHGA5P052368	0.0141168	0.170189	2.09153	down	noncoding	ENST00000515570	AC010226.4	GENCODE	765	chr5	+	114938741	114956356		CAAAAGTCTGAAGTTCTCTGTGAAATGCCTACATGTAAGAATTAAGATAGATTTTAAAGA		natural antisense	NM_181836	TMED7	transmembrane emp24 domain-containing protein 7 precursor	-	114948904	114961876	215.257	385.268	7.37864	8.4432	160.952	273.452	211.366	347.914	428.733	379.158	7.00461	7.74483	7.38648	8.35181	8.71898	8.25881
ASHGA5P047683	0.000254405	0.0453919	3.4839	down	noncoding	uc001kyd.1	AK094859	UCSC_knowngene	2743	chr10	+	106061961	106064704		CCCAAGGCCAAGTTTAATACTGTGCATTCTGAAATCTTGCAATGTTGATGATGTAAAATA		intergenic							314.506	960.12	7.93879	9.73949	359.802	257.581	326.136	912.98	872.807	1094.57	8.15321	7.6581	8.00504	9.7428	9.72511	9.75056
ASHGA5P038409	0.0355728	0.24271	2.03639	down	noncoding	ENST00000507287	RPL32P3	GENCODE	1555	chr3	-	129101764	129115979	NR_003111, uc003emb.3	AGCAACTCCTACCCTATTGTCAAAATCATCCAGCTTTTTCAAAACATCATATTGTACTGA	132241	intergenic							1326.67	2354.68	9.99472	11.0207	817.394	1754.81	1407.8	2217.34	2251.87	2594.83	9.36195	10.4673	10.1549	11.0206	11.0224	11.0192
ASHGA5P020165	0.0198844	0.194349	2.0956	down	noncoding	ENST00000508945	RP11-53O19.1	GENCODE	295	chr5	-	44746098	44808861		GCCCAAGCTTTGAAGAAGTTTACAAAGTCTATATGTCAGAATACACATTTCCCACCTTGC		bidirectional	NM_016640	MRPS30	28S ribosomal protein S30, mitochondrial	+	44809026	44815618	132.089	243.275	6.70036	7.76773	124.442	131.988	139.837	221.473	313.286	195.065	6.64078	6.68042	6.77987	7.69771	8.28622	7.31924
ASHGA5P033978	0.0483495	0.275283	10.1311	down	noncoding	NR_027064	PLAC2	RefSeq	3693	chr19	-	5558177	5568005		CAGCTTGGAACTAGATACAGAAATGCTGTTTTGAGAGTGTACTGAATAAAAGATTACATG	257000	intergenic							392.321	4015.04	7.94356	11.2843	110.22	633.301	433.443	3463.09	7642.9	939.114	6.46528	8.95052	8.41489	11.6443	12.6645	9.54407
ASHGA5P019038	0.00209859	0.0892955	3.06595	down	noncoding	ENST00000465363	CPHL1P	GENCODE	321	chr3	-	148947231	148959226		ACAGTTCACTTTCATGGCCATAGCTTTGAATACAAGGGCTGATGGAGCAGAACCTCTGAA		intergenic							17.1698	47.9786	3.78893	5.40527	16.5586	17.1636	17.7871	43.8509	34.7285	65.3563	3.72002	3.79839	3.84839	5.3615	5.03902	5.81529
ASHGA5P022994	0.000722561	0.0651917	3.91897	down	noncoding	ENST00000567341	RP11-510M2.2	GENCODE	230	chr16	+	71496229	71497970		ACTGGAGACTGGGTCAGAAATCAGGAGTGAGGACTTGTTGAAAGAAATAGGAAGGAATCA		natural antisense	ENST00000357254	ZNF23	zinc finger protein 23 (KOX 16) [Source:HGNC Symbol;Acc:13023]	-	71481499	71496662	9.09707	32.4991	2.92643	4.89691	11.3284	9.55766	6.40514	31.563	30.5649	35.3694	3.17991	3.08418	2.5152	4.89214	4.8399	4.95868
ASHGA5P022994	0.000722561	0.0651917	3.91897	down	noncoding	ENST00000567341	RP11-510M2.2	GENCODE	230	chr16	+	71496229	71497970		ACTGGAGACTGGGTCAGAAATCAGGAGTGAGGACTTGTTGAAAGAAATAGGAAGGAATCA		natural antisense	ENST00000567340	ZNF23	zinc finger protein 23 (KOX 16) [Source:HGNC Symbol;Acc:13023]	-	71487206	71496998	9.09707	32.4991	2.92643	4.89691	11.3284	9.55766	6.40514	31.563	30.5649	35.3694	3.17991	3.08418	2.5152	4.89214	4.8399	4.95868
ASHGA5P045770	0.0044752	0.111272	3.031	down	noncoding	ENST00000436054	RP11-63P12.6	GENCODE	2078	chr9	+	74920351	74958126		CAGGGGAAGTGTGACTGTAGCTTTAAATAGTTTAAATAGTCCTTCAAATACGGCAAATAA		intergenic							328.805	878.438	7.98029	9.58009	429.889	249.288	307.239	833.482	648.238	1153.59	8.41032	7.61231	7.91825	9.60915	9.30517	9.82594
ASHGA5P037322	0.00119102	0.0728141	3.21129	down	noncoding	NR_024100	LINC00323	RefSeq	2019	chr21	-	42513426	42519991		AAGTAGGCAGCCAAAAATTTTGGTCTGCTTAATTCTTAGCTCATCTAAGTCTCCAGTTGA	284835	intergenic							21.9653	61.2503	4.1333	5.81645	20.7848	26.6371	18.474	53.4251	69.5263	60.7996	4.07449	4.4234	3.90201	5.64534	6.08396	5.72005
ASHGA5P046683	0.0255015	0.214689	2.79702	down	noncoding	NR_038405	FGF13-AS1	RefSeq	849	chrX	+	137794268	137798763		CAACTGGATAGAAATACAAATGAGGAGTTTAGAGAAAAGCTAACAGAATAGGCTCTTTTC	100129662	intronic antisense	NM_001139498	FGF13	fibroblast growth factor 13 isoform 4	-	137713733	138287185	113.574	263.021	6.40443	7.88832	66.0416	155.986	118.695	245.51	324.384	219.168	5.73944	6.92165	6.5522	7.84535	8.33446	7.48515
ASHGA5P046683	0.0255015	0.214689	2.79702	down	noncoding	NR_038405	FGF13-AS1	RefSeq	849	chrX	+	137794268	137798763		CAACTGGATAGAAATACAAATGAGGAGTTTAGAGAAAAGCTAACAGAATAGGCTCTTTTC	100129662	intronic antisense	NM_001139500	FGF13	fibroblast growth factor 13 isoform 2	-	137713733	138287185	113.574	263.021	6.40443	7.88832	66.0416	155.986	118.695	245.51	324.384	219.168	5.73944	6.92165	6.5522	7.84535	8.33446	7.48515
ASHGA5P046683	0.0255015	0.214689	2.79702	down	noncoding	NR_038405	FGF13-AS1	RefSeq	849	chrX	+	137794268	137798763		CAACTGGATAGAAATACAAATGAGGAGTTTAGAGAAAAGCTAACAGAATAGGCTCTTTTC	100129662	intronic antisense	NM_001139501	FGF13	fibroblast growth factor 13 isoform 3	-	137713733	138287185	113.574	263.021	6.40443	7.88832	66.0416	155.986	118.695	245.51	324.384	219.168	5.73944	6.92165	6.5522	7.84535	8.33446	7.48515
ASHGA5P046683	0.0255015	0.214689	2.79702	down	noncoding	NR_038405	FGF13-AS1	RefSeq	849	chrX	+	137794268	137798763		CAACTGGATAGAAATACAAATGAGGAGTTTAGAGAAAAGCTAACAGAATAGGCTCTTTTC	100129662	intronic antisense	NM_001139502	FGF13	fibroblast growth factor 13 isoform 3	-	137713733	137949717	113.574	263.021	6.40443	7.88832	66.0416	155.986	118.695	245.51	324.384	219.168	5.73944	6.92165	6.5522	7.84535	8.33446	7.48515
ASHGA5P046683	0.0255015	0.214689	2.79702	down	noncoding	NR_038405	FGF13-AS1	RefSeq	849	chrX	+	137794268	137798763		CAACTGGATAGAAATACAAATGAGGAGTTTAGAGAAAAGCTAACAGAATAGGCTCTTTTC	100129662	intronic antisense	NM_033642	FGF13	fibroblast growth factor 13 isoform 5	-	137713733	137821515	113.574	263.021	6.40443	7.88832	66.0416	155.986	118.695	245.51	324.384	219.168	5.73944	6.92165	6.5522	7.84535	8.33446	7.48515
ASHGA5P030118	0.0149212	0.174279	9.12907	down	noncoding	ENST00000565312	RP11-352D13.6	GENCODE	530	chr15	-	69576161	69578470		CGACAAAATTTAGAACAAAATTTGACCCTGGAAAATGGAGGTGATAGAAATAAAGTCCAC		intergenic							33.7694	224.681	4.45254	7.643	10.6265	56.7982	33.8836	201.447	302.207	170.388	3.09327	5.48825	4.77608	7.55772	8.23667	7.13462
ASHGA5P023784	0.00273567	0.097187	2.48491	down	noncoding	HMlincRNA407+	HMlincRNA407	LincRNAs identified by Khalil et al	3811	chr8	+	97356016	97359827		GAAGTTCATAGTTGTGGTGGGTTAAACCCCGAGAAACAAGAATGTATTGTATCAGGAGAG		intergenic							20.9904	45.3185	4.07014	5.38333	20.8162	24.965	17.19	38.2773	50.1523	47.5259	4.0777	4.33529	3.79743	5.16863	5.59997	5.3814
ASHGA5P020794	0.0228113	0.204375	2.09544	down	noncoding	uc003xew.3	BC034827	UCSC_knowngene	3172	chr8	-	26236776	26240469		CGTTTATCCTATGTTAATGGCTAGTTACTCTTCAGATGAACTTAAAAATGGACTTGTCCA		natural antisense	ENST00000380629	BNIP3L	BCL2/adenovirus E1B 19kDa interacting protein 3-like [Source:HGNC Symbol;Acc:1085]	+	26240413	26270645	53.9467	96.818	5.40251	6.46976	39.1357	64.8424	57.862	86.5489	119.505	84.3999	5.00856	5.66715	5.53183	6.34236	6.89526	6.17167
ASHGA5P028200	0.00567733	0.120462	2.53609	down	noncoding	NR_028138	LOC338758	RefSeq	2998	chr12	+	90102731	90105729		TTAGACCTAACTTATCCCATGTGTTTAACTGATCTAGAGATGTATCTTTGCATAAGGAAC	338758	natural antisense	ENST00000551310	ATP2B1	ATPase, Ca++ transporting, plasma membrane 1 [Source:HGNC Symbol;Acc:814]	-	90049359	90103077	52.313	115.606	5.38377	6.72637	59.617	49.3597	47.9621	108.351	141.439	97.0295	5.59241	5.29665	5.26225	6.67371	7.14021	6.3652
ASHGA5P026949	0.0168297	0.18315	2.84142	down	noncoding	TCONS_00011906	XLOC_005405	LincRNAs identified by Cabili et al	345	chr6	+	101410580	101411032		AACTTTCCTACAGACCAATTTATTGGACATAATCTGGTGACCTGGGCATCTGGTGACCTG		intergenic							52.4856	143.456	5.39197	6.89858	50.5727	56.1121	50.7721	144.299	73.521	212.547	5.3615	5.47292	5.34149	7.0851	6.16851	7.44212
ASHGA5P015046	0.00758097	0.134811	2.02411	down	noncoding	ENST00000415965	AC002456.2	GENCODE	317	chr7	-	90219932	90225062		ACTGGGTGCGGTAATTGTACATTTTTTCATCCTACATCTCAAGAGACCAAGGGACCTAAG		intronic antisense	ENST00000430760	CDK14	cyclin-dependent kinase 14 [Source:HGNC Symbol;Acc:8883]	+	90193087	90419943	133.038	230.845	6.70304	7.72033	114.606	153.456	131.053	243.142	245.551	203.842	6.5237	6.89798	6.68745	7.8288	7.95072	7.38148
ASHGA5P015046	0.00758097	0.134811	2.02411	down	noncoding	ENST00000415965	AC002456.2	GENCODE	317	chr7	-	90219932	90225062		ACTGGGTGCGGTAATTGTACATTTTTTCATCCTACATCTCAAGAGACCAAGGGACCTAAG		intronic antisense	ENST00000446224	CDK14	cyclin-dependent kinase 14 [Source:HGNC Symbol;Acc:8883]	+	90193087	90419942	133.038	230.845	6.70304	7.72033	114.606	153.456	131.053	243.142	245.551	203.842	6.5237	6.89798	6.68745	7.8288	7.95072	7.38148
ASHGA5P015046	0.00758097	0.134811	2.02411	down	noncoding	ENST00000415965	AC002456.2	GENCODE	317	chr7	-	90219932	90225062		ACTGGGTGCGGTAATTGTACATTTTTTCATCCTACATCTCAAGAGACCAAGGGACCTAAG		intronic antisense	ENST00000449528	CDK14	cyclin-dependent kinase 14 [Source:HGNC Symbol;Acc:8883]	+	90095737	90419943	133.038	230.845	6.70304	7.72033	114.606	153.456	131.053	243.142	245.551	203.842	6.5237	6.89798	6.68745	7.8288	7.95072	7.38148
ASHGA5P015046	0.00758097	0.134811	2.02411	down	noncoding	ENST00000415965	AC002456.2	GENCODE	317	chr7	-	90219932	90225062		ACTGGGTGCGGTAATTGTACATTTTTTCATCCTACATCTCAAGAGACCAAGGGACCTAAG		intronic antisense	ENST00000456689	CDK14	cyclin-dependent kinase 14 [Source:HGNC Symbol;Acc:8883]	+	90193087	90419943	133.038	230.845	6.70304	7.72033	114.606	153.456	131.053	243.142	245.551	203.842	6.5237	6.89798	6.68745	7.8288	7.95072	7.38148
ASHGA5P028996	0.0146216	0.172608	2.04144	down	noncoding	TCONS_00010536	XLOC_005062	LincRNAs identified by Cabili et al	246	chr5	-	157897830	157905362		AATCGTGGCCATGAAATTCACTGTGAATTTCTCAGGTCTTCCACCAGATTTGGGTTGACC		intergenic							183.695	321.821	7.1593	8.18889	217.748	149.402	183.936	335.497	349.053	280.914	7.43903	6.85876	7.18012	8.30659	8.43423	7.82586
ASHGA5P000023	0.00684787	0.129147	2.15759	down	noncoding	AI862052		LincRNAs identified by Khalil et al	463	chr3	-	137766642	137767720		TCTCACCCTGACCATTGCTTCGTGTGAGAGCTTGAGTATTCATGCTGTGATGTGTGGATT		intergenic							112.564	210.083	6.47172	7.58115	111.629	119.9	106.162	194.134	250.469	185.646	6.48676	6.53863	6.38979	7.51041	7.97839	7.25464
ASHGA5P057364	0.048928	0.2766	12.2284	down	noncoding	TCONS_00016354	XLOC_007734	LincRNAs identified by Cabili et al	1073	chr9	-	75705955	75726824		CATCACCAAGGTCCATATTATATACTGTGATATTCCAGCTGCACAGCGAAGAATCCGTCA		intergenic							7.59579	160.189	2.71184	6.324	6.50221	7.19898	9.08619	160.198	15.0477	305.322	2.4456	2.74105	2.94887	7.23826	3.79076	7.94298
ASHGA5P028903	0.012587	0.16374	9.21278	down	noncoding	uc001vmb.1	AK055459	UCSC_knowngene	2984	chr13	+	95364969	95368197		CCTCTTGCCTGAATCTGGTTGAGCTTTTAACAAAGTAAATTTTCAAGCCATTTTCATTCA		bidirectional	NM_007084	SOX21	transcription factor SOX-21	-	95361878	95364389	59.609	624.79	5.55267	8.75631	45.5234	71.0767	62.2269	596.361	164.649	1113.36	5.21925	5.80085	5.63792	9.13446	7.35752	9.77695
ASHGA5P032846	0.02324	0.205201	3.09912	down	noncoding	ENST00000433058	RP11-496N12.6	GENCODE	656	chr1	-	225635692	225652985		ATCCCGAAGATATGTGTTTGGCCAATAAAACACTGAATAAAAATCCATCATGTTTCCAGA		intergenic							48.4456	145.997	5.25992	6.89178	57.004	38.229	50.1038	131.229	71.8757	234.886	5.5314	4.92537	5.32301	6.95009	6.13655	7.58872
ASHGA5P015484	0.00117083	0.0728141	2.78363	down	noncoding	ENST00000420685	CYP4F29P	pseudogene	446	chr21	-	15219079	15220034		TCAGATGAGGACATATAAATGGAGGCTGGCATCTTCATGAGATATGACAGCACAGCCACT									10.8434	27.0014	3.15099	4.62796	9.05925	13.1883	10.2827	26.9171	24.6069	29.4802	2.88097	3.46554	3.10647	4.66387	4.52066	4.69935
ASHGA5P019139	0.0366685	0.245726	2.54571	down	noncoding	ENST00000469806	RP11-875H7.1	GENCODE	587	chr3	-	55369489	55384943		AGGAGGAGAGGTAATGCTGTTATTTCATCAGTGACAACTCTACCATGGAGACGCTGATTT		intergenic							5.71289	15.9099	2.42655	3.77461	5.07202	5	7.06666	12.6182	25.5862	9.52525	2.32422	2.32442	2.63099	3.62536	4.57306	3.12542
ASHGA5P054161	0.0293721	0.225598	2.6777	down	noncoding	ENST00000444489	RP13-507I23.1	GENCODE	2951	chrX	+	149108373	149185018	NR_027456	AATTCCAGAGGTAGAGCACTGCTGATTGGAGACATATTAAGTAAAATGTACTGTGGAAAT		intergenic							647.668	1456.65	8.90019	10.3212	352.753	897.252	693	1303.81	1663.7	1402.44	8.12534	9.47792	9.0973	10.2494	10.6002	10.1139
ASHGA5P035025	0.0280551	0.221841	2.68544	down	noncoding	ENST00000413185	AC073283.4	GENCODE	1046	chr2	-	47558518	47572128		AAAGGTGATTTAGGTGACTTATCAACTTTTCATGAGTACAGATGAAGAACTCTTCTAGGG		bidirectional	ENST00000405271	EPCAM	epithelial cell adhesion molecule [Source:HGNC Symbol;Acc:11529]	+	47572296	47614039	63.8729	142.415	5.59273	7.01789	37.8272	88.6046	65.1867	129.051	180.395	117.799	4.95773	6.11558	5.70488	6.92612	7.49477	6.63277
ASHGA5P043837	0.00328888	0.100459	3.6237	down	noncoding	ENST00000422488	CTB-107G13.1	GENCODE	2725	chr7	+	103085653	103154454		CTATGTAAGCAAATTTCAATAACCTTCTTAAGAGAATATGACACTTAGTAGTGGTGAGGG		intronic antisense	NM_005045	RELN	reelin isoform a precursor	-	103112230	103629963	5.44317	21.9565	2.41087	4.26833	5	6.32951	5	21.3894	14.635	29.845	2.32204	2.58793	2.32265	4.34137	3.74684	4.71678
ASHGA5P043837	0.00328888	0.100459	3.6237	down	noncoding	ENST00000422488	CTB-107G13.1	GENCODE	2725	chr7	+	103085653	103154454		CTATGTAAGCAAATTTCAATAACCTTCTTAAGAGAATATGACACTTAGTAGTGGTGAGGG		intronic antisense	NM_173054	RELN	reelin isoform b precursor	-	103112230	103629963	5.44317	21.9565	2.41087	4.26833	5	6.32951	5	21.3894	14.635	29.845	2.32204	2.58793	2.32265	4.34137	3.74684	4.71678
ASHGA5P043837	0.00328888	0.100459	3.6237	down	noncoding	ENST00000422488	CTB-107G13.1	GENCODE	2725	chr7	+	103085653	103154454		CTATGTAAGCAAATTTCAATAACCTTCTTAAGAGAATATGACACTTAGTAGTGGTGAGGG		natural antisense	NM_001167962	SLC26A5	prestin isoform e	-	103014654	103086624	5.44317	21.9565	2.41087	4.26833	5	6.32951	5	21.3894	14.635	29.845	2.32204	2.58793	2.32265	4.34137	3.74684	4.71678
ASHGA5P043837	0.00328888	0.100459	3.6237	down	noncoding	ENST00000422488	CTB-107G13.1	GENCODE	2725	chr7	+	103085653	103154454		CTATGTAAGCAAATTTCAATAACCTTCTTAAGAGAATATGACACTTAGTAGTGGTGAGGG		natural antisense	NM_198999	SLC26A5	prestin isoform a	-	103014654	103086624	5.44317	21.9565	2.41087	4.26833	5	6.32951	5	21.3894	14.635	29.845	2.32204	2.58793	2.32265	4.34137	3.74684	4.71678
ASHGA5P043837	0.00328888	0.100459	3.6237	down	noncoding	ENST00000422488	CTB-107G13.1	GENCODE	2725	chr7	+	103085653	103154454		CTATGTAAGCAAATTTCAATAACCTTCTTAAGAGAATATGACACTTAGTAGTGGTGAGGG		natural antisense	NM_206883	SLC26A5	prestin isoform b	-	102993176	103086624	5.44317	21.9565	2.41087	4.26833	5	6.32951	5	21.3894	14.635	29.845	2.32204	2.58793	2.32265	4.34137	3.74684	4.71678
ASHGA5P043837	0.00328888	0.100459	3.6237	down	noncoding	ENST00000422488	CTB-107G13.1	GENCODE	2725	chr7	+	103085653	103154454		CTATGTAAGCAAATTTCAATAACCTTCTTAAGAGAATATGACACTTAGTAGTGGTGAGGG		natural antisense	NM_206884	SLC26A5	prestin isoform c	-	102993176	103086624	5.44317	21.9565	2.41087	4.26833	5	6.32951	5	21.3894	14.635	29.845	2.32204	2.58793	2.32265	4.34137	3.74684	4.71678
ASHGA5P043837	0.00328888	0.100459	3.6237	down	noncoding	ENST00000422488	CTB-107G13.1	GENCODE	2725	chr7	+	103085653	103154454		CTATGTAAGCAAATTTCAATAACCTTCTTAAGAGAATATGACACTTAGTAGTGGTGAGGG		natural antisense	NM_206885	SLC26A5	prestin isoform d	-	102993176	103086624	5.44317	21.9565	2.41087	4.26833	5	6.32951	5	21.3894	14.635	29.845	2.32204	2.58793	2.32265	4.34137	3.74684	4.71678
ASHGA5P035948	0.0134783	0.167448	3.2778	down	noncoding	uc021ojb.1	RCAN3AS	UCSC_knowngene	277	chr1	-	24822822	24828850	NR_045407, NR_045408, NR_045409	AGGTGTCTGTTGCAGCCAAACACAATCCCAACTGATATTCACTGTAAATGATTCCATGGC	100750325	natural antisense	NM_001251979	RCAN3	calcipressin-3 isoform 1	+	24828840	24863510	324.417	1033.52	7.99687	9.7096	309.24	324.669	339.341	1017.28	497.278	1586.01	7.94155	7.98949	8.05956	9.89901	8.9339	10.2959
ASHGA5P035948	0.0134783	0.167448	3.2778	down	noncoding	uc021ojb.1	RCAN3AS	UCSC_knowngene	277	chr1	-	24822822	24828850	NR_045407, NR_045408, NR_045409	AGGTGTCTGTTGCAGCCAAACACAATCCCAACTGATATTCACTGTAAATGATTCCATGGC	100750325	natural antisense	NM_001251984	RCAN3	calcipressin-3 isoform 5	+	24828840	24863510	324.417	1033.52	7.99687	9.7096	309.24	324.669	339.341	1017.28	497.278	1586.01	7.94155	7.98949	8.05956	9.89901	8.9339	10.2959
ASHGA5P025807	0.00340087	0.101776	3.81334	down	noncoding	NR_038204	LOC100616530	RefSeq	374	chr8	+	96281063	96822371	NR_038205, NR_038206	GGTCGACGAATGCGCTGCCGCGGAGGCAACAATGGCCATGAGGGATTCAAGGATTATGCG	100616530	intronic antisense	NM_177965	C8orf37	protein C8orf37	-	96257140	96281462	11.4138	40.0026	3.22022	5.15128	13.1823	7.50765	13.5515	39.0575	28.5929	52.3574	3.3909	2.79457	3.4752	5.1968	4.74132	5.51572
ASHGA5P042848	0.00175603	0.0830318	3.35017	down	noncoding	TCONS_00019201	XLOC_009034	LincRNAs identified by Cabili et al	247	chr11	+	3536783	3542040	ENST00000529069, ENST00000532530, ENST00000539795	TGAGTTTAAATACTTTGTGTTTTTCTTAGTCAAACATGTGCAATTAAGCATGTGATAAAT		intergenic							1360.09	4097	10.0661	11.8103	984.612	1702.89	1392.76	3721.34	4232.17	4337.48	9.63497	10.4267	10.1365	11.752	11.8899	11.789
ASHGA5P045274	0.0108061	0.1538	3.44063	down	noncoding	ENST00000414515	RP11-195E11.2	GENCODE	622	chr9	-	72702212	72728782		CCTAAAATACCTCTAGTTGAAGCCAAAGTTAGAATCCTTCTACGAAACTACAGGATTAAA		intronic antisense	NM_153267	MAMDC2	MAM domain-containing protein 2 precursor	+	72658496	72841888	143.718	475.794	6.82116	8.60384	131.225	149.702	150.226	462.123	230.582	734.678	6.71887	6.86177	6.88285	8.7626	7.85848	9.19043
ASHGA5P041716	0.0169062	0.183508	2.29784	down	noncoding	NR_026776	LOC100270746	RefSeq	954	chr6	-	26987144	26988085		TGTGGATAAGAATGAGATATTAAGGCAGAATTAGCTGGGCTTTTAATCCCAAACAGTGTT	100270746	intergenic							1014.27	2103.16	9.62496	10.8252	709.945	1319.99	1012.87	1948.9	1618.47	2742.11	9.14826	10.059	9.6676	10.8269	10.5615	11.0874
ASHGA5P027126	3.6795e-05	0.0248108	5.99274	down	noncoding	ENST00000555862	RP11-713N11.4	GENCODE	490	chr12	-	25249801	25253914		CTGGTTGTCATCTTCACACAGAGGTGTTAAAGACTGTATAGAAAACAGCATATTAAAAGA		natural antisense	NM_001204126	LRMP	lymphoid-restricted membrane protein	+	25205180	25261269	16.6273	88.9246	3.74277	6.32599	16.7185	16.1896	16.9737	86.0419	70.2848	110.447	3.73183	3.71726	3.77923	6.33369	6.10102	6.54326
ASHGA5P027126	3.6795e-05	0.0248108	5.99274	down	noncoding	ENST00000555862	RP11-713N11.4	GENCODE	490	chr12	-	25249801	25253914		CTGGTTGTCATCTTCACACAGAGGTGTTAAAGACTGTATAGAAAACAGCATATTAAAAGA		natural antisense	NM_001204127	LRMP	lymphoid-restricted membrane protein	+	25205180	25261269	16.6273	88.9246	3.74277	6.32599	16.7185	16.1896	16.9737	86.0419	70.2848	110.447	3.73183	3.71726	3.77923	6.33369	6.10102	6.54326
ASHGA5P027126	3.6795e-05	0.0248108	5.99274	down	noncoding	ENST00000555862	RP11-713N11.4	GENCODE	490	chr12	-	25249801	25253914		CTGGTTGTCATCTTCACACAGAGGTGTTAAAGACTGTATAGAAAACAGCATATTAAAAGA		natural antisense	NM_006152	LRMP	lymphoid-restricted membrane protein	+	25205180	25261269	16.6273	88.9246	3.74277	6.32599	16.7185	16.1896	16.9737	86.0419	70.2848	110.447	3.73183	3.71726	3.77923	6.33369	6.10102	6.54326
ASHGA5P053779	0.00507557	0.116182	3.97827	down	noncoding	uc004bbl.1	AK094413	UCSC_knowngene	1691	chr9	-	104235441	104237132		GTATTGCATAGACATGTCTGTGAAAATAAAAGCACCCATTTTGCTAAGGCTTTCTGAGAA		exon sense-overlapping	ENST00000374847	TMEM246	transmembrane protein 246 [Source:HGNC Symbol;Acc:28180]	-	104235452	104249399	989.185	3851.11	9.63105	11.6232	926.023	1048.58	992.95	3429.85	5550.76	2572.72	9.54765	9.70875	9.63676	11.6266	12.2352	11.0078
ASHGA5P053779	0.00507557	0.116182	3.97827	down	noncoding	uc004bbl.1	AK094413	UCSC_knowngene	1691	chr9	-	104235441	104237132		GTATTGCATAGACATGTCTGTGAAAATAAAAGCACCCATTTTGCTAAGGCTTTCTGAGAA		exon sense-overlapping	ENST00000374848	TMEM246	transmembrane protein 246 [Source:HGNC Symbol;Acc:28180]	-	104235452	104249475	989.185	3851.11	9.63105	11.6232	926.023	1048.58	992.95	3429.85	5550.76	2572.72	9.54765	9.70875	9.63676	11.6266	12.2352	11.0078
ASHGA5P053779	0.00507557	0.116182	3.97827	down	noncoding	uc004bbl.1	AK094413	UCSC_knowngene	1691	chr9	-	104235441	104237132		GTATTGCATAGACATGTCTGTGAAAATAAAAGCACCCATTTTGCTAAGGCTTTCTGAGAA		exon sense-overlapping	ENST00000374851	TMEM246	transmembrane protein 246 [Source:HGNC Symbol;Acc:28180]	-	104235452	104295730	989.185	3851.11	9.63105	11.6232	926.023	1048.58	992.95	3429.85	5550.76	2572.72	9.54765	9.70875	9.63676	11.6266	12.2352	11.0078
ASHGA5P039565	0.0177801	0.187655	2.25132	down	noncoding	uc003ice.3	BC035733	UCSC_knowngene	1511	chr4	-	119585242	119605621		TGCCTCATTCCAGAAGGTCTTCAAGAAGAAAATGTTGTGGTGATAACAAACATAACTGAT		bidirectional	NM_020961	METTL14	methyltransferase-like protein 14	+	119606573	119632077	41.8	78.8331	5.00568	6.17645	26.5694	55.4871	43.3435	73.4019	72.7956	90.3019	4.44352	5.45599	5.11755	6.10636	6.15464	6.26836
ASHGA5P043094	0.00284918	0.0978547	6.96742	down	noncoding	NR_038378	LOC441242	RefSeq	1977	chr7	-	65111923	65235797		GTGTTAACGACCACACATTTTACACAAATGCCATGAATCCTTAAGGTGTTCCAATTTATA	441242	intergenic							23.4027	130.894	4.1158	6.91642	12.2843	32.9397	24.9841	127.085	127.623	137.974	3.29114	4.72274	4.33352	6.90376	6.99085	6.85466
ASHGA5P019427	0.0298394	0.226771	3.64219	down	noncoding	ENST00000483636	RP11-64D22.2	GENCODE	1285	chr3	+	151488247	151502682		CTGGTGTGGATAGCTACACCTGTGAAAATGGTAACAAATTTGCTTTGTTTAATTATGACT		intergenic							15.0978	56.3888	3.59409	5.45889	12.4574	15.6262	17.2099	52.1575	23.4611	93.5478	3.31024	3.67185	3.80017	5.61142	4.44772	6.31753
ASHGA5P034165	0.0295036	0.225901	2.8372	down	noncoding	BG399904		LincRNAs identified by Khalil et al	473	chr12	-	28173729	28174202		GAGAACCCCAATATGCAAATAAGCAGTCATAGTTATTCCCAAAATACCTATTATATTCCC		intergenic							19.1311	50.2054	3.93731	5.44177	23.7769	14.9786	18.6377	73.5239	47.8111	29.2812	4.27848	3.61841	3.91504	6.1095	5.52509	4.69073
ASHGA5P016067	0.0109081	0.154283	5.66546	down	noncoding	ENST00000426459	ATP13A4-AS1	GENCODE	795	chr3	+	193271200	193272701		CTTAATATCGAGACTTTGATAGCAGAAGGGATCTACTCTTGAAAGTCCAAAAAATGTTGT		natural antisense	NM_032279	ATP13A4	probable cation-transporting ATPase 13A4	-	193119865	193272696	10.9572	55.6284	3.11057	5.61276	5	15.7629	12.1086	38.3967	83.7198	44.7687	2.32204	3.6824	3.32727	5.17262	6.37009	5.29558
ASHGA5P020437	0.0309868	0.230558	2.57501	down	noncoding	ENST00000513501	AC226119.4	pseudogene	530	chr4	-	3916913	3926001		TTTTCAGTTTTTCCCAAGAACATACTCACAGTGATTGATCCAGCCATTGGTAATCTAAAA									130.031	281.387	6.61221	7.97679	78.3545	163.305	148.432	259.576	358.424	226.161	5.97985	6.99238	6.8644	7.92931	8.46839	7.53265
ASHGA5P032268	0.023053	0.204744	2.34529	down	noncoding	ENST00000583364	AC015818.3	GENCODE	563	chr17	-	20425404	20427762	ENST00000444070, ENST00000445433, ENST00000579363, ENST00000579679, ENST00000579946, ENST00000581247, ENST00000582261, ENST00000584151, ENST00000584833, ENST00000585017, uc002gxc.1	TGAACTAATTGACACCTACCACCGCTTGCTGGAGGTTGAGGACGCCCAGTGAGTGTGCAC		intergenic							433.931	967.355	8.41242	9.64219	396.284	469.607	435.901	876.634	537.725	1487.71	8.28971	8.52464	8.42291	9.68314	9.04054	10.2029
ASHGA5P015768	0.00343796	0.101776	5.46968	down	noncoding	ENST00000423332	CYP4Z2P	pseudogene	1512	chr1	-	47308849	47366106		CTATGCCTTCATACCATTCTCAGCTGGATTAAGAAGTTTGCTAATTTTAAGTCCTTTCAT	163720								72.5744	341.765	5.77546	8.22692	42.5908	98.3576	76.7749	328.542	228.462	468.289	5.12735	6.26068	5.93835	8.27714	7.84707	8.55654
ASHGA5P051833	0.0291631	0.225215	2.46106	down	noncoding	NR_047574	TMEM44-AS1	RefSeq	1429	chr3	+	194304996	194311561	NR_047573, NR_047575	GCCCAGTTTGTTAGTGATTTACTGATAATAACTGAATCGAGTACTAATACTTGGCGATTT	100507297	intronic antisense	NM_001011655	TMEM44	transmembrane protein 44 isoform b	-	194308401	194354150	500.638	1199.91	8.62369	9.92297	497.25	513.93	490.734	1060.97	613.113	1925.65	8.61999	8.65528	8.5958	9.96215	9.22866	10.5781
ASHGA5P051833	0.0291631	0.225215	2.46106	down	noncoding	NR_047574	TMEM44-AS1	RefSeq	1429	chr3	+	194304996	194311561	NR_047573, NR_047575	GCCCAGTTTGTTAGTGATTTACTGATAATAACTGAATCGAGTACTAATACTTGGCGATTT	100507297	intronic antisense	NM_001166305	TMEM44	transmembrane protein 44 isoform c	-	194308401	194354150	500.638	1199.91	8.62369	9.92297	497.25	513.93	490.734	1060.97	613.113	1925.65	8.61999	8.65528	8.5958	9.96215	9.22866	10.5781
ASHGA5P051833	0.0291631	0.225215	2.46106	down	noncoding	NR_047574	TMEM44-AS1	RefSeq	1429	chr3	+	194304996	194311561	NR_047573, NR_047575	GCCCAGTTTGTTAGTGATTTACTGATAATAACTGAATCGAGTACTAATACTTGGCGATTT	100507297	intronic antisense	NM_001166306	TMEM44	transmembrane protein 44 isoform d	-	194308401	194354150	500.638	1199.91	8.62369	9.92297	497.25	513.93	490.734	1060.97	613.113	1925.65	8.61999	8.65528	8.5958	9.96215	9.22866	10.5781
ASHGA5P051833	0.0291631	0.225215	2.46106	down	noncoding	NR_047574	TMEM44-AS1	RefSeq	1429	chr3	+	194304996	194311561	NR_047573, NR_047575	GCCCAGTTTGTTAGTGATTTACTGATAATAACTGAATCGAGTACTAATACTTGGCGATTT	100507297	intronic antisense	NM_138399	TMEM44	transmembrane protein 44 isoform a	-	194308401	194354150	500.638	1199.91	8.62369	9.92297	497.25	513.93	490.734	1060.97	613.113	1925.65	8.61999	8.65528	8.5958	9.96215	9.22866	10.5781
ASHGA5P014576	0.00666688	0.128769	2.90498	down	noncoding	ENST00000411491	DPY19L2P2	GENCODE	3433	chr7	-	102815719	102920752		TGAATCATCCACATTACGAAGATGCAGACTTGAGGCCTGGTTGCAGCATGCTTGAAATCT	349152	intergenic							144.67	354.199	6.77639	8.31492	93.64	189.487	150.884	322.61	297.365	442.623	6.23382	7.20468	6.89065	8.25186	8.21381	8.47909
ASHGA5P021425	0.00559677	0.120016	2.79034	down	noncoding	ENST00000532168	RP11-356J5.12	GENCODE	693	chr11	+	112151208	112162495		GTTTCACAAGTGACACCAGTGATGCTGTTAAACAAGGACAATCCGGTTCATGGATTGTGA		intergenic							190.619	459.457	7.20796	8.6884	148.545	238.422	184.89	425.156	540.372	412.845	6.8871	7.54843	7.18834	8.64353	9.04585	8.37582
ASHGA5P044773	0.00720798	0.131266	2.23713	down	noncoding	ENST00000529325	RP11-513D5.5	GENCODE	256	chr8	+	38133405	38134198		CTGTTGTACAATTACCTAAAAACATCAGGAGGCCTTATGCTGCAACAAATACTATAACAA		natural antisense	NM_023034	WHSC1L1	histone-lysine N-methyltransferase NSD3 isoform long	-	38132560	38239790	74.0606	140.208	5.8513	7.01295	55.1786	91.1433	75.8599	127.581	152.544	140.499	5.48177	6.15382	5.91831	6.91052	7.24938	6.87895
ASHGA5P028909	1.00176e-06	0.00686519	4.59465	down	noncoding	ENST00000562781	RP11-122A8.4	GENCODE	807	chr13	+	99740072	99740879		TTACCTTGGCTCTCTAAGCTGTATCTACTTCTATACAAGGCGAACAATTTTGTCTTTTTA		intergenic							782.148	3252.43	9.28095	11.4809	754.698	805.643	786.102	2929.32	3141.05	3686.93	9.24287	9.32188	9.27811	11.4093	11.4938	11.5396
ASHGA5P016271	0.00690642	0.129545	2.21132	down	noncoding	ENST00000428833	SNHG5	GENCODE	641	chr6	-	86386801	86388238		TTAAAACCTGACACTTTTAACAGTGAGGGTCGCTGTCTGCCCATTGATAGAGGCCAGATT		intergenic							12447	25378.5	13.3556	14.5005	9418.72	15188	12734.4	25250.6	23643.5	27241.4	12.9812	13.6481	13.4375	14.6128	14.2876	14.6012
ASHGA5P037904	0.00402347	0.107203	2.07668	down	noncoding	ENST00000585003	CTA-292E10.6	GENCODE	516	chr22	+	29196696	29197212		AATAGTGAGGGCTTAATAAACGATAGGTGTTATCTCTGGGTTGGAGGGGAATACCTTCAA		bidirectional	NM_001079539	XBP1	X-box-binding protein 1 isoform XBP1(S)	-	29190547	29196560	121.744	215.041	6.57051	7.62479	99.3601	145.941	119.931	209.023	221.295	214.805	6.31835	6.82703	6.56614	7.61696	7.80103	7.45637
ASHGA5P037904	0.00402347	0.107203	2.07668	down	noncoding	ENST00000585003	CTA-292E10.6	GENCODE	516	chr22	+	29196696	29197212		AATAGTGAGGGCTTAATAAACGATAGGTGTTATCTCTGGGTTGGAGGGGAATACCTTCAA		bidirectional	NM_005080	XBP1	X-box-binding protein 1 isoform XBP1(U)	-	29190547	29196560	121.744	215.041	6.57051	7.62479	99.3601	145.941	119.931	209.023	221.295	214.805	6.31835	6.82703	6.56614	7.61696	7.80103	7.45637
ASHGA5P023027	0.00476336	0.114223	2.17215	down	noncoding	NR_045815	ATF7IP2	RefSeq	3451	chr16	+	10522724	10577495		GAGCCTCTAAGTAACAATGATGATGTTATGTTGATTTCTGTGGAAAGTCCTAATTTGACA	80063	exon sense-overlapping	NM_001256160	ATF7IP2	activating transcription factor 7-interacting protein 2 isoform 2	+	10479911	10577495	304.211	579.809	7.90508	9.02421	279.44	324.829	308.365	551.695	672.033	515.7	7.8018	7.99017	7.92327	9.02132	9.35371	8.69758
ASHGA5P023027	0.00476336	0.114223	2.17215	down	noncoding	NR_045815	ATF7IP2	RefSeq	3451	chr16	+	10522724	10577495		GAGCCTCTAAGTAACAATGATGATGTTATGTTGATTTCTGTGGAAAGTCCTAATTTGACA	80063	exon sense-overlapping	NM_024997	ATF7IP2	activating transcription factor 7-interacting protein 2 isoform 1	+	10479911	10577495	304.211	579.809	7.90508	9.02421	279.44	324.829	308.365	551.695	672.033	515.7	7.8018	7.99017	7.92327	9.02132	9.35371	8.69758
ASHGA5P020033	0.000159298	0.0443033	6.70079	down	noncoding	ENST00000507038	RP11-371F15.3	GENCODE	421	chr4	-	139741113	139859135	ENST00000511951	TCCTCTCAAGGCAAGAATTTCTGACATGACATGGGAAAAGCTGAAGAAGTCAGTCTTTGG		intergenic							7.39283	46.3675	2.67307	5.4174	6.19166	9.10448	6.88235	49.9293	43.488	45.6852	2.39571	3.02991	2.59357	5.54604	5.3804	5.32575
ASHGA5P023231	0.0151168	0.174793	2.6011	down	noncoding	ENST00000574898	ANKRD26P1	GENCODE	589	chr16	-	46534470	46551966	uc010cbd.2	TGGCAGTCAGCAGAACAAGTCTTAGCAGTGATATCAGAGGAAGAGCAAGAAAGACTTGAA	124149	intergenic							5	14.6533	2.32303	3.70215	5	5	5	12.5526	21.655	9.75215	2.32204	2.32442	2.32265	3.62083	4.32425	3.16139
ASHGA5P035305	0.0275488	0.220751	3.09974	down	noncoding	NR_046260	LOC100216479	RefSeq	2645	chr2	-	131174325	131186119	ENST00000449066, ENST00000449170, ENST00000456785, NR_026758, NR_046258, NR_046259, uc002tpz.2, uc010zan.1	GGCATAAGTCTACTCACTTATATCTGTTTGTCTGGAACATAACCCATGTTTGTTTTTACA	100216479	intergenic							497.464	1276.28	8.4851	10.1172	245.372	716.304	530.715	1203.38	946.851	1678.6	7.61111	9.13899	8.70521	10.1357	9.83323	10.3828
ASHGA5P048919	0.00873848	0.144936	2.22982	down	noncoding	uc002bto.1	AK000872	UCSC_knowngene	1917	chr15	-	96812000	96870577	uc010bol.1	GGCAATTGGAATGTAGAATTGAAGCAGTAATTAACATCTTGGTAAGTTACCCACCATAAA		intronic antisense	NM_001145155	NR2F2	COUP transcription factor 2 isoform b	+	96869156	96883492	308.792	601.251	7.91364	9.07057	362.548	260.266	303.561	535.87	716.875	551.009	8.16467	7.67447	7.90179	8.97611	9.44711	8.78849
ASHGA5P027426	0.0405373	0.255055	3.71875	down	noncoding	ENST00000552998	RP11-320P7.1	GENCODE	629	chr12	-	70612911	70615642		GGTAAATGTTCTACTGGTATTTTAAATAATTCTAAAATAAAGTCATTATTTTTCTTTGCA		intergenic							87.8286	240.796	5.87685	7.77167	30.4254	136.298	96.7619	220.374	220.853	281.16	4.63911	6.72949	6.26196	7.69027	7.79815	7.82659
ASHGA5P018163	0.0143055	0.171101	2.02336	down	noncoding	ENST00000450157	RP11-69E11.4	GENCODE	599	chr1	-	39987951	40007432		CACCTGCCAGAAACAAGGAGAGTCAGCAATTACCAGCCAGCCAAGGTCCTGGAAGCTGAC		natural antisense	NM_181809	BMP8A	bone morphogenetic protein 8A precursor	+	39957317	39995541	1113.32	2001.7	9.76891	10.7857	794.538	1377.97	1167.44	1894.32	2052.21	2058.57	9.31422	10.1153	9.87724	10.7868	10.8909	10.6793
ASHGA5P041455	0.0176839	0.18724	16.8349	down	noncoding	NR_038902	JAKMIP2-AS1	RefSeq	1920	chr5	+	146939556	147041572		TGTGTGTCTTAGAATAGCTCACAGTTTGATATTGTGATAAGGCTAATAAATTAGTGCCTC	153469	natural antisense	NM_014790	JAKMIP2	janus kinase and microtubule-interacting protein 2	-	146970705	147162252	5.4634	151.529	2.35899	6.43237	6.39019	5	5	136.137	22.8323	295.619	2.4299	2.32442	2.32265	6.99735	4.40472	7.89504
ASHGA5P030362	0.0109393	0.15447	5.21429	down	noncoding	uc010ayj.2	HBT8	UCSC_knowngene	4102	chr15	+	25277533	25281635	ENST00000552334	AATCCAACAACTTTAGCAGTTTGTTTACCAGTTATTGAGTACCAACTGTGTTCAACATTG		intergenic							1105.71	4781.29	9.63512	12.0176	509.719	1637.65	1169.75	4278.52	5742.54	4322.81	8.65332	10.3729	9.87912	11.9888	12.2803	11.7837
ASHGA5P015929	0.045969	0.268885	2.00374	down	noncoding	ENST00000424938	ZNF833P	pseudogene	1494	chr19	+	11793360	11797005		TTCCAAAAGAAATCTAAGAAGTCATATGGTAGAGAGAGTCTGAAGGTAAGGAAGATGGTC	401898								24.6737	43.3612	4.29087	5.29357	32.4801	20.5683	20.9726	43.4349	55.136	31.5126	4.72862	4.06315	4.08085	5.34838	5.7383	4.79402
ASHGA5P025876	0.0216853	0.200285	4.47011	down	noncoding	NR_045409	RCAN3AS	RefSeq	336	chr1	-	24822822	24828850		CTAGCACAAGTTGAATTCACCAAATAGAAGACATTGGAAATGAGACCCGAGGGTTGGAGG	100750325	natural antisense	NM_001251979	RCAN3	calcipressin-3 isoform 1	+	24828840	24863510	16.8329	76.666	3.73753	5.89784	13.4468	16.3217	20.7302	78.9522	29.9128	121.133	3.41994	3.7295	4.06315	6.21232	4.8075	6.67371
ASHGA5P025876	0.0216853	0.200285	4.47011	down	noncoding	NR_045409	RCAN3AS	RefSeq	336	chr1	-	24822822	24828850		CTAGCACAAGTTGAATTCACCAAATAGAAGACATTGGAAATGAGACCCGAGGGTTGGAGG	100750325	natural antisense	NM_001251984	RCAN3	calcipressin-3 isoform 5	+	24828840	24863510	16.8329	76.666	3.73753	5.89784	13.4468	16.3217	20.7302	78.9522	29.9128	121.133	3.41994	3.7295	4.06315	6.21232	4.8075	6.67371
ASHGA5P052044	0.0187248	0.191301	2.54057	down	noncoding	NR_003584	SNHG8	RefSeq	653	chr4	+	119199916	119200978		TTAGGTGAAAGTACGTAGTTGTCTTTCGTAAGTTAAAATGATAATTGGGCCGAAACTTAC	100093630	intergenic							551.508	1229.57	8.71914	10.0643	383.948	689.547	581.031	1131.11	1548.47	1009.11	8.24284	9.08305	8.83153	10.0519	10.5009	9.64005
ASHGA5P000067	0.0132278	0.166655	2.74478	down	noncoding	AL080072		NRED	1322	chr1	+	92654807	92656269		TTGCATTCTAACAGGTTATGATGAATGGAAAGCTGATGGTTCCTGGTTGGAAAAAAGATA		intergenic							194.393	479.995	7.26032	8.71701	182.586	198.423	202.171	463.24	635.816	340.929	7.19223	7.27163	7.31711	8.76595	9.28224	8.10285
ASHGA5P056555	0.000486413	0.0578118	2.11515	down	noncoding	TCONS_00006101	XLOC_002712	LincRNAs identified by Cabili et al	411	chr3	+	75606222	75608398		AAACACAAGGTCTACAGGTGTATCCAGCAGCTACGGAGAAACAGCGACCAGCGAGAACGG		intergenic							154.276	285.871	6.92342	8.00418	153.969	147.387	161.473	263.639	233.117	360.858	6.93671	6.83775	6.99581	7.95072	7.87599	8.18584
ASHGA5P050739	0.0153714	0.17588	3.06368	down	noncoding	ENST00000523895	OSGEPL1-AS1	GENCODE	567	chr2	+	190627564	190630053		TTCCTTTATGCTAGGAACTTTATTAGTATAAGGATACAGATAAGGTCCATTCTCTGTTCT		natural antisense	NM_022353	OSGEPL1	probable tRNA threonylcarbamoyladenosine biosynthesis protein OSGEPL1	-	190611385	190627924	25.9929	66.2998	4.29063	5.9059	14.9826	35.3642	27.632	65.3675	51.8933	81.6386	3.57038	4.82154	4.47997	5.94314	5.65066	6.1239
ASHGA5P045422	0.0195321	0.193079	6.90362	down	noncoding	ENST00000444701	RP11-445L6.3	GENCODE	427	chr9	-	118014816	118016530		CAGCCTTTTCATCTTAAAAATTACATTAAGTTTCTGGAATTCTGATATACCCAATTCCAA		intronic antisense	NM_017418	DEC1	deleted in esophageal cancer 1	+	117904096	118164923	19.9963	146.566	3.94161	6.72897	12.1729	22.6908	25.1254	138.228	46.0731	255.396	3.27836	4.2038	4.34267	7.02105	5.47051	7.69534
ASHGA5P038897	0.000538138	0.0581862	7.55187	down	noncoding	ENST00000562191	RP11-389G6.3	GENCODE	2008	chr3	+	97478366	97480374		GGCATTATCAGGGTCTTACAGATGGAGTAAGCCTGTTTATTAAAATATCTATTGGCAAAT		intergenic							5	41.9361	2.32303	5.23987	5	5	5	39.5548	55.6127	30.6408	2.32204	2.32442	2.32265	5.2148	5.75151	4.7533
ASHGA5P030801	0.00044469	0.0554256	2.86738	down	noncoding	ENST00000560718	RP11-168G16.2	GENCODE	432	chr15	+	100913143	100948992		GATGGGTGCGTGTCATGCAAGCTTGAATGATATAAATTGGAAATCAATAAATCTCTCTTT		intronic antisense	NM_178842	CERS3	ceramide synthase 3	-	100940599	101084925	24.1142	60.6671	4.27243	5.79216	20.4771	27.4278	24.4379	58.7495	52.3458	70.9062	4.0496	4.46532	4.30237	5.78621	5.66284	5.92744
ASHGA5P041839	0.0123398	0.162204	2.63731	down	noncoding	ENST00000562471	RP11-7K24.3	GENCODE	2022	chr6	-	42059975	42061997		GAACCCAGTCACTTTGCTGTTTTTCTGCCCACAAGTTTCTCTAATAAATCTTATTCTATG		intergenic							755.294	1727	9.16966	10.5687	1044.3	521.734	699.848	1641.34	1871.43	1668.22	9.72132	8.6758	9.11187	10.5732	10.7595	10.3735
ASHGA5P048201	0.0181686	0.188675	2.61703	down	noncoding	DB338868		LincRNAs identified by Khalil et al	537	chr3	+	65012616	65013151		ATACCAAGTCAGGAGTCTCAGTCTTAAAAGACAGCACCCACTCCCAATACAGGAAAACAG		intergenic							859.553	2111.64	9.41538	10.8033	759.028	952.575	867.057	2006.38	2875.94	1452.59	9.25191	9.56443	9.4298	10.8757	11.3668	10.1674
ASHGA5P041090	0.00526784	0.117424	2.62988	down	noncoding	uc003jpf.3	BC048141	UCSC_knowngene	918	chr5	+	53173885	53174803		CGAACCACACATTTTGATTAATCGCTGATATTATATGACTTCGTTGGATCCTACTGTTTT		intergenic							32.8869	76.8117	4.72834	6.12333	32.9525	34.9578	30.7505	97.2956	74.7645	58.3749	4.74685	4.80602	4.63214	6.51377	6.192	5.66423
ASHGA5P052037	0.0320847	0.233597	3.22225	down	noncoding	uc003iai.3	BC041964	UCSC_knowngene	4098	chr4	+	113106436	113110534		ACTAATATCCTGAAATAAAACTGGTAATTTATTTGGTTCATGGTATAAAGAATTAGATTG		exon sense-overlapping	NM_152400	C4orf32	uncharacterized protein C4orf32	+	113066552	113110237	189.822	588.377	7.22393	8.912	173.45	191.688	204.33	511.409	933.686	320.035	7.11548	7.22276	7.33355	8.90872	9.81327	8.01401
ASHGA5P034772	0.0126779	0.164176	3.10164	down	noncoding	TCONS_00004666	XLOC_001313	LincRNAs identified by Cabili et al	495	chr2	+	1556216	1558473	TCONS_00004663, TCONS_00004664, TCONS_00004665	GGGAACTGGAAGTAAAAAGCATTGAGACTGTTCCACTGACAATTGTTTTACTTCTTTTTT		intergenic							7.43702	23.2531	2.70479	4.33782	8.95559	8.35547	5	26.5555	14.0299	29.1737	2.8653	2.92642	2.32265	4.64466	3.68214	4.68666
ASHGA5P019955	0.000592048	0.0610812	7.10142	down	noncoding	ENST00000505841	CYP4Z2P	GENCODE	1436	chr1	-	47308766	47366109		CTGGATTAAGTAATTCTAATTTCCTTGCTGGATCTGGTGAAACCCACAGAAACACCTGAA	163720	intergenic							43.6059	268.326	5.08074	7.90884	28.8616	55.2878	46.6683	254.781	210.972	339.225	4.56511	5.45161	5.2255	7.90381	7.7262	8.09652
ASHGA5P016947	0.000306253	0.0483289	2.36921	down	noncoding	NR_026939	CASC2	RefSeq	3284	chr10	+	119806331	119969665		GAAAAAAAATATGTCTCTGAAAAGCAACTTATTCACTGGAGATGTGAGGAGCCATCCGCA	255082	bidirectional	NM_014904	RAB11FIP2	rab11 family-interacting protein 2	-	119764426	119806114	59.678	123.992	5.57469	6.8191	56.507	61.9054	60.6216	133.165	99.5894	139.222	5.51855	5.60494	5.60058	6.96836	6.62232	6.86662
ASHGA5P047263	0.0073892	0.133045	10.0052	down	noncoding	ENST00000448272	RP11-445K13.2	GENCODE	454	chr10	+	13457201	13465133		ACGCAGACATGTTTTAGAATACAAAAGACACCAAGCTTTCTTTGGGAAACACGTCCTGTT		intergenic							10.8644	99.0693	3.01858	6.34126	5	20.0824	7.51069	91.0417	49.749	156.417	2.32204	4.02598	2.70773	6.41479	5.58875	7.02025
ASHGA5P044249	0.00964582	0.148544	2.51595	down	noncoding	ENST00000521359	RP11-567J20.3	GENCODE	537	chr8	-	49428411	49429649		CCGGAAAGACTCCAATTTGACCTTAGTGCTTAATCCCTTTAGTTTGAAGTGTAGCTTAAA		intergenic							62.0848	137.608	5.63134	6.96244	65.7162	58.3885	62.1496	124.959	178.916	108.95	5.73148	5.52572	5.63681	6.87895	7.48353	6.52484
ASHGA5P021487	0.0284369	0.223095	2.13427	down	noncoding	ENST00000533286	RP11-6D1.6	GENCODE	735	chr8	+	125954340	125957988		AACACCCTGGAGCACTGCGTGTTTTGAAATATACAAATAGTGGGAAACGAAATCTTTGTT		intergenic							26.5569	51.2293	4.3916	5.48535	19.6331	31.6286	28.4091	46.445	35.5892	71.6536	3.98532	4.66995	4.51955	5.44001	5.07461	5.94142
ASHGA5P048845	0.0194312	0.19276	2.22941	down	noncoding	ENST00000544685	RP11-752G15.6	GENCODE	594	chr15	+	83419315	83423689	ENST00000558687	TTGCAGTATAGCCACTGAAGTAATCTAAAAGAGGTGAGTGTGGCACTTAACCTCTCCTGG		intergenic							307.635	579.65	7.8651	9.02177	199.928	411.286	311.692	510.541	601.361	627.047	7.3249	8.3309	7.9395	8.90642	9.19657	8.96231
ASHGA5P029390	0.0388643	0.251284	2.33838	down	noncoding	ENST00000563624	RP11-68I18.10	GENCODE	1536	chr1	-	151102550	151104086		CAAAGAGTATCTAAACTGAACTCTCAGAGCTAACAGAAGTAACTATGTTGCAGTGAGAGC		intergenic							14.5063	31.3513	3.55397	4.77948	17.0491	14.2568	12.2128	36.7005	39.1705	18.1829	3.76474	3.55814	3.33903	5.10744	5.22006	4.01095
ASHGA5P026985	0.00202607	0.0887081	2.47874	down	noncoding	ENST00000539135	RP11-264F23.3	GENCODE	555	chr12	-	4357930	4385350		ATCCGTCACTTAGCCAGATACTCTGTTGCCATGCTTCTTTAAATAAAGCACATTTCTGGT		natural antisense	NM_001759	CCND2	G1/S-specific cyclin-D2	+	4382901	4414522	555.315	1201.45	8.74857	10.0582	434.562	667.347	564.037	1125.21	1205.75	1273.39	8.42812	9.02803	8.78956	10.0445	10.1615	9.9685
ASHGA5P018110	0.0128334	0.165153	2.38785	down	noncoding	ENST00000449529	RP11-139J15.2	GENCODE	689	chr10	-	18943479	18948185		GGAATTTGCGGTGGGAAGGATACGAGCAAGATAAAGCAGCGAGGGATTTAAGTCTGGCAA		bidirectional	NM_178815	ARL5B	ADP-ribosylation factor-like protein 5B	+	18948312	18966940	139.736	277.07	6.72205	7.97776	91.0946	189.668	138.444	267.011	252.641	311.558	6.19392	7.20697	6.76525	7.97093	7.98921	7.97315
ASHGA5P051267	0.0304194	0.228901	3.07546	down	noncoding	ENST00000566814	CTA-445C9.14	GENCODE	2032	chr22	+	26908502	26910534		TGATGAAAAGATTCAAGAGGCAATTGTTGGAATGTAAAAAGAGCACGGGACTTGGAGTCA		bidirectional	NM_001008697	TFIP11	tuftelin-interacting protein 11	-	26887893	26908437	19.0019	52.8303	3.8612	5.482	11.3685	20.3815	25.2558	48.7039	31.1281	78.6589	3.18583	4.04873	4.34904	5.5081	4.86387	6.07403
ASHGA5P051267	0.0304194	0.228901	3.07546	down	noncoding	ENST00000566814	CTA-445C9.14	GENCODE	2032	chr22	+	26908502	26910534		TGATGAAAAGATTCAAGAGGCAATTGTTGGAATGTAAAAAGAGCACGGGACTTGGAGTCA		bidirectional	NM_012143	TFIP11	tuftelin-interacting protein 11	-	26887893	26908437	19.0019	52.8303	3.8612	5.482	11.3685	20.3815	25.2558	48.7039	31.1281	78.6589	3.18583	4.04873	4.34904	5.5081	4.86387	6.07403
ASHGA5P052634	0.0214134	0.199656	2.62076	down	noncoding	ENST00000455957	HCG17	GENCODE	350	chr6	-	30201815	30202254		TTACTTTAAGAGACACTTACTGATGCAAAGGAGACTGAACAGTGAAGGATCTCACTCAGA		intergenic							27.6397	60.4113	4.40356	5.79354	17.7696	37.3656	27.784	62.1403	71.3967	47.6969	3.8273	4.8954	4.48797	5.86746	6.1253	5.38785
ASHGA5P055824	0.0222512	0.202201	9.00195	down	noncoding	NR_049776	GPC5-AS1	RefSeq	503	chr13	-	93353641	93372208		CTTTTGTTGCAGATATTTCAAGATTCAGCATCATTTCAGACCCTGAAAAATCCCTGAAAA	100873969	intronic antisense	NM_004466	GPC5	glypican-5 precursor	+	92050934	93519487	13.1145	131.071	3.39315	6.56339	10.1386	15.2397	13.9653	116.861	240.292	36.059	3.02566	3.63985	3.51393	6.78299	7.92077	4.9864
ASHGA5P029524	0.0323993	0.234129	2.57932	down	noncoding	ENST00000554328	RP11-111A21.1	GENCODE	582	chr14	+	39944043	39982984	ENST00000555555	AAAGTGGAACGTGGAAAAAACAGAGTAAAACTAGTTTGAGAATAAAATCTTAGGTTGTAA		intergenic							23.7052	57.0085	4.22288	5.58987	17.4939	28.1855	25.4362	56.8539	31.6942	82.4774	3.80458	4.5043	4.35977	5.7398	4.89148	6.13834
ASHGA5P030138	0.021746	0.200592	2.50313	down	noncoding	ENST00000565181	RP11-1007O24.3	GENCODE	2325	chr15	-	72765184	72767509		CCCCTGATTTGTTGATAAATCTTACTGTTCAACCTATAGGTTCCCTTTGGAAATTGATTT		natural antisense	NM_005744	ARIH1	E3 ubiquitin-protein ligase ARIH1	+	72766666	72878896	145.827	324.055	6.83451	8.15825	167.084	129.898	140.5	299.207	440.572	232.385	7.05896	6.6565	6.78807	8.14103	8.76012	7.57359
ASHGA5P055761	0.00903112	0.146253	2.89783	down	noncoding	TCONS_00017335	XLOC_008182	LincRNAs identified by Cabili et al	651	chrX	-	71000376	71004546	NM_001098835, NM_152717	ATTTGTCTGAGAACTCATTCTTGGCGTTCACTGCAAGCTATAAGCTCTGCAAGTGGTGAC		intergenic							815.974	2069.73	9.28404	10.819	1093.25	547.039	807.637	1979.92	1668.07	2561.19	9.78749	8.74217	9.32247	10.8501	10.6048	11.0022
ASHGA5P030619	0.000222205	0.0443033	3.86546	down	noncoding	ENST00000558454	RP11-352D13.5	GENCODE	421	chr15	+	69576500	69587661		GCCAATTCAATATTTGGAGTTGTGTTTTATCTTCCAAAGGCCTCAGTAAACATTTGTAGA		intergenic							22.5005	77.4434	4.18092	6.13156	21.5006	25.4337	20.5673	67.3616	67.3523	97.6163	4.12959	4.36168	4.05149	5.9823	6.03836	6.37401
ASHGA5P033801	0.00245243	0.093725	19.2418	down	noncoding	ENST00000584547	RP11-26N15.2	GENCODE	922	chr18	+	24923215	24926074		GGGTTTTGTCCTACATAGGAATACTTGCTATCTTTATTGAAAGGGGTATGTGGAATCAAA		intergenic							7.64477	159.257	2.67124	6.93741	6.34539	5	11.5889	160.338	60.0918	257.341	2.42398	2.32442	3.26533	7.23991	5.86563	7.7067
ASHGA5P021457	0.0159033	0.17837	5.06027	down	noncoding	ENST00000532713	RP11-6D1.6	GENCODE	535	chr8	+	125957253	125963338		ACCGTGTTAGAGCACTGCGTGTTTTGAAATATACAAATAGTGGGAAACGAAATCTTTGTT		intergenic							7.55431	42.5319	2.7195	5.05871	5.55123	7.62903	9.48269	40.2971	17.7675	69.5311	2.33869	2.81548	3.00431	5.24216	4.0319	5.90207
ASHGA5P029098	0.000220618	0.0443033	2.39866	down	noncoding	NR_038935	LOC100288846	RefSeq	1377	chr14	-	39734906	39736265		TTAGAATTTCACAGACTCCTAGAACAACGTGTATGCCTCAATTAGAACATTGTATTACTC	100288846	intronic antisense	NM_203354	CTAGE5	cutaneous T-cell lymphoma-associated antigen 5 isoform 2	+	39734475	39820397	521.428	1101.5	8.67139	9.93362	449.403	564.382	550.5	1053.2	1005.98	1245.32	8.4748	8.78688	8.75248	9.94971	9.91532	9.93582
ASHGA5P029098	0.000220618	0.0443033	2.39866	down	noncoding	NR_038935	LOC100288846	RefSeq	1377	chr14	-	39734906	39736265		TTAGAATTTCACAGACTCCTAGAACAACGTGTATGCCTCAATTAGAACATTGTATTACTC	100288846	natural antisense	NM_001247988	CTAGE5	cutaneous T-cell lymphoma-associated antigen 5 isoform 5	+	39735501	39820397	521.428	1101.5	8.67139	9.93362	449.403	564.382	550.5	1053.2	1005.98	1245.32	8.4748	8.78688	8.75248	9.94971	9.91532	9.93582
ASHGA5P029098	0.000220618	0.0443033	2.39866	down	noncoding	NR_038935	LOC100288846	RefSeq	1377	chr14	-	39734906	39736265		TTAGAATTTCACAGACTCCTAGAACAACGTGTATGCCTCAATTAGAACATTGTATTACTC	100288846	natural antisense	NM_203356	CTAGE5	cutaneous T-cell lymphoma-associated antigen 5 isoform 4	+	39735501	39820397	521.428	1101.5	8.67139	9.93362	449.403	564.382	550.5	1053.2	1005.98	1245.32	8.4748	8.78688	8.75248	9.94971	9.91532	9.93582
ASHGA5P023572	0.00543337	0.118737	8.57256	down	noncoding	ENST00000584566	RP11-612A1.1	GENCODE	439	chr18	+	24977915	24981868		CCATAGTAATGTGTCAACAATTTTGGCATTGCAGAAGACCATGGAGACAACTTTTTTATT		intergenic							5	54.8784	2.32303	5.42276	5	5	5	58.3503	21.492	84.7928	2.32204	2.32442	2.32265	5.77573	4.31363	6.17893
ASHGA5P030435	0.000452787	0.0554256	3.84995	down	noncoding	ENST00000560866	RP11-702M1.1	GENCODE	370	chr15	+	36148677	36150503	ENST00000559210, NR_038251	AACAAAGTGCCAATTCTGGTCTAATCATGTATGGAACCAAATATGTTGATGAGTCCTAAG		intergenic							84.4938	280.568	6.0524	7.99724	101.514	71.1371	80.8308	263.388	288.675	289.641	6.34935	5.80167	6.00617	7.94901	8.17357	7.86913
ASHGA5P053704	0.0432005	0.26117	3.62929	down	noncoding	NR_046175	LOC286297	RefSeq	2591	chr9	-	67017374	67032072	uc004aco.1	GATGGAATATTGACTCATATACTTTCATACAACTGCTAATATATATATATATATAGACTC	286297	intergenic							27.6899	91.7481	4.40004	6.25973	16.9386	36.2265	29.9046	78.0149	150.665	46.5642	3.75423	4.85259	4.5933	6.1929	7.23286	5.35343
ASHGA5P056912	0.0487698	0.276228	2.22811	down	noncoding	TCONS_00010460	XLOC_004978	LincRNAs identified by Cabili et al	1483	chr5	-	123467574	123472967		AAGAAGCTGTCAGGTGGTAAAGTCACCCCAGAGAAATGAAGGGTATTCTCCAGAAAGTGT		intergenic							34.2482	72.3077	4.76958	5.9254	27.2872	40.9947	34.4628	74.7226	38.2844	103.916	4.48292	5.02579	4.80002	6.13178	5.18615	6.45826
ASHGA5P028721	0.00963444	0.148544	2.00543	down	noncoding	ENST00000445646	RP11-363G2.4	GENCODE	533	chr13	+	23426134	23426991		TGGTGTTGGGGGCAATAGGTTTGTGAATATTCTGTGGATATGTCCATGCATAGGTGTATA		intergenic							799.402	1440.19	9.29825	10.3022	670.879	918.258	809.07	1400.87	1633.96	1285.73	9.05947	9.50952	9.32576	10.3459	10.5752	9.98537
ASHGA5P047731	0.000404118	0.0539475	4.7903	down	noncoding	ENST00000439517	CASC2	GENCODE	455	chr10	+	119809124	119967332	NR_026939, NR_026940	ATTACAATGAATCCAGCACTTCCCTGGAAGCTGGAAGGGTCAAATTCAACTTCAACTCTG	255082	intergenic							13.9493	61.0534	3.5072	5.76732	16.1647	11.8392	13.8441	53.548	47.9478	81.6645	3.68269	3.33582	3.5031	5.64884	5.52878	6.12434
ASHGA5P030319	0.00296675	0.0987422	2.1992	down	noncoding	uc021sxl.1	DNM1P46	UCSC_knowngene	2792	chr15	-	100330360	100335657	ENST00000341853	GGAAAATCCATAGCATGCTTGATGATTAACGAAGCAGACTATATTATCCAACATTCCAAT	196968	intergenic							192.986	371.502	7.25112	8.3881	193.818	193.374	191.767	323.523	433.039	357.945	7.27918	7.23514	7.23906	8.25542	8.73605	8.17285
ASHGA5P038926	0.0132053	0.166541	2.3298	down	noncoding	uc003dwh.1	AX747913	UCSC_knowngene	2513	chr3	+	106967787	106970300		TGGAGGTGCTACGGAGAGGATCTAAATATTATGTGACCTATGCAAATAAATTTTCTTTTC		intergenic							186.255	381.406	7.19172	8.41193	169.036	216.426	173.302	368.168	472.459	303.59	7.07822	7.40052	7.09642	8.437	8.8626	7.93618
ASHGA5P015401	0.0134905	0.167448	6.12928	down	noncoding	ENST00000419926	RP13-143G15.3	GENCODE	1570	chr6	-	136364989	136393965		GCTGTCATGAGAGAAGTCAGTACTCTTAGATTCTAACCCAAAAGAATTCAAATATATTGG		intronic antisense	NM_018945	PDE7B	cAMP-specific 3',5'-cyclic phosphodiesterase 7B	+	136172833	136516709	14.7749	90.7558	3.58141	6.19713	15.0109	14.8037	14.5102	78.9513	153.854	39.4622	3.57188	3.60589	3.56647	6.21221	7.2632	5.11599
ASHGA5P052065	0.00230475	0.0903631	3.30195	down	noncoding	ENST00000508111	RP11-93L9.1	GENCODE	645	chr4	+	124571445	124851561		CTGATTTAATAACCTAGGAGACAGTGTTTGAAGAACACAAACTCTAAAGTCCTTCACTTA		intergenic							342.099	997.956	8.04405	9.76737	250.598	427.422	348.278	951.849	773.037	1268.98	7.64162	8.39116	8.09939	9.7956	9.54491	9.96161
ASHGA5P047197	0.0252419	0.213892	2.46643	down	noncoding	uc001igd.3	BC046483	UCSC_knowngene	1206	chr10	+	1094996	1096202		ATTTCCTCTACCTTTTGTGTGGAATTTAAAATACTGAACTTGTGAGATGAACCTGGTGGG		natural antisense	NM_004508	IDI1	isopentenyl-diphosphate Delta-isomerase 1	-	1085963	1095061	719.598	1667.88	9.1467	10.4491	624.442	749.806	784.546	1503.4	2344.15	1156.09	8.95532	9.20863	9.27616	10.4399	11.0786	9.82896
ASHGA5P047287	0.0292494	0.225434	3.19361	down	noncoding	NR_038921	LOC100130992	RefSeq	6477	chr10	+	22541000	22547477		CAAGGTGTAATGGAAAACATGAATTAATTAGAGATTTCGGGTACGAACGTGACATGAATG	100130992	intergenic							151.833	460.176	6.89932	8.5745	154.493	151.565	149.442	401.136	721.127	258.264	6.94152	6.88141	6.87502	8.55743	9.45485	7.71123
ASHGA5P037384	0.0356963	0.242763	5.46212	down	noncoding	ENST00000467409	ABCC13	GENCODE	2747	chr21	+	15646211	15673707		GTAGAATTAGACAGAAGGAGGATAGATTTTTACTTCTGACTTTAATACCCCAAGTGACTA	150000	intergenic							13.7559	62.8692	3.25911	5.70857	8.22821	25.8433	7.19622	56.1342	101.909	30.5646	2.74289	4.3813	2.65314	5.72049	6.65567	4.74955
ASHGA5P027928	0.0107134	0.153246	2.16492	down	noncoding	TCONS_00011439	XLOC_005592	LincRNAs identified by Cabili et al	3273	chr6	-	5031989	5054657		AATAACAGGAAACAAGAAGAACTGCTGGCCTTATTCATAGTTAATAAAGAGAACCAGATG		intergenic							138.04	253.568	6.74116	7.85547	106.743	170.357	137.019	248.172	281.51	231.022	6.4186	7.05519	6.74968	7.86372	8.13675	7.56593
ASHGA5P040941	0.00285114	0.0978547	3.65966	down	noncoding	TCONS_00022265	XLOC_010582	LincRNAs identified by Cabili et al	750	chr13	-	43315734	43321473	TCONS_00021979, TCONS_00021980	TCAACTTTTGTTTCTGAAGGAAAACCCTGAGGAAACTCACTACCATCCTCAGTGGCTGGT		intergenic							15.6431	52.8971	3.65517	5.52688	16.1346	16.8485	13.946	53.324	33.9712	71.396	3.68017	3.77379	3.51155	5.64268	5.00075	5.93719
ASHGA5P042520	0.00526343	0.117424	2.24948	down	noncoding	ENST00000427048	RP11-250B2.3	GENCODE	732	chr6	+	81153172	81175572	ENST00000452402	GAGAGGAAATAAGGAAAACAATAAACCAAGTACAGTTTTGCAAATACCCAGACACATTGG		intergenic							44.7904	88.0381	5.16754	6.33713	48.9131	42.9576	42.5003	80.3667	106.278	77.4695	5.31517	5.09578	5.09166	6.23662	6.72028	6.05449
ASHGA5P023401	0.00456515	0.112	2.62311	down	noncoding	ENST00000580995	ANKRD20A5P	GENCODE	401	chr18	+	14211309	14219970	ENST00000580195	TAATCATGCACTAACAAGCCTTACCAGTGGCTTCAGAGGAAGAACAGCAAAGGCGTGAAA	440482	intergenic							1350.26	3340.59	10.0906	11.4819	1245.62	1413.67	1391.48	3049.89	4250.78	2721.09	9.98175	10.1561	10.134	11.4722	11.8956	11.0778
ASHGA5P037892	0.00150337	0.0794057	3.47947	down	noncoding	ENST00000427360	CTA-503F6.2	GENCODE	308	chr22	+	27600172	27601088		GAGTCCGGATATTTCCTGATTACTCTGACACAAGAGAAAAATAAAACCTCAATTCACTTA		intergenic							11.1263	35.5952	3.19711	4.99597	10.8503	12.8237	9.7048	26.8585	33.4399	46.4872	3.12617	3.43085	3.03431	4.6611	4.97634	5.35048
ASHGA5P017908	0.000201851	0.0443033	2.0334	down	noncoding	ENST00000447019	AC019186.1	GENCODE	545	chr2	-	158582219	158592517		CGGAATGTCTTCCAGAGTAAAGCAGTTGAATGAATTTTTCATTTGGTTCTTAGAAGAACT		intergenic							445.545	798.952	8.45456	9.47846	466.531	418.216	451.889	733.771	801.624	861.461	8.52893	8.35814	8.47662	9.4222	9.59916	9.414
ASHGA5P038860	0.0187616	0.191419	2.70161	down	noncoding	ENST00000474768	ADAMTS9-AS2	GENCODE	2388	chr3	+	64670779	64961211		ACTGAATTTAAAAATGAAATACCTACCACCTACCACTTCAAGCTTTGCTAGGTGACGGCT	100507098	intronic antisense	NM_182920	ADAMTS9	A disintegrin and metalloproteinase with thrombospondin motifs 9 preproprotein	-	64501330	64673365	1406.66	3500.01	10.1041	11.5379	958.268	1806.7	1455.02	3349.61	4465.78	2684.65	9.59462	10.5102	10.2075	11.5933	11.9603	11.0602
ASHGA5P034428	0.041461	0.257582	6.11023	down	noncoding	TCONS_00016529	XLOC_007263	LincRNAs identified by Cabili et al	385	chr9	+	1298276	1321494	TCONS_00015904, TCONS_00015905	TCAGCAGAACTTTTGTCAGTGTGATCGAGAATTGTCTCAAGTGACAAGTGAGCTGACCAG		intergenic							13.5888	93.2563	3.37105	5.98228	7.45348	16.7427	16.5704	89.1797	23.527	167.062	2.60016	3.7652	3.74781	6.3865	4.45248	7.10787
ASHGA5P018319	0.0352242	0.241944	7.99819	down	noncoding	ENST00000451914	RP4-710M16.2	GENCODE	545	chr1	+	56880634	56881638		AGGAGTTTGGGCTAAGAATTTGTACAGCCATATTACAGATTTGGAAAATGATGTGAAGAG		intergenic							32.5406	286.384	4.55781	7.55748	15.2144	44.0897	38.3178	271.78	63.8804	523.49	3.59209	5.13425	4.94708	7.99857	5.95735	8.71652
ASHGA5P051514	0.00206452	0.0888724	2.01378	down	noncoding	ENST00000454100	AL592284.1	GENCODE	660	chr1	-	144456640	144491793	ENST00000411954, ENST00000422036, ENST00000426533, ENST00000429241, ENST00000443242, ENST00000444499, ENST00000446174, ENST00000457439, NR_033189	TGTGAGAAAAGCTAGAACGTCATCACAGCAGCTTTGATGAAGAAAATGGTAGGAGAGGCC		intronic antisense	ENST00000538264	AL592284.2	Uncharacterized protein [Source:UniProtKB/TrEMBL;Acc:F5H305]	+	144339737	144521058	59.8253	105.398	5.57479	6.58469	64.1509	51.6634	63.6615	102.209	86.5825	127.404	5.69568	5.35867	5.67002	6.58817	6.42397	6.74193
ASHGA5P029901	0.0346536	0.240343	5.78587	down	noncoding	BX104325		LincRNAs identified by Khalil et al	451	chr1	-	109073813	109074249		TGAACCTGGAACTGCTTATTCCTTTGCTTCCTTAAAAATGTATTTTCTAAAGTCAGCTGA		intergenic							66.9916	336.339	5.56176	8.0943	93.0378	27.2916	80.6455	315.565	535.894	157.56	6.22448	4.45751	6.00329	8.21898	9.0349	7.029
ASHGA5P032716	0.0136417	0.167849	2.33297	down	noncoding	ENST00000582866	RP11-498C9.15	GENCODE	2682	chr17	-	79836300	79838982		GCCTAAGGTAGGCCAGAGTTAATTTTTGTGTTATCTATACACGTTATTGAAGCGAATTAT		intergenic							1158.21	2485.39	9.84867	11.0708	1396.91	954.451	1123.28	2200.8	3170.27	2085.09	10.1561	9.56754	9.82239	11.0096	11.5058	10.6971
ASHGA5P018447	0.0150684	0.174636	4.50942	down	noncoding	ENST00000453666	RP11-325F22.5	GENCODE	640	chr7	-	104558006	104567077		ATATTCCCTGCTGACTTATATAAGTTATTAGTCTTCTAGAAGGATCACAAGGAACCAGCA		intergenic							49.3327	191.771	5.22315	7.39609	28.5601	64.0966	55.3413	181.305	272.442	121.568	4.54963	5.65184	5.46798	7.41389	8.09502	6.67937
ASHGA5P039345	0.0224252	0.202657	4.30356	down	noncoding	uc003gnd.4	BC070495	UCSC_knowngene	1275	chr4	-	14472089	14473364		GGCCAGTTTTCAACATTCGGTCTGAAATTGAGGAGTTGCTGTATGAAAAGTGAATTTATT		intergenic							171.419	725.302	7.02311	9.12864	236.544	123.473	154.24	684.987	287.472	1203.45	7.56135	6.58153	6.92643	9.33205	8.16741	9.88645
ASHGA5P057650	0.000497214	0.0579789	3.36379	down	noncoding	TCONS_00020373	XLOC_009705	LincRNAs identified by Cabili et al	308	chr12	+	32803413	32810771		TACAGAGGAAGTGATTCATGCACTGTTTTGTCCTGCAGGAGTTCCGGCAAACACAACTTT		intergenic							101.142	301.81	6.32048	8.07057	112.077	96.2037	95.1462	298.013	219.884	387.532	6.49155	6.23082	6.23908	8.1337	7.79141	8.2866
ASHGA5P057445	0.0227241	0.20422	6.74146	down	noncoding	TCONS_00017413	XLOC_007949	LincRNAs identified by Cabili et al	397	chrX	+	36015428	36032969	TCONS_00017150	AATCAATCCTGATGTATTTAATTTCAGTGGCGCCTATATTGGTGGTACCCAGATTATTCC		intergenic							14.6144	90.8618	3.4079	6.16096	5	22.9539	15.8891	88.0716	38.1988	146.315	2.32204	4.21856	3.6831	6.36914	5.18261	6.93113
ASHGA5P053703	6.94081e-05	0.0329728	64.1753	down	noncoding	uc004aef.3	AK000451	UCSC_knowngene	1028	chr9	-	66523813	66553911	ENST00000438699, TCONS_00016323	TTCTAACATTCATACTTTCAGTATTTTATGTGAGAGGTTTTGTTGTCAAAATCAAGTCTG		natural antisense	ENST00000305709	RP11-262H14.4	Putative UPF0633 protein ENSP00000303136 [Source:UniProtKB/Swiss-Prot;Acc:Q5VV11]	+	66553272	66555928	7.2428	449.158	2.62836	8.63231	6.95209	5	9.77631	386.534	590.599	370.34	2.51577	2.32442	3.0449	8.50774	9.16481	8.22437
ASHGA5P044802	0.0348195	0.240401	3.18577	down	noncoding	ENST00000528139	RP11-1134I14.8	GENCODE	2491	chr8	+	48102394	48104885		CCTTTTGTGATGTAGTGTGGTTCTCATTTTAAACCTTGGAAGGTGAAAATGTACAAACTA		intergenic							757.696	2488.58	9.23264	10.9043	752.166	770.463	750.46	2286.78	1002.16	4176.81	9.23696	9.24984	9.21114	11.0699	9.91107	11.7319
ASHGA5P025871	0.00187776	0.0855999	2.10844	down	noncoding	NR_045126	LOC100652739	RefSeq	1209	chr6	+	150184633	150240644		TGGAGCCTTGGATGAACCGTTGTCCACATTCTGTTTTCTGAGTCAAAGAGGAGGAAGATC	100652739	intronic antisense	NM_001243325	RAET1E	NKG2D ligand 4 isoform 2 precursor	-	150209600	150212170	112.471	208.232	6.46521	7.54138	102.561	130.655	104.199	195.86	165.469	263.366	6.36506	6.6669	6.36366	7.52284	7.36483	7.73647
ASHGA5P025871	0.00187776	0.0855999	2.10844	down	noncoding	NR_045126	LOC100652739	RefSeq	1209	chr6	+	150184633	150240644		TGGAGCCTTGGATGAACCGTTGTCCACATTCTGTTTTCTGAGTCAAAGAGGAGGAAGATC	100652739	intronic antisense	NM_001243327	RAET1E	NKG2D ligand 4 isoform 3 precursor	-	150210231	150212170	112.471	208.232	6.46521	7.54138	102.561	130.655	104.199	195.86	165.469	263.366	6.36506	6.6669	6.36366	7.52284	7.36483	7.73647
ASHGA5P025871	0.00187776	0.0855999	2.10844	down	noncoding	NR_045126	LOC100652739	RefSeq	1209	chr6	+	150184633	150240644		TGGAGCCTTGGATGAACCGTTGTCCACATTCTGTTTTCTGAGTCAAAGAGGAGGAAGATC	100652739	intronic antisense	NM_001243328	RAET1E	NKG2D ligand 4 isoform 4 precursor	-	150204510	150217195	112.471	208.232	6.46521	7.54138	102.561	130.655	104.199	195.86	165.469	263.366	6.36506	6.6669	6.36366	7.52284	7.36483	7.73647
ASHGA5P025871	0.00187776	0.0855999	2.10844	down	noncoding	NR_045126	LOC100652739	RefSeq	1209	chr6	+	150184633	150240644		TGGAGCCTTGGATGAACCGTTGTCCACATTCTGTTTTCTGAGTCAAAGAGGAGGAAGATC	100652739	intronic antisense	NM_139165	RAET1E	NKG2D ligand 4 isoform 1 precursor	-	150209600	150212170	112.471	208.232	6.46521	7.54138	102.561	130.655	104.199	195.86	165.469	263.366	6.36506	6.6669	6.36366	7.52284	7.36483	7.73647
ASHGA5P025871	0.00187776	0.0855999	2.10844	down	noncoding	NR_045126	LOC100652739	RefSeq	1209	chr6	+	150184633	150240644		TGGAGCCTTGGATGAACCGTTGTCCACATTCTGTTTTCTGAGTCAAAGAGGAGGAAGATC	100652739	natural antisense	NM_001001788	RAET1G	retinoic acid early transcript 1G protein precursor	-	150238013	150244214	112.471	208.232	6.46521	7.54138	102.561	130.655	104.199	195.86	165.469	263.366	6.36506	6.6669	6.36366	7.52284	7.36483	7.73647
ASHGA5P025871	0.00187776	0.0855999	2.10844	down	noncoding	NR_045126	LOC100652739	RefSeq	1209	chr6	+	150184633	150240644		TGGAGCCTTGGATGAACCGTTGTCCACATTCTGTTTTCTGAGTCAAAGAGGAGGAAGATC	100652739	natural antisense	NM_032832	LRP11	low-density lipoprotein receptor-related protein 11 precursor	-	150139893	150185480	112.471	208.232	6.46521	7.54138	102.561	130.655	104.199	195.86	165.469	263.366	6.36506	6.6669	6.36366	7.52284	7.36483	7.73647
ASHGA5P049072	0.0017593	0.0830318	3.64646	down	noncoding	ENST00000575424	CTD-2135D7.5	GENCODE	760	chr16	-	14103136	14109873		GTAGAGGCAGAAGTAGACGCAATTAAACATGAAGGATTGTGAAGGCAAAAGATGAACCAG		intergenic							18.2274	60.1191	3.86986	5.73636	18.4987	21.0544	15.1292	55.8852	43.6225	80.8495	3.89386	4.09748	3.61824	5.71206	5.38594	6.11108
ASHGA5P040512	0.00422984	0.108622	4.6055	down	noncoding	ENST00000502589	RP11-466P24.6	GENCODE	756	chr5	-	75581366	75607287		CATCCCATTGGAACATACAGACTATTTGGATATCACTGAATACATGAGCAGTTCAAATAA		natural antisense	NM_014979	SV2C	synaptic vesicle glycoprotein 2C	+	75379304	75621416	27.6167	119.694	4.46148	6.66484	33.7501	21.3269	27.7732	108.507	70.2899	180.285	4.783	4.11403	4.48741	6.67578	6.10125	7.21748
ASHGA5P044632	0.00493155	0.115008	2.30318	down	noncoding	uc003wrb.1	BC030294	UCSC_knowngene	707	chr8	+	7010238	7044422	ENST00000519726, NR_040091, NR_040092, uc003gho.3	CATCTTCATCGTTTCATTACCACCATCCAACACTATCGGGGGACCTGCCCTGATAATCAG		intergenic							140.383	274.057	6.76318	7.96681	171.81	108.248	141.091	277.023	260.207	284.94	7.10308	6.39339	6.79308	8.02451	8.03056	7.84535
ASHGA5P022045	0.00304149	0.0987422	2.04582	down	noncoding	ENST00000547794	RP4-816N1.6	GENCODE	439	chr12	-	2914299	2921982		CAACTCTGATGATGCAGAGCTGGAAGAAACCTCAGGAATGCTTTCGATTTTGCAGATGAG		natural antisense	NM_002014	FKBP4	peptidyl-prolyl cis-trans isomerase FKBP4	+	2904107	2914587	78.9368	141.495	5.96278	6.99546	90.7643	72.3778	73.6683	139.153	110.763	174.57	6.18846	5.8254	5.87448	7.03142	6.78237	7.17258
ASHGA5P022045	0.00304149	0.0987422	2.04582	down	noncoding	ENST00000547794	RP4-816N1.6	GENCODE	439	chr12	-	2914299	2921982		CAACTCTGATGATGCAGAGCTGGAAGAAACCTCAGGAATGCTTTCGATTTTGCAGATGAG		natural antisense	NM_018463	ITFG2	integrin-alpha FG-GAP repeat-containing protein 2	+	2921786	2934237	78.9368	141.495	5.96278	6.99546	90.7643	72.3778	73.6683	139.153	110.763	174.57	6.18846	5.8254	5.87448	7.03142	6.78237	7.17258
ASHGA5P027840	0.00132698	0.0762295	2.54958	down	noncoding	ENST00000545914	RP11-392P7.8	GENCODE	566	chr12	+	13080659	13133241		ACTGGAGTCAGAGATACCAATTTGGGAAGGAGAAGGATCTAGTGACAGAAACTTGGGAGT		intronic antisense	NM_015987	HEBP1	heme-binding protein 1	-	13127798	13153243	11.7183	26.7036	3.26384	4.61409	12.767	8.47467	13.9131	26.3322	25.7957	27.9828	3.34158	2.94156	3.50837	4.63173	4.58336	4.6272
ASHGA5P027840	0.00132698	0.0762295	2.54958	down	noncoding	ENST00000545914	RP11-392P7.8	GENCODE	566	chr12	+	13080659	13133241		ACTGGAGTCAGAGATACCAATTTGGGAAGGAGAAGGATCTAGTGACAGAAACTTGGGAGT		intronic antisense	NM_018654	GPRC5D	G-protein coupled receptor family C group 5 member D	-	13093708	13103318	11.7183	26.7036	3.26384	4.61409	12.767	8.47467	13.9131	26.3322	25.7957	27.9828	3.34158	2.94156	3.50837	4.63173	4.58336	4.6272
ASHGA5P030137	0.0120845	0.160803	2.46574	down	noncoding	ENST00000568345	RP11-1007O24.2	GENCODE	1135	chr15	-	72757468	72758603		ACCTCAAAATATGTTGAATCTTGCCAACATTAAATCAACACTGGTGTTCTTGCCTGTTAA		intergenic							150.589	309.713	6.83154	8.13356	96.6828	201.091	153.994	285.771	283.542	359.825	6.27694	7.29322	6.92445	8.07201	8.1468	8.18186
ASHGA5P042884	0.0293636	0.225598	3.34926	down	noncoding	ENST00000437354	AC073316.1	GENCODE	982	chr7	-	3303663	3342084		ATAATTTCTTTAGCTAAGTTGGGAATGGGGTTTAAATGCGTGGGCAAATAGATCTGGCAG		intronic antisense	NM_152744	SDK1	protein sidekick-1 isoform 1	+	3341079	4308631	22.938	69.0224	4.1591	5.90294	32.0222	15.9342	20.8574	53.9263	108.149	44.9922	4.70913	3.69678	4.07139	5.6593	6.74649	5.30303
ASHGA5P019397	0.000671961	0.0639638	7.15544	down	noncoding	NR_033810	CYP3A5	RefSeq	2859	chr7	-	99257866	99277621		TGCCCAATAAGGAAGCCTCTGAGGAGAAAAACAAAGGGAGAAACATAGAGAACGGTTGCT	1577	exon sense-overlapping	NM_000777	CYP3A5	cytochrome P450 3A5 isoform 1	-	99245812	99277621	1190.76	8136.4	9.90692	12.746	1106.78	1231.35	1234.14	7655.47	11024	5729.72	9.80843	9.95259	9.95975	12.8282	13.2077	12.202
ASHGA5P019397	0.000671961	0.0639638	7.15544	down	noncoding	NR_033810	CYP3A5	RefSeq	2859	chr7	-	99257866	99277621		TGCCCAATAAGGAAGCCTCTGAGGAGAAAAACAAAGGGAGAAACATAGAGAACGGTTGCT	1577	exon sense-overlapping	NM_001190484	CYP3A5	cytochrome P450 3A5 isoform 2	-	99268844	99277621	1190.76	8136.4	9.90692	12.746	1106.78	1231.35	1234.14	7655.47	11024	5729.72	9.80843	9.95259	9.95975	12.8282	13.2077	12.202
ASHGA5P041332	0.0209502	0.198246	2.80272	down	noncoding	ENST00000565823	CTB-36H16.2	GENCODE	2178	chr5	+	122168050	122170228		ACTGAAGCCAGTCAAGGTGAATACACAGAAAATCATTTTCTTATTAAGGTCAGTTAATGG		intergenic							731.579	1858.21	9.13846	10.6253	510.89	896.709	787.137	1693.26	2510.97	1370.4	8.65835	9.47613	9.28089	10.6201	11.1789	10.0768
ASHGA5P041935	0.0175889	0.187019	2.4785	down	noncoding	ENST00000420199	SNHG5	GENCODE	1002	chr6	-	86386801	86388440	ENST00000435947, uc003plb.4	GCTTTAATCCTGTGAAGACATCTTAGTGAAGAGTTTAGAGTGCTGAGAGTTGAAAGCTTG		intergenic							633.156	1459.37	8.96165	10.2711	607.975	659.892	631.601	1323.06	2002.94	1052.1	8.91332	9.01215	8.95948	10.2641	10.8545	9.69473
ASHGA5P029079	3.65041e-05	0.0248108	2.56056	down	noncoding	ENST00000556693	RP11-671J11.6	GENCODE	416	chr14	-	35013704	35015183		GCAGAACATCAAAACTGCGGACTTGGGATACAAATGAATGATCACTGTTGTTGCAAAGCC		intergenic							39.3587	88.5754	4.98687	6.34333	41.3839	37.7264	38.9658	83.5226	80.6629	101.541	5.08532	4.90737	4.96792	6.29175	6.30956	6.42867
ASHGA5P016908	0.00152837	0.079476	2.15785	down	noncoding	ENST00000435585	BX571672.5	GENCODE	336	chr1	-	143216055	143226395	ENST00000344693, ENST00000429521, ENST00000446530, ENST00000456937, ENST00000580195	GCAATCACAGCTAATTTTAAAACATGCACTCTGACAGAAAAGACATCTGAGAAACAAAAC		intergenic							692.549	1329.36	9.08874	10.1983	570.287	794.589	712.771	1214.91	1233.88	1539.28	8.82387	9.3046	9.13777	10.1486	10.1948	10.2517
ASHGA5P016213	0.00826332	0.139885	3.12174	down	noncoding	ENST00000444501	AC097724.3	GENCODE	723	chr2	-	28945305	28958975	ENST00000428036	TCTTCACCAGATTTTTCCTACCAGGAAGAGCATGTGCTGACCAACAGACATGAATTTCAG		intergenic							14.5897	38.0522	3.49142	5.13377	8.82592	19.1189	15.8243	38.5552	38.2829	37.3185	2.84242	3.95457	3.67726	5.17868	5.18606	5.03656
ASHGA5P042623	0.00163382	0.0822796	3.47765	down	noncoding	ENST00000435287	RP11-69I8.3	GENCODE	495	chr6	+	132272085	132398533		CAACTTCAATAAGAGTAACTTGGACAACCTGAGGCATTAATTGAGGATCAATATGATGAC		natural antisense	NM_001901	CTGF	connective tissue growth factor precursor	-	132269316	132272518	66.5162	198.138	5.70738	7.50549	80.7553	51.4938	67.2995	185.167	216.312	192.936	6.02374	5.35316	5.74525	7.44358	7.76659	7.30632
ASHGA5P033714	0.0159139	0.178401	5.07049	down	noncoding	ENST00000446321	RP11-62I21.1	GENCODE	810	chr1	-	245369745	245397803		CCACAGACTACAGTTGTTCTCTTAATGTCAAGAACACATTCTTGCATGATTATTGGATTA		intronic antisense	NM_018012	KIF26B	kinesin-like protein KIF26B	+	245318286	245866428	13.8329	67.6939	3.4358	5.77793	21.6925	7.84693	11.9592	58.964	33.9887	110.129	4.14442	2.85289	3.31009	5.79236	5.0018	6.53962
ASHGA5P017769	0.0383307	0.250493	2.12913	down	noncoding	ENST00000445544	HCG16	GENCODE	317	chr6	+	28954576	28956313		AAGTTCGGCCATCTTGCTCTCAGAGATCTAGAACTGGACTCAGTCAAAATTTTGGGCCAA		intergenic							88.282	164.393	6.11605	7.20632	74.0083	104.151	86.6867	159.938	217.144	116.098	5.90146	6.33827	6.10842	7.23568	7.77215	6.61112
ASHGA5P041101	0.00219218	0.0903631	3.82893	down	noncoding	ENST00000576302	CTD-2031P19.5	GENCODE	797	chr5	+	55231970	55237555		ACTGCTGTGTCCTTCAGTATTAATTTTTTCCTTTTTGAACAGGTCCAATGATTTCAGATC		natural antisense	NM_001190981	IL6ST	interleukin-6 receptor subunit beta isoform 3 precursor	-	55230924	55290821	999.359	3512.91	9.62504	11.562	1232.93	819.863	945.288	3259.34	4332.61	2946.79	9.96879	9.34514	9.56119	11.5591	11.9231	11.2037
ASHGA5P041101	0.00219218	0.0903631	3.82893	down	noncoding	ENST00000576302	CTD-2031P19.5	GENCODE	797	chr5	+	55231970	55237555		ACTGCTGTGTCCTTCAGTATTAATTTTTTCCTTTTTGAACAGGTCCAATGATTTCAGATC		natural antisense	NM_002184	IL6ST	interleukin-6 receptor subunit beta isoform 1 precursor	-	55230924	55290821	999.359	3512.91	9.62504	11.562	1232.93	819.863	945.288	3259.34	4332.61	2946.79	9.96879	9.34514	9.56119	11.5591	11.9231	11.2037
ASHGA5P041101	0.00219218	0.0903631	3.82893	down	noncoding	ENST00000576302	CTD-2031P19.5	GENCODE	797	chr5	+	55231970	55237555		ACTGCTGTGTCCTTCAGTATTAATTTTTTCCTTTTTGAACAGGTCCAATGATTTCAGATC		natural antisense	NM_175767	IL6ST	interleukin-6 receptor subunit beta isoform 2 precursor	-	55230924	55290821	999.359	3512.91	9.62504	11.562	1232.93	819.863	945.288	3259.34	4332.61	2946.79	9.96879	9.34514	9.56119	11.5591	11.9231	11.2037
ASHGA5P034832	0.00107847	0.0706805	22.5668	down	noncoding	ENST00000456949	AC116614.1	GENCODE	532	chr2	-	945319	945960		CCCTATCTAGGAGCAGAATGTGACGCATTGTAAACAAATAAATATTGAAAACTCGATGTT		bidirectional	NM_018968	SNTG2	gamma-2-syntrophin	+	946553	1371384	69.0983	1292.64	5.63589	10.132	32.4132	100.411	74.4711	1195.86	1629.15	1052.93	4.72651	6.28959	5.89159	10.1278	10.5713	9.69698
ASHGA5P044450	0.0265466	0.217715	5.96086	down	noncoding	ENST00000520268	KB-1562D12.1	GENCODE	491	chr8	-	102473404	102504727		AATTCAAAAGCCTGGCACAGTTGGGCTTGAAACCATCTGTGTAAAGGGGACTAATAATGC		natural antisense	NM_024915	GRHL2	grainyhead-like protein 2 homolog	+	102504667	102681952	76.5179	418.964	5.75344	8.32896	32.9146	111.678	84.9611	425.114	153.908	677.869	4.74576	6.43631	6.07824	8.64339	7.26392	9.07957
ASHGA5P039327	0.0295168	0.225901	2.10143	down	noncoding	NR_027441	FLJ36777	RefSeq	2140	chr4	-	7099150	7105103		CAGGTGTCCAGAATTGGTTTATTTCCCATCTTAATTGTAGATTTACAATGTAAATGAGCC	730971	intergenic							28.399	53.0774	4.50802	5.57939	23.0243	31.2063	30.9663	43.5861	72.9907	42.6555	4.22964	4.65179	4.64262	5.35385	6.15806	5.22626
ASHGA5P018454	0.000373612	0.0517157	2.69874	down	noncoding	ENST00000453754	SNHG5	GENCODE	401	chr6	-	86386801	86388291		TTAATTGGGGCGGAGGGAACAATGGCGCTGTCTTCAGTGGCACAGTGGAGCAGCTCTGAA		intergenic							2628.06	6598.03	11.0683	12.5006	2154.55	3009.48	2720.16	6201.7	6608.16	6984.22	10.8264	11.2599	11.1186	12.5225	12.4645	12.5148
ASHGA5P031767	0.00808579	0.138658	14.4682	down	noncoding	ENST00000569993	RP11-7O14.1	GENCODE	437	chr16	+	51796429	51806557		CCCCAAATGGGATCTCTTTCCAGGTCTTTTTGTTAAAGCTTTTCTTTCCTAAATAAAACT		intergenic							96.6925	1264.4	6.05154	9.90636	38.6094	156.004	95.4642	1212.71	471.562	2108.92	4.98943	6.92178	6.2434	10.1462	8.86021	10.7127
ASHGA5P021485	0.0158801	0.178198	2.85632	down	noncoding	ENST00000533267	SAA3P	pseudogene	365	chr11	-	18134172	18137625		ACAGAAGTGACTACAGCGATGCCAGAGAGAACGTCCAGAGACTCACAGGAGACCATGCAG	6290								26.1635	71.765	4.40395	5.91811	29.3798	23.7262	25.3845	67.9517	39.9531	107.39	4.59197	4.26387	4.35601	5.99626	5.25242	6.50564
ASHGA5P038942	0.0390786	0.251666	2.66826	down	noncoding	ENST00000563632	RP11-757F18.5	GENCODE	1937	chr3	+	111852269	111854206		GGATTTTTGTATTATCCTTGTATTTGATGGTTGTTTCCAGTTTGGTCACTCATCTGTTTG		bidirectional	NM_001190259	GCET2	germinal center B-cell-expressed transcript 2 protein isoform 3	-	111839687	111852152	2661.44	6052.5	10.9656	12.3815	1317.32	3785.35	2881.64	5619.52	5764.62	6773.34	10.0635	11.6165	11.2169	12.3883	12.2881	12.4681
ASHGA5P038942	0.0390786	0.251666	2.66826	down	noncoding	ENST00000563632	RP11-757F18.5	GENCODE	1937	chr3	+	111852269	111854206		GGATTTTTGTATTATCCTTGTATTTGATGGTTGTTTCCAGTTTGGTCACTCATCTGTTTG		bidirectional	NM_001190260	GCET2	germinal center B-cell-expressed transcript 2 protein isoform 4	-	111839687	111852152	2661.44	6052.5	10.9656	12.3815	1317.32	3785.35	2881.64	5619.52	5764.62	6773.34	10.0635	11.6165	11.2169	12.3883	12.2881	12.4681
ASHGA5P038942	0.0390786	0.251666	2.66826	down	noncoding	ENST00000563632	RP11-757F18.5	GENCODE	1937	chr3	+	111852269	111854206		GGATTTTTGTATTATCCTTGTATTTGATGGTTGTTTCCAGTTTGGTCACTCATCTGTTTG		bidirectional	NM_152785	GCET2	germinal center B-cell-expressed transcript 2 protein isoform 1	-	111839687	111852152	2661.44	6052.5	10.9656	12.3815	1317.32	3785.35	2881.64	5619.52	5764.62	6773.34	10.0635	11.6165	11.2169	12.3883	12.2881	12.4681
ASHGA5P038731	0.0164266	0.180834	5.45583	down	noncoding	ENST00000450746	AC116035.1	GENCODE	436	chr3	+	30566236	30568677		GATAACTAAACCCTGGGAAGCTTAAGGAACAAAGTGTAACAAAACAACATGGATTGTTTT		intergenic							49.9087	223.416	5.16872	7.61652	22.8216	69.2281	57.6764	206.833	314.284	149.13	4.21796	5.76126	5.52693	7.60002	8.29106	6.95848
ASHGA5P041677	0.0211933	0.198933	6.6769	down	noncoding	ENST00000453136	RP11-263K19.4	GENCODE	912	chr1	+	155168374	155175286		CCTATCCCTAATTCTACTATGTGGCTCTCAACACCTTGTATTTAATAGGTACACAATAAA		natural antisense	NM_001252607	THBS3	thrombospondin-3 isoform 2 precursor	-	155165378	155177772	1410.62	6999.27	9.84466	12.5838	425.874	2212.05	1593.92	6554.4	6168.01	8275.42	8.39687	10.7965	10.3406	12.6092	12.3785	12.7638
ASHGA5P041677	0.0211933	0.198933	6.6769	down	noncoding	ENST00000453136	RP11-263K19.4	GENCODE	912	chr1	+	155168374	155175286		CCTATCCCTAATTCTACTATGTGGCTCTCAACACCTTGTATTTAATAGGTACACAATAAA		natural antisense	NM_001252608	THBS3	thrombospondin-3 isoform 3 precursor	-	155165378	155177772	1410.62	6999.27	9.84466	12.5838	425.874	2212.05	1593.92	6554.4	6168.01	8275.42	8.39687	10.7965	10.3406	12.6092	12.3785	12.7638
ASHGA5P041677	0.0211933	0.198933	6.6769	down	noncoding	ENST00000453136	RP11-263K19.4	GENCODE	912	chr1	+	155168374	155175286		CCTATCCCTAATTCTACTATGTGGCTCTCAACACCTTGTATTTAATAGGTACACAATAAA		natural antisense	NM_007112	THBS3	thrombospondin-3 isoform 1 precursor	-	155165378	155177772	1410.62	6999.27	9.84466	12.5838	425.874	2212.05	1593.92	6554.4	6168.01	8275.42	8.39687	10.7965	10.3406	12.6092	12.3785	12.7638
ASHGA5P036212	3.07631e-05	0.0248108	2.01102	down	noncoding	uc002ubt.1	AK027541	UCSC_knowngene	2013	chr2	+	162101249	162105241		GTCTTCCAAGAAGCCTGGTTTCCACCTGGAAAATAAATTACTAAATTTGAATGTGTTACT		intergenic							607.171	1087.48	8.90319	9.91112	623.537	577.726	620.25	993.914	1013.22	1255.31	8.95323	8.82296	8.93338	9.8611	9.92383	9.94844
ASHGA5P050023	0.00162834	0.0822796	2.16416	down	noncoding	ENST00000585279	RP11-231E4.4	GENCODE	756	chr18	-	72260384	72265036	NR_024484	ACTACAAGTTTATAACGACATTGCTGGATGCTACACTCCATGTCTCTTTGTGGGACCCAG		bidirectional	ENST00000582337	ZNF407	zinc finger protein 407 [Source:HGNC Symbol;Acc:19904]	+	72265105	72516583	520.883	989.876	8.66918	9.78299	441.483	589.8	531.365	932.07	1029.06	1008.5	8.44884	8.85226	8.70644	9.7678	9.94209	9.63907
ASHGA5P000258	0.0334276	0.236989	2.95378	down	noncoding	chr13:65073950-65093750+	chr13:65073950-65093750	LincRNAs identified by Khalil et al	19800	chr13	+	66175949	66195749		GTGGCATACTAAACTAGCATAGCATAGCATATTCTTGTTGTCCACAGTACGTAGTTGTTA		intergenic							218.065	603.798	7.4177	8.98026	182.036	223.788	248.37	550.88	910.952	349.562	7.18926	7.45108	7.61275	9.01858	9.78331	8.13888
ASHGA5P036882	0.0280158	0.221675	3.50087	down	noncoding	ENST00000431361	OGFR-AS1	GENCODE	668	chr20	-	61431978	61436939		GTATTTGAAGTGCTTGTCACAGTCCACAAAATAACCACTCAGAATCTGTTACTATTTTGT		intronic antisense	NM_007346	OGFR	opioid growth factor receptor	+	61436176	61445352	107.129	288.837	6.22664	8.03435	44.3029	158.565	118.519	262.903	271.534	332.073	5.18261	6.94674	6.55056	7.9462	8.08903	8.06783
ASHGA5P035134	0.00870326	0.144636	2.15756	down	noncoding	NR_038942	LOC100630918	RefSeq	1432	chr2	-	85764589	85766009		GCAGCAAGAAAAGGTTCGACCACAAAAGAGACAATAGGTGATGATATTTTTATTCGTTGC	100630918	bidirectional	NM_005911	MAT2A	S-adenosylmethionine synthase isoform type-2	+	85766100	85772403	910.58	1742.26	9.47292	10.5823	663.972	1139.93	927.834	1642	1630.86	1953.92	9.04519	9.83982	9.53374	10.5755	10.5728	10.5987
ASHGA5P018798	0.0323825	0.234129	2.01931	down	noncoding	ENST00000457758	RP11-152N13.5	GENCODE	548	chr10	+	75012789	75014102		CAGGGCAGAGCTCCAGGCTTCATACGGTAAAACTCTCTGGGAAGGAAAGGAACTCAGAGT		natural antisense	NM_145170	TTC18	tetratricopeptide repeat protein 18	-	75013515	75118617	126.971	235.797	6.63536	7.64922	106.802	137.985	136.126	233.211	136.312	337.868	6.4197	6.746	6.74038	7.76868	7.08706	8.09192
ASHGA5P055245	0.0307732	0.229985	3.17537	down	noncoding	ENST00000537514	RP11-218M22.1	GENCODE	2338	chr12	+	740056	755044		GTAGCCGTTATCATTTATGTGCCTTTGTTCTGAAATCTGCTTAAGTTTTCTCTAGGAAGT		intronic antisense	NM_016533	NINJ2	ninjurin-2	-	673461	772755	533.138	1507.98	8.63577	10.3027	317.455	728.403	553.557	1379.18	2128.91	1015.84	7.98292	9.16456	8.75984	10.322	10.9399	9.64618
ASHGA5P047104	0.0299372	0.227216	2.2812	down	noncoding	uc001lcv.1	DQ596646	UCSC_knowngene	2195	chr10	-	118588285	118590480		AGGCAACTGGTGTTTCTGCGAGAATGGAATGGAATGTGGTTGAAATTTTGTGTTGTTTTT		intergenic							1908.89	4107.46	10.5661	11.7559	1418.76	2335.51	1972.38	3831.44	2590.52	5900.42	10.1779	10.8722	10.6483	11.8006	11.2209	12.2464
ASHGA5P030529	1.04177e-05	0.0248108	3.38012	down	noncoding	ENST00000569135	RP11-353B9.1	GENCODE	4094	chr15	+	49944335	49948429		GCTCAAGAAATACTTTATGTTTGTCCTATATGAAAGTGTTGATTGCACCTGGTTCTTTGC		intergenic							456.898	1377.47	8.49171	10.2488	444.181	467.3	459.213	1247.85	1411.29	1473.27	8.45805	8.51576	8.50133	10.1851	10.3718	10.1894
ASHGA5P037471	0.0319554	0.233104	2.49642	down	noncoding	TCONS_00024499	XLOC_011816	LincRNAs identified by Cabili et al	1375	chr16	+	86773463	86775053		AGTCATCGGCATCACAGCAAAACAAAAACACACACACAACAGAAGAAACCACGCTGGTGA		intergenic							98.0092	232.702	6.26121	7.58107	79.0837	112.219	102.725	218.07	117.496	362.539	5.99366	6.44491	6.34507	7.6784	6.87102	8.19379
ASHGA5P039099	0.00574468	0.120784	2.9944	down	noncoding	ENST00000485020	RP11-64D22.5	GENCODE	390	chr3	+	151515271	151526037		TTGAGCTACTCTGTGACATTTAATCATTAATAGAAGATTTGGGGTATACACTACAGATGG		intergenic							8.17917	24.231	2.81748	4.39975	8.9025	8.03759	7.59742	18.7429	18.1439	35.8063	2.85479	2.87762	2.72004	4.15738	4.06533	4.97654
ASHGA5P039095	0.016718	0.182547	6.93828	down	noncoding	ENST00000492731	RP11-454C18.1	GENCODE	580	chr3	+	151354961	151375754		CCACAGAGAGGGGAAAATAGCAATTTGCATTCTGAGATAATTTAAGACTAACCTTTAACT		intergenic							5	46.1865	2.32303	5.11761	5	5	5	82.9884	39.3163	16.2548	2.32204	2.32442	2.32265	6.28296	5.22609	3.84379
ASHGA5P020249	0.0342468	0.238831	2.63529	down	noncoding	ENST00000510339	RP11-471J12.1	GENCODE	3408	chr4	+	174451608	174463082		AGATTGGCCAAGGTTCCTGACAGTCACTGAGCTATACGCAATAATAAAGTGCGTGATTCG		bidirectional	NM_021973	HAND2	heart- and neural crest derivatives-expressed protein 2	-	174447651	174451378	17.1548	43.7094	3.77893	5.1769	15.4238	16.3247	19.7158	43.7725	22.2295	65.1263	3.61437	3.72962	3.99281	5.3589	4.36107	5.81072
ASHGA5P000014	0.00593135	0.122854	3.11755	down	noncoding	AF339807		NRED	1670	chr13	+	88346895	88348525	TCONS_00021867	CTTCATTTAACCTTGTTGCTTTGAGTACTCCTAAAGCTTGTAATAATTCTTTGGGGAGTA		intergenic							19.7367	55.7148	3.97789	5.6183	24.0336	14.6103	20.5662	48.1868	41.2092	77.7484	4.29345	3.5889	4.0513	5.49343	5.30201	6.05945
ASHGA5P053697	0.0287511	0.223884	2.15188	down	noncoding	ENST00000377614	RP11-111F5.5	GENCODE	1890	chr9	+	46687461	46746500	ENST00000454645, NM_002009, NR_047527	CCACAAATAATCATGCTTTTTTCCTATGGTTACAGCATTAAACTATATTTTAAGTTGTTT		intergenic							7365.4	16216.4	12.6193	13.7249	6511.76	8064.46	7519.99	14464.7	23353.7	10830.8	12.4603	12.748	12.6496	13.7316	14.2753	13.1677
ASHGA5P039119	0.0410043	0.256509	2.46186	down	noncoding	NR_034008	LOC100498859	RefSeq	791	chr3	+	156807669	156818924		CCAGCAAGCATATGGGATTCATCTGCTGTGAGTGATAATTTATCTAGTTTCTAAAAATAG	100498859	intergenic							25.2436	57.8181	4.30996	5.60971	18.1477	30.3866	27.1966	57.8152	31.8608	83.7781	3.86112	4.61068	4.45809	5.76568	4.90081	6.16264
ASHGA5P039161	1.78925e-05	0.0248108	2.37217	down	noncoding	ENST00000423466	RP11-114M1.1	GENCODE	571	chr3	+	177401414	177409022		GAACTGCATGCAGTTAAGCCGTATAACCTCTCTGATTTTTAGTTTCTCCATCTATTTTAT		intergenic							493	1033.65	8.60089	9.84709	506.567	477.305	495.128	1007.57	992.248	1101.12	8.64421	8.551	8.60745	9.88429	9.89814	9.75885
ASHGA5P041883	0.0137227	0.168297	2.09891	down	noncoding	ENST00000415663	RP3-445N2.1	GENCODE	330	chr6	-	56196585	56196915	NM_001102420, NM_001102421, NM_006007	TTTATGTACCTTAGTTCTGAGTTAGACCTGCAGATGCGTACAGATAGTTCATATTTATGT		intron sense-overlapping	ENST00000370819	COL21A1	collagen, type XXI, alpha 1 [Source:HGNC Symbol;Acc:17025]	-	55921387	56258892	58221.9	110581	15.6016	16.6713	55330.8	59829.9	59505.1	108946	147376	75420.4	15.5469	15.5365	15.7215	16.8058	17.0168	16.1911
ASHGA5P049480	0.0225287	0.203078	2.41883	down	noncoding	NR_024349	LOC284023	RefSeq	2525	chr17	-	7816639	7819265		AGTGTTACTGTATAGTATGTACTCAATAAATATTTGTTGGCTTTATCTCTTATTTTTTAA	284023	intergenic							1975.18	4612.14	10.6252	11.8995	1547.45	2355.29	2022.79	3998.69	6542.93	3294.81	10.3111	10.8842	10.6803	11.8796	12.4469	11.372
ASHGA5P043519	0.000869539	0.0685396	2.66193	down	noncoding	uc003ssb.3	BC040327	UCSC_knowngene	2079	chr7	+	11292739	11425306		GGTTATCTTTGTATTTCAACAATTATAGTCATATTATTAAATATTAATTTGGTTAGCTAA		intronic antisense	NM_015204	THSD7A	thrombospondin type-1 domain-containing protein 7A precursor	-	11410061	11871824	57.5924	131.87	5.51204	6.92451	69.7749	51.3911	51.6111	124.939	128.623	142.048	5.8187	5.35129	5.36612	6.87844	7.00119	6.89391
ASHGA5P031036	0.0231502	0.204886	9.4226	down	noncoding	ENST00000566143	CTD-2196E14.5	GENCODE	473	chr16	-	23698369	23699665		CTGAGTAGTTCAGTTCATCCACAGAATGGATTCAGTAGGCATTTAAATAAAAACACAAGA		intronic antisense	NM_005030	PLK1	serine/threonine-protein kinase PLK1	+	23690200	23701688	15.8054	191.232	3.67573	6.91186	17.4413	14.3333	15.6417	180.245	37.6894	355.761	3.79997	3.56373	3.66349	7.40704	5.16353	8.16501
ASHGA5P015335	0.00107107	0.0706805	3.19563	down	noncoding	ENST00000419400	RP11-383C5.4	GENCODE	446	chr10	-	127389005	127396118		GAACACAAAGGAGAGATGAGAGGAAGTTAGAGGGGCTAGAAGAACCAGGAGACCTGTTGA		intergenic							183.404	513.65	7.15723	8.83334	225.141	155.56	169.513	512.79	406.101	622.059	7.48941	6.91776	7.06453	8.91301	8.6356	8.9514
ASHGA5P029236	0.00350424	0.102209	9.91875	down	noncoding	ENST00000455232	AC007182.6	GENCODE	2159	chr14	-	76041230	76045931		CCATGAAATTTTACAAAACTGGAGACAAAGAGGAGATCCAACAGGATTTCAGAGATTTTA		natural antisense	NM_017791	FLVCR2	feline leukemia virus subgroup C receptor-related protein 2 isoform 1	+	76044939	76114512	27.7238	260.87	4.45672	7.76688	21.6336	35.0672	26.4706	222.176	413.789	146.645	4.13979	4.80962	4.42076	7.70132	8.66405	6.93527
ASHGA5P054530	0.0144266	0.171538	2.66799	down	noncoding	ENST00000454270	RP11-168O10.6	GENCODE	478	chr10	+	91215820	91227897		GCCCATGGGTTACTCGCCATCTAAAACCAAAAATCAGGACATATTTATATCTTATTGCTA		natural antisense	NM_213606	SLC16A12	monocarboxylate transporter 12	-	91190050	91295313	14.8249	34.7035	3.53595	4.95171	9.86857	16.6303	17.9759	34.3785	25.5241	44.2079	2.99225	3.75548	3.86013	5.01111	4.56922	5.27479
ASHGA5P057402	0.000157538	0.0443033	2.48106	down	noncoding	TCONS_00016844	XLOC_007801	LincRNAs identified by Cabili et al	2128	chr9	-	100660034	100664123		TATAAACCTAGGTTCCAGCAGATGCAATTCACAGAAGGTTCAAGGTTTAGGCCAGTGCAC		intergenic							158.247	342.519	6.96122	8.27218	164.777	145.541	164.424	338.61	283.345	405.603	7.0394	6.8218	7.02246	8.31986	8.14576	8.35092
ASHGA5P033767	0.000649395	0.0635427	2.60649	down	noncoding	ENST00000581181	ANKRD20A5P	GENCODE	1180	chr18	+	14179141	14187773		TACAATGTACCATGCTAAGTGCTGTGATCAAAGCAAGGATTCTTGGGACTGGTAAATGTC	440482	intergenic							96.3342	216.218	6.24135	7.62346	107.822	79.5977	101.582	207.22	201.167	240.266	6.43204	5.96199	6.33002	7.60251	7.651	7.61686
ASHGA5P045785	0.0458293	0.268826	2.80513	down	noncoding	ENST00000458111	RP11-439K3.3	GENCODE	527	chr9	+	85891290	85894414		GGAAGTGAGGGCTCTTTCAAGTAAGAAAAACTCATTTTATATTACCTTTTAAGCTAGCTG		intronic antisense	NM_001244959	FRMD3	FERM domain-containing protein 3 isoform 2	-	85857904	86153348	308.405	874.764	7.91267	9.40074	359.242	261.782	304.192	818.081	355.045	1451.17	8.15124	7.68169	7.90508	9.58026	8.45565	10.1663
ASHGA5P045785	0.0458293	0.268826	2.80513	down	noncoding	ENST00000458111	RP11-439K3.3	GENCODE	527	chr9	+	85891290	85894414		GGAAGTGAGGGCTCTTTCAAGTAAGAAAAACTCATTTTATATTACCTTTTAAGCTAGCTG		intronic antisense	NM_001244960	FRMD3	FERM domain-containing protein 3 isoform 3	-	85859538	86082657	308.405	874.764	7.91267	9.40074	359.242	261.782	304.192	818.081	355.045	1451.17	8.15124	7.68169	7.90508	9.58026	8.45565	10.1663
ASHGA5P045785	0.0458293	0.268826	2.80513	down	noncoding	ENST00000458111	RP11-439K3.3	GENCODE	527	chr9	+	85891290	85894414		GGAAGTGAGGGCTCTTTCAAGTAAGAAAAACTCATTTTATATTACCTTTTAAGCTAGCTG		intronic antisense	NM_001244961	FRMD3	FERM domain-containing protein 3 isoform 4	-	85857904	85946876	308.405	874.764	7.91267	9.40074	359.242	261.782	304.192	818.081	355.045	1451.17	8.15124	7.68169	7.90508	9.58026	8.45565	10.1663
ASHGA5P045785	0.0458293	0.268826	2.80513	down	noncoding	ENST00000458111	RP11-439K3.3	GENCODE	527	chr9	+	85891290	85894414		GGAAGTGAGGGCTCTTTCAAGTAAGAAAAACTCATTTTATATTACCTTTTAAGCTAGCTG		intronic antisense	NM_174938	FRMD3	FERM domain-containing protein 3 isoform 1	-	85859538	86153348	308.405	874.764	7.91267	9.40074	359.242	261.782	304.192	818.081	355.045	1451.17	8.15124	7.68169	7.90508	9.58026	8.45565	10.1663
ASHGA5P018989	0.0247096	0.211587	2.25174	down	noncoding	ENST00000463449	TIPARP-AS1	GENCODE	735	chr3	-	156389710	156390659		CTGCTCCAGAAAAGAGTAATAACAGGATGGAGATGGAGTTTCATGACAAAAATGAAGGTG		bidirectional	ENST00000486483	TIPARP	TCDD-inducible poly(ADP-ribose) polymerase [Source:HGNC Symbol;Acc:23696]	+	156391023	156422928	67.2006	142.023	5.73763	6.90867	61.3132	72.7577	67.5308	140.433	79.4558	206.18	5.62995	5.83247	5.75048	7.04465	6.2839	7.39746
ASHGA5P022793	0.00947052	0.148206	3.29695	down	noncoding	ENST00000562920	RP11-23P13.6	GENCODE	400	chr15	+	42187382	42188141		GTGTGATGTTCTCAACGGCAGCTAAAGCCACTGCATACAATGCAAGGACTGGCTCCTGTT		intergenic							62.5382	197.96	5.63461	7.35575	55.0886	69.2367	63.2894	169.487	108.624	315.767	5.47971	5.76146	5.66268	7.32113	6.75259	7.99352
ASHGA5P025683	0.0486407	0.276131	7.8276	down	noncoding	NR_026782	HEATR8	RefSeq	4404	chr1	+	55107426	55175939	NM_001039464, NR_037640, NR_037641	TTCTGTTACCATGTGGATGCTCCAGGGGCCCGCTCCTGCTTAAAAACACCATGCATGCAG	374977	exon sense-overlapping	NM_001039464	HEATR8	HEAT repeat-containing protein 8	+	55107426	55175939	254.206	2120.79	7.4527	10.4213	106.958	403.463	252.196	1763.7	4067.1	531.577	6.42155	8.30056	7.63599	10.6866	11.8388	8.73841
ASHGA5P039552	0.00436569	0.11043	2.06879	down	noncoding	ENST00000505632	RP11-148B6.2	GENCODE	740	chr4	-	113614202	113627966		TTCATGAGGCCATAATGCATTGTTTTGTGCTCAAATTTTGCATTGTATTTAAAGCATTCA		intergenic							1224.66	2348.22	9.9397	10.9885	1043.82	1375.26	1254.9	1915.85	2073.22	3055.6	9.72053	10.1128	9.98572	10.8002	10.9063	11.2589
ASHGA5P045255	0.00513346	0.1165	3.23986	down	noncoding	uc004aen.1	AQP7P1	UCSC_knowngene	771	chr9	-	67254266	67289492	NR_026558, uc004aem.1	TGGAACCACGATGCAGGCTCTAAACTCCTCTACAATCATCCTCCCTTGTGAGAAAAATAC	375719	intergenic							147.607	403.384	6.81435	8.51028	197.411	105.212	140.199	366.409	442.279	401.466	7.3065	6.35216	6.7844	8.42985	8.76546	8.33554
ASHGA5P036273	0.0295352	0.225902	5.83176	down	noncoding	ENST00000565104	RP11-65L3.1	GENCODE	2058	chr2	+	179265560	179267618		TGTGCCTCTTCAATGAATGTTGTATATGAGAATGTTACATTTGTAACAGCACAGGAAACT		intergenic							62.4001	341.49	5.51605	8.05998	32.7628	92.1122	62.3254	290.734	587.843	145.892	4.73946	6.16898	5.6397	8.09502	9.15789	6.92703
ASHGA5P053285	0.0122012	0.161228	3.96351	down	noncoding	uc003viu.3	ST7-AS2	UCSC_knowngene	1281	chr7	-	116712480	116785614		GTTACTAAGTGGATCATGACTGCTTAGTTTCTAGGTGAGCTGAATAAAAATACTAACTGA	93654	intronic antisense	NM_018412	ST7	suppressor of tumorigenicity 7 protein isoform a	+	116593380	116870075	12.2855	43.1165	3.24443	5.23121	7.26114	16.9243	12.6709	41.5498	27.9963	59.8034	2.5677	3.77952	3.38608	5.28416	4.71193	5.69755
ASHGA5P053285	0.0122012	0.161228	3.96351	down	noncoding	uc003viu.3	ST7-AS2	UCSC_knowngene	1281	chr7	-	116712480	116785614		GTTACTAAGTGGATCATGACTGCTTAGTTTCTAGGTGAGCTGAATAAAAATACTAACTGA	93654	intronic antisense	NM_021908	ST7	suppressor of tumorigenicity 7 protein isoform b	+	116593380	116863961	12.2855	43.1165	3.24443	5.23121	7.26114	16.9243	12.6709	41.5498	27.9963	59.8034	2.5677	3.77952	3.38608	5.28416	4.71193	5.69755
ASHGA5P045185	0.027225	0.219594	2.34365	down	noncoding	ENST00000437601	RP4-781K5.8	GENCODE	3574	chr1	+	234861147	234867390	NR_038856	CCAACAATCATTCTTTCTCGCATATTCACTTGTGAATAAATGCAAGAACTGGTGTATTTG		intergenic							183.119	357.063	7.09574	8.3245	107.251	248.678	193.428	323.569	299.767	447.852	6.42487	7.60973	7.25262	8.25571	8.22335	8.49442
ASHGA5P039691	0.00152993	0.079476	5.11949	down	noncoding	uc003isx.1	BC137484	UCSC_knowngene	3513	chr4	-	173908347	173916913		TATTTCCTGCATCATCAGTCAGAAAATGGCATGCAGCTGTATTTTCACTGAACCACACTG		intronic antisense	NM_001034845	GALNTL6	polypeptide N-acetylgalactosaminyltransferase-like 6	+	172734574	173961558	8.04403	40.4873	2.78513	5.14113	7.25306	8.51927	8.35976	37.5066	26.8951	57.0601	2.56659	2.94847	2.84033	5.1388	4.65031	5.63428
ASHGA5P056629	2.3753e-05	0.0248108	2.30432	down	noncoding	TCONS_00006781	XLOC_002573	LincRNAs identified by Cabili et al	367	chr3	+	9291437	9293990	TCONS_00006780	AATCGGGTTGAGCTGTGGAAATGTGTTCTTCAACGTTGGAGGTGGGATCTGGTGGGCAGT		intergenic							79.0844	158.258	5.97325	7.17759	81.1809	75.3659	80.7065	147.568	147.087	180.119	6.03165	5.88357	6.00453	7.12116	7.19527	7.21635
ASHGA5P036405	0.0382937	0.250448	2.04347	down	noncoding	TCONS_00026624	XLOC_012686	LincRNAs identified by Cabili et al	290	chr18	+	53763145	53763519		CTGGTCGGAGAAATTTGTGAAACACTTTGCATAATACTTAAAAGAATGTATGGCACATCA		intronic antisense	ENST00000382897	AC006305.1	HCG2045177; Uncharacterized protein; cDNA FLJ45743 fis, clone KIDNE2016464 [Source:UniProtKB/TrEMBL;Acc:Q6ZS83]	-	53670843	53858493	16.4489	29.1538	3.69538	4.7264	24.203	10.908	14.2357	25.3114	26.6689	35.4811	4.30487	3.23915	3.54213	4.57789	4.63843	4.96289
ASHGA5P040164	0.00224408	0.0903631	2.28714	down	noncoding	ENST00000446530	BX004987.3	GENCODE	337	chr1	+	143361973	143372316	ENST00000344693, ENST00000429521, ENST00000435585, ENST00000456937, ENST00000580195, NR_027995	TCTGACAGAAAAGACATCTGAGAAACAAAACAAGCAAATTTGTTTTCCATTTTGCACCTG		intergenic							670.139	1359.68	9.03416	10.2277	534.243	789.548	686.627	1281.65	1196.6	1600.78	8.72644	9.29339	9.08266	10.223	10.1515	10.3087
ASHGA5P041506	0.00288029	0.0981667	2.87628	down	noncoding	ENST00000499583	RP11-175K6.1	GENCODE	2664	chr5	+	158527689	158544486		GGCTTCCATTCACAAATCTGATTGTTTAAATAAATCTGTCTCCAGTAAATATGTTGGCAC		bidirectional	NM_024007	EBF1	transcription factor COE1	-	158122922	158526788	237.706	599.851	7.54166	9.06586	193.305	267.408	252.406	530.212	713.004	556.339	7.27483	7.71275	7.6374	8.96039	9.43719	8.80001
ASHGA5P031845	0.016276	0.179989	2.63827	down	noncoding	ENST00000569274	RP11-63M22.2	GENCODE	1790	chr16	+	66754799	66765688		ATTGGTCACTATACCACAATTATCATTCTACAGTCAGTTTACTGTCATTACCTAGACAAC		natural antisense	NM_006141	DYNC1LI2	cytoplasmic dynein 1 light intermediate chain 2	-	66754798	66785525	286.212	667.582	7.76966	9.16925	191.602	368.141	298.892	644.27	435.523	922.954	7.26211	8.16896	7.8779	9.24388	8.7437	9.52016
ASHGA5P015422	0.00571507	0.120462	2.85807	down	noncoding	ENST00000420143	ANKRD20A19P	GENCODE	641	chr13	-	24515107	24520363		CGGATTCTAGGAGCCGGTGGTTGGGGGTCTGAGAAGTCACCACCACCAAGAAGTTCTTCG		intergenic							69.1359	173.113	5.7821	7.29714	65.886	71.8062	69.7153	158.475	223.008	137.856	5.73551	5.81584	5.79495	7.22342	7.81449	6.85352
ASHGA5P043260	0.0332218	0.23612	8.72458	down	noncoding	NR_027374	LHFPL3-AS2	RefSeq	1911	chr7	-	104535074	104567092		AGATGAAATAGAGTAGAATTGAGAAAAGCAGTTTCTTAGACCTCCCTGTGAAGTTTTTCT	723809	intronic antisense	NM_199000	LHFPL3	lipoma HMGIC fusion partner-like 3 protein	+	103969103	104549003	1128.77	7113.9	9.38813	12.5132	241.196	1863.24	1281.86	6439.53	10292.5	4609.62	7.58692	10.561	10.0165	12.5775	13.0885	11.8736
ASHGA5P044020	7.57806e-05	0.0336893	4.17339	down	noncoding	ENST00000489632	RP4-555L14.5	GENCODE	751	chr7	+	151106246	151110440		GCACAGTGTGGAAGAACTCAACTTTTTAAAGACAGAGATCAGCTTTAAATATTGCTAAGA		intronic antisense	NM_198285	WDR86	WD repeat-containing protein 86	-	151078206	151107124	48.0182	175.9	5.2618	7.32302	53.3193	41.8822	48.8533	157.045	168.803	201.852	5.43621	5.05997	5.28923	7.20922	7.39314	7.3667
ASHGA5P039526	0.043666	0.263101	3.02784	down	noncoding	ENST00000509399	RP11-297P16.4	GENCODE	830	chr4	-	104472083	104480284		TTAGAAGAAGAATGGTGTATGCCATATTTCTGCATTTAGAACTCACGTGGAGACATGTGT		intergenic							11.3555	33.5701	3.19917	4.79746	11.8842	13.9073	8.27501	22.4053	57.8173	20.4876	3.24523	3.52679	2.8255	4.40641	5.80882	4.17716
ASHGA5P056580	0.000721359	0.0651917	4.09209	down	noncoding	TCONS_00006328	XLOC_002945	LincRNAs identified by Cabili et al	496	chr3	+	182699181	182704748		ACTCCTGTGGATGACATTTTACAAAGTAAGGAGCATCCTGATTGCTGAACACGTGGAGGT		intronic antisense	ENST00000460412	DCUN1D1	DCN1, defective in cullin neddylation 1, domain containing 1 (S. cerevisiae) [Source:HGNC Symbol;Acc:18184]	-	182681718	182703720	15.0056	53.9725	3.58134	5.61417	16.1174	17.6604	11.2391	49.2612	46.1758	66.4807	3.67834	3.84059	3.22508	5.52748	5.47403	5.84101
ASHGA5P056580	0.000721359	0.0651917	4.09209	down	noncoding	TCONS_00006328	XLOC_002945	LincRNAs identified by Cabili et al	496	chr3	+	182699181	182704748		ACTCCTGTGGATGACATTTTACAAAGTAAGGAGCATCCTGATTGCTGAACACGTGGAGGT		intronic antisense	ENST00000466812	DCUN1D1	DCN1, defective in cullin neddylation 1, domain containing 1 (S. cerevisiae) [Source:HGNC Symbol;Acc:18184]	-	182681787	182703701	15.0056	53.9725	3.58134	5.61417	16.1174	17.6604	11.2391	49.2612	46.1758	66.4807	3.67834	3.84059	3.22508	5.52748	5.47403	5.84101
ASHGA5P056580	0.000721359	0.0651917	4.09209	down	noncoding	TCONS_00006328	XLOC_002945	LincRNAs identified by Cabili et al	496	chr3	+	182699181	182704748		ACTCCTGTGGATGACATTTTACAAAGTAAGGAGCATCCTGATTGCTGAACACGTGGAGGT		intronic antisense	ENST00000469954	DCUN1D1	DCN1, defective in cullin neddylation 1, domain containing 1 (S. cerevisiae) [Source:HGNC Symbol;Acc:18184]	-	182662821	182703741	15.0056	53.9725	3.58134	5.61417	16.1174	17.6604	11.2391	49.2612	46.1758	66.4807	3.67834	3.84059	3.22508	5.52748	5.47403	5.84101
ASHGA5P056580	0.000721359	0.0651917	4.09209	down	noncoding	TCONS_00006328	XLOC_002945	LincRNAs identified by Cabili et al	496	chr3	+	182699181	182704748		ACTCCTGTGGATGACATTTTACAAAGTAAGGAGCATCCTGATTGCTGAACACGTGGAGGT		intronic antisense	ENST00000487822	DCUN1D1	DCN1, defective in cullin neddylation 1, domain containing 1 (S. cerevisiae) [Source:HGNC Symbol;Acc:18184]	-	182681735	182703719	15.0056	53.9725	3.58134	5.61417	16.1174	17.6604	11.2391	49.2612	46.1758	66.4807	3.67834	3.84059	3.22508	5.52748	5.47403	5.84101
ASHGA5P039507	0.00151786	0.0794057	3.01837	down	noncoding	ENST00000518105	RP11-681L8.1	GENCODE	691	chr4	-	98307110	98554974		TGGAGGATAGAATGGGAAAATGCTGATTGCAAGTTATTTCCGACATCCTTGAACTTACCT		intron sense-overlapping	NM_174952	STPG2	uncharacterized protein C4orf37	-	98480024	99064391	13.2062	35.4329	3.42238	5.01615	11.8827	14.3395	13.3963	30.5243	43.5762	32.1982	3.24508	3.56443	3.45763	4.84032	5.38396	4.82417
ASHGA5P040105	0.000628272	0.0633584	5.19856	down	noncoding	uc003ifn.3	AK090904	UCSC_knowngene	2963	chr4	+	128758921	128761884		GCATCTTTATGCTAGTGAACAAAGTAGCAATAAATGTTCATTTTTGGATGGCAGTACACA		intergenic							244.462	1113.21	7.5644	9.94252	311.173	200.713	221.5	1002.84	1251.36	1085.42	7.95306	7.2906	7.44954	9.87351	10.2148	9.73922
ASHGA5P029222	0.000949996	0.0686193	3.13214	down	noncoding	ENST00000557304	RP4-693M11.3	GENCODE	693	chr14	-	74164805	74167054		TGTCTGAGAACTACCTGTAATTAAAAGTCATTGAGAAACAAGGAGAAAGAGAACCAGTTT		natural antisense	NM_001201366	DNAL1	dynein light chain 1, axonemal isoform 2	+	74111577	74170431	29.0678	80.3232	4.54347	6.19062	35.2333	26.1048	25.8652	68.4279	73.9793	98.5623	4.84903	4.39529	4.3861	6.00545	6.17773	6.38868
ASHGA5P029222	0.000949996	0.0686193	3.13214	down	noncoding	ENST00000557304	RP4-693M11.3	GENCODE	693	chr14	-	74164805	74167054		TGTCTGAGAACTACCTGTAATTAAAAGTCATTGAGAAACAAGGAGAAAGAGAACCAGTTT		natural antisense	NM_031427	DNAL1	dynein light chain 1, axonemal isoform 1	+	74111577	74170431	29.0678	80.3232	4.54347	6.19062	35.2333	26.1048	25.8652	68.4279	73.9793	98.5623	4.84903	4.39529	4.3861	6.00545	6.17773	6.38868
ASHGA5P036785	0.0158715	0.178198	2.3846	down	noncoding	uc002xjn.1	BC035080	UCSC_knowngene	1459	chr20	-	39726968	39766640		CATAAGAACCAAGAAGAAAGTTAAATGAACCAATCACAATTCCAGAATTCTCCAGAGGTT		natural antisense	NM_002660	PLCG1	1-phosphatidylinositol 4,5-bisphosphate phosphodiesterase gamma-1 isoform a	+	39766160	39804357	226.01	452.15	7.41508	8.66883	139.249	286.765	252.016	424.319	410.55	521.581	6.80105	7.80952	7.63467	8.64044	8.65367	8.71237
ASHGA5P036785	0.0158715	0.178198	2.3846	down	noncoding	uc002xjn.1	BC035080	UCSC_knowngene	1459	chr20	-	39726968	39766640		CATAAGAACCAAGAAGAAAGTTAAATGAACCAATCACAATTCCAGAATTCTCCAGAGGTT		natural antisense	NM_003286	TOP1	DNA topoisomerase 1	+	39657461	39753126	226.01	452.15	7.41508	8.66883	139.249	286.765	252.016	424.319	410.55	521.581	6.80105	7.80952	7.63467	8.64044	8.65367	8.71237
ASHGA5P036785	0.0158715	0.178198	2.3846	down	noncoding	uc002xjn.1	BC035080	UCSC_knowngene	1459	chr20	-	39726968	39766640		CATAAGAACCAAGAAGAAAGTTAAATGAACCAATCACAATTCCAGAATTCTCCAGAGGTT		natural antisense	NM_182811	PLCG1	1-phosphatidylinositol 4,5-bisphosphate phosphodiesterase gamma-1 isoform b	+	39766160	39804357	226.01	452.15	7.41508	8.66883	139.249	286.765	252.016	424.319	410.55	521.581	6.80105	7.80952	7.63467	8.64044	8.65367	8.71237
ASHGA5P021381	0.0419896	0.258425	2.0791	down	noncoding	ENST00000531315	FOLH1B	GENCODE	2163	chr11	+	89371682	89431772	ENST00000532352, NM_001014986, NM_001193472	AGGACTTTGACAAAAGCAAGCATGTCATCTATGCTCCAAGCAGCCACAACAAGTATGCAG		exon sense-overlapping	NM_153696	FOLH1B	putative N-acetylated-alpha-linked acidic dipeptidase	+	89392464	89431886	263.626	462.567	7.64063	8.69659	361.613	186.436	242.828	447.662	546.233	393.805	8.16109	7.18012	7.58066	8.71932	9.06053	8.30992
ASHGA5P048338	0.0280728	0.221894	2.46846	down	noncoding	ENST00000530759	RP11-111M22.3	GENCODE	599	chr11	-	76152381	76155618	ENST00000571090, ENST00000572035	TATCTCGTGCTATCTCTGTCAAGGGCAAGAAGGAGAAGGAATTTATTTGAGGCCCTACGA		bidirectional	NM_020193	C11orf30	protein EMSY	+	76156068	76262589	505.961	1123.61	8.5907	9.89431	689.088	363.48	465.315	1060.6	693.079	1617.14	9.1029	8.15065	8.51853	9.9614	9.39683	10.3247
ASHGA5P026536	0.00769881	0.136008	5.41301	down	noncoding	TCONS_00011949	XLOC_005461	LincRNAs identified by Cabili et al	287	chr6	+	129007994	129014131	TCONS_00011948, TCONS_00012597	CATCTTATCTCACAAAGCTGATTAACATAAATGAAGGAGCCTTGGAAAATGGAAAGCATT		intron sense-overlapping	ENST00000563385	RP11-73O6.4	Uncharacterized protein [Source:UniProtKB/TrEMBL;Acc:H3BR05]	+	126112110	130461627	11.577	52.0863	3.14529	5.58172	5	18.8887	10.8424	46.5059	61.1481	48.6049	2.32204	3.93649	3.17733	5.44119	5.88924	5.41473
ASHGA5P017016	0.0346162	0.240166	3.73187	down	noncoding	ENST00000436742	RP11-183M13.1	GENCODE	1993	chr1	+	78695282	78759574		GAGGAGGACTGCTTTAGAACAGGAAACTTTCTATAATAATACCAATACAACCAAAGACTA		intergenic							12.3697	43.0485	3.26814	5.16804	8.59356	18.1159	10.3995	34.159	71.5311	23.4553	2.80547	3.87786	3.1211	5.00313	6.12763	4.37337
ASHGA5P039132	0.00156443	0.0803489	3.55505	down	noncoding	ENST00000498616	RP11-85M11.2	GENCODE	563	chr3	+	164924749	165209054		AGCATATTCCATCATTTCCTAAAACCAAGATAGAGCACATATGGGAACTTGTGAAATAAG		intergenic							33.8594	106.087	4.75338	6.58325	43.0306	31.0734	27.4741	89.3919	93.1181	135.751	5.14064	4.64576	4.47374	6.38979	6.52686	6.8331
ASHGA5P016960	0.00509963	0.116269	9.15745	down	noncoding	ENST00000436032	SRGAP3-AS2	GENCODE	1201	chr3	+	9234176	9236045		AAAGAGATGGCTGAACCAGTCCAGAATCACAAGAAAGGCATCAGCACCTTCTGTGAAATG	100507660	intronic antisense	NM_001033117	SRGAP3	SLIT-ROBO Rho GTPase-activating protein 3 isoform b	-	9022275	9291369	14.1215	130.754	3.48835	6.6833	15.6569	8.61254	18.0951	125.41	54.6616	212.19	3.63555	2.9603	3.8692	6.88446	5.72543	7.44
ASHGA5P016960	0.00509963	0.116269	9.15745	down	noncoding	ENST00000436032	SRGAP3-AS2	GENCODE	1201	chr3	+	9234176	9236045		AAAGAGATGGCTGAACCAGTCCAGAATCACAAGAAAGGCATCAGCACCTTCTGTGAAATG	100507660	intronic antisense	NM_014850	SRGAP3	SLIT-ROBO Rho GTPase-activating protein 3 isoform a	-	9022275	9291369	14.1215	130.754	3.48835	6.6833	15.6569	8.61254	18.0951	125.41	54.6616	212.19	3.63555	2.9603	3.8692	6.88446	5.72543	7.44
ASHGA5P019218	0.012761	0.164595	2.43964	down	noncoding	NR_026587	EFCAB2	RefSeq	3687	chr1	+	245133630	245288530		AAGGACAGGGAAGAGAGATTGGAACAATTATCAGGTCATTAGGATGCTGTCCTACGGAAG	84288	exon sense-overlapping	NM_001143943	EFCAB2	EF-hand calcium-binding domain-containing protein 2 isoform b	+	245133630	245288530	484.715	1007.99	8.52059	9.80725	312.132	615.098	526.916	917.039	1052.96	1053.95	7.95841	8.90838	8.69497	9.74763	9.97476	9.69938
ASHGA5P019218	0.012761	0.164595	2.43964	down	noncoding	NR_026587	EFCAB2	RefSeq	3687	chr1	+	245133630	245288530		AAGGACAGGGAAGAGAGATTGGAACAATTATCAGGTCATTAGGATGCTGTCCTACGGAAG	84288	exon sense-overlapping	NM_032328	EFCAB2	EF-hand calcium-binding domain-containing protein 2 isoform a	+	245133170	245251148	484.715	1007.99	8.52059	9.80725	312.132	615.098	526.916	917.039	1052.96	1053.95	7.95841	8.90838	8.69497	9.74763	9.97476	9.69938
ASHGA5P020607	0.00206266	0.0888724	4.1606	down	noncoding	ENST00000517437	KB-1047C11.2	GENCODE	456	chr8	+	96444864	96822364	ENST00000521905, NR_038201, NR_038202	AGAGTTTGCTAGCACAAGAGATGAAGCAACAATGGCCATGAGGGATTCAAGGATTATGCG		intergenic							15.5123	57.0218	3.63125	5.68804	20.5465	10.1694	15.8211	52.4737	47.2531	71.3387	4.05533	3.16139	3.67702	5.62088	5.50716	5.93608
ASHGA5P038732	0.00555073	0.119864	3.34162	down	noncoding	ENST00000561507	RP11-1024P17.1	GENCODE	1916	chr3	+	30739152	30741068		CTGACACAATGTAGGAGCAATCCATGGTACTCAAAGAATATTATGGAATTTAACAACAAG		intergenic							113.612	339.009	6.48633	8.22688	110.725	111.6	118.511	311.349	451.186	254.493	6.47348	6.43506	6.55045	8.19845	8.79181	7.69037
ASHGA5P054367	0.0420178	0.258425	6.0156	down	noncoding	ENST00000434919	SFTA1P	GENCODE	254	chr10	-	10828606	10836943		GAAAATGTGGAGTGTCAGTCAAGAGGCAACACTAGGAGGCAAGGAATCTGCATTTCTTTC		intergenic							26.5403	159.625	4.31024	6.89894	14.1277	30.3671	35.1262	138.828	288.397	51.6488	3.49384	4.6102	4.82667	7.02743	8.17186	5.49754
ASHGA5P023400	0.000189863	0.0443033	2.73554	down	noncoding	ENST00000580195	ANKRD20A5P	GENCODE	432	chr18	+	14205163	14215543		TTGAGAGCAGTGTTGATTTACCCAATACTAATGGGAACCATTGAGCATTTGCCTTGTGGT	440482	intergenic							451.713	1090.96	8.46815	9.91998	396.077	496.736	462.328	1007.43	1094.51	1170.95	8.28885	8.60678	8.50881	9.88388	10.0316	9.84442
ASHGA5P027308	0.000555893	0.0593814	2.75209	down	noncoding	NR_033854	LOC283335	RefSeq	2863	chr12	-	53436972	53448222		TTCTCTGACTTTAGAGTACCTTTTGGGACATAGGGCCTTCCTCTCTACCCTTTCTGTACA	283335	natural antisense	NM_015319	TENC1	tensin-like C1 domain-containing phosphatase isoform 1	+	53442732	53458162	467.505	1131.52	8.50929	9.96981	387.261	543.435	471.818	1108.04	984.057	1302.45	8.25488	8.73384	8.53914	10.0215	9.88388	10.0041
ASHGA5P027308	0.000555893	0.0593814	2.75209	down	noncoding	NR_033854	LOC283335	RefSeq	2863	chr12	-	53436972	53448222		TTCTCTGACTTTAGAGTACCTTTTGGGACATAGGGCCTTCCTCTCTACCCTTTCTGTACA	283335	natural antisense	NM_170754	TENC1	tensin-like C1 domain-containing phosphatase isoform 2	+	53443834	53458162	467.505	1131.52	8.50929	9.96981	387.261	543.435	471.818	1108.04	984.057	1302.45	8.25488	8.73384	8.53914	10.0215	9.88388	10.0041
ASHGA5P027308	0.000555893	0.0593814	2.75209	down	noncoding	NR_033854	LOC283335	RefSeq	2863	chr12	-	53436972	53448222		TTCTCTGACTTTAGAGTACCTTTTGGGACATAGGGCCTTCCTCTCTACCCTTTCTGTACA	283335	natural antisense	NM_198316	TENC1	tensin-like C1 domain-containing phosphatase isoform 3	+	53440809	53458162	467.505	1131.52	8.50929	9.96981	387.261	543.435	471.818	1108.04	984.057	1302.45	8.25488	8.73384	8.53914	10.0215	9.88388	10.0041
ASHGA5P034876	0.0211963	0.198933	4.17075	down	noncoding	ENST00000569008	RP11-434B12.1	GENCODE	1553	chr2	-	8861263	8862816		CTTGCCCTTTCATATGTCTCTTGTCACTATTCTGTGTAAGATTATAATCCCAAATACCAC		intergenic							798.119	2938.48	9.19788	11.2582	422.364	1136.57	835.422	2695.77	4145.52	1974.15	8.3845	9.83687	9.37226	11.2977	11.862	10.6149
ASHGA5P054139	0.0305205	0.229116	2.10147	down	noncoding	ENST00000438602	RP11-308D16.4	GENCODE	582	chrX	+	136075645	136103789		CCCCTAATTACATAATTTTAAGCATATATATAAAAATGTAAAATCTCATTGTCTGGCCTC		intergenic							371.737	701.206	8.15757	9.22898	261.712	466.13	387.369	588.411	488.748	1026.46	7.70638	8.51161	8.25474	9.11455	8.91039	9.66199
ASHGA5P041207	0.0437801	0.263101	2.80932	down	noncoding	ENST00000505572	CTD-2331D11.3	GENCODE	483	chr5	+	84725519	84726002		GAAGAAGCAATCAGGGACTGTGTGCACCAACATTTCACTATGAATTAGACCTAGATCCTG		intergenic							25.5341	65.8132	4.32788	5.8181	18.3363	27.5229	30.7432	51.1272	105.258	41.0541	3.88023	4.47167	4.63173	5.58048	6.70435	5.16946
ASHGA5P043876	0.0021325	0.0896478	3.71239	down	noncoding	uc003vla.3	AL110181	UCSC_knowngene	1766	chr7	+	123389268	123391034		CTGCAACTCCTCTAAGTTGAAAGCACAGTGACAAGAGAAAGCATTACAAATTCTTGAGAA		bidirectional	NM_003941	WASL	neural Wiskott-Aldrich syndrome protein	-	123321996	123389116	277.919	905.47	7.75408	9.64642	212.875	329.247	291.634	849.512	1068.39	798.506	7.4098	8.00996	7.84247	9.6388	9.99677	9.3037
ASHGA5P047418	0.000661663	0.0639167	2.33652	down	noncoding	ENST00000449695	RP11-564C4.6	GENCODE	2762	chr10	+	52415726	52420028		AATGTATTTGGAACGTGTTTCAAAATTTACCATAGCTATCTATAGATATCTCTGTCTATC		intergenic							32.1271	66.544	4.69733	5.92169	34.3682	28.6183	33.3948	63.354	56.4147	79.8634	4.80936	4.52646	4.75617	5.8975	5.77288	6.0947
ASHGA5P057704	0.00330553	0.100459	2.57308	down	noncoding	TCONS_00020934	XLOC_010205	LincRNAs identified by Cabili et al	339	chr12	-	115134838	115135302		ACCACTCGGTGTTCCATAATGACAGCGAGGAGGCAGAAACCCTAAATCCTGAAACATTTT		intergenic							7.77921	18.8652	2.74055	4.10405	6.97963	8.93044	7.42757	18.117	22.567	15.9118	2.52081	3.00589	2.69496	4.11007	4.38659	3.81549
ASHGA5P051214	0.0288019	0.223884	2.10109	down	noncoding	NR_003608	TUBA3FP	RefSeq	1964	chr22	-	21362495	21368576	uc010gss.2	CACGTCAGCTAGGTTGCAAGGATAATAATTTTAGTAATTTATTTCCTACCGCCTTATACT	113691	bidirectional	NM_001159554	P2RX6	P2X purinoceptor 6 isoform 2	+	21369441	21382302	72.1286	137.84	5.8218	6.89294	55.3203	84.1808	76.8847	129.901	85.3594	198.26	5.48643	6.03845	5.94053	6.93547	6.40242	7.34093
[truncated: 1,189 more rows]

## Sheet: up_Exp2_vs_Exp1
# Fold Change cut-off: 2.0 # P-value cut-off: 0.05 # Condition pairs: Exp2_vs_Exp1 # Column A: ProbeName it represents probe name. # Column B: P-value, P-value calculated from unpaired t-test. # Column C: FDR, FDR is calculated from Benjamini Hochberg FDR. # Column D: Fold Change, the absolute ratio (no log scale) of normalized intensities between two conditions. # Column E: Regulation, it depict…
[truncated: 1,211 more rows]

[truncated: 3 more sheets: down_Exp2_vs_Exp1, up_Exp1_vs_Ctrl, down_Exp1_vs_Ctrl]
