# Supplementary material for: LncRNA-AC009948.5 promotes invasion and metastasis of lung adenocarcinoma by binding to miR-186-5p
Source: Front Oncol. 2022 Aug 19;12:949951. doi: 10.3389/fonc.2022.949951 (PMC9437580; doi:10.3389/fonc.2022.949951)
Supplement: Supplementary file 10 [file DataSheet_7.zip › KEGG.R]

library(ggplot2)
setwd("E:/RÓïÑÔ/KEGG¸»¼¯Õ¹Ê¾/linc00850")
pathway =  read.delim("clipboard",header=T,sep="\t")
pp<-ggplot(data=pathway, mapping=aes(x=KEGG.pathway,y=genes,fill=p.value,position="dodge")) + geom_bar(stat="identity")+coord_flip()+scale_fill_continuous(low = "red",high = "blue")
pp1=pp+labs(x="KEGG pathway",y="",title="KEGG pathway enrichment  ")
pp1
pp1+labs(fill="-log10(P Value)")
ggsave("kegg.tiff",width=8,height=4)
