# Supplementary material for: LncRNA-AC009948.5 promotes invasion and metastasis of lung adenocarcinoma by binding to miR-186-5p
Source: Front Oncol. 2022 Aug 19;12:949951. doi: 10.3389/fonc.2022.949951 (PMC9437580; doi:10.3389/fonc.2022.949951)
Supplement: Supplementary file 10 [file DataSheet_7.zip › Revised-original data.xls]

## Sheet: Fig1
Fig1D	Non-tumor tissues	Lung adenocarcinoma tissues	P<0.0001		Fig1F	Month	High expression	Low expression	P=0.0225		Fig1G	Month	High expression	Low expression	P=0.0057
	0.91	4.6				2	0					2	1
	0.87	4.17				5	0					5	0
	0.86	4.12				53	1					2	0
	0.82	4.04				3	1					3	1
	0.8	3.82				45	1					1	0
	0.76	3.8				2	1					2	1
	0.73	3.53				48	1					3	0
	0.7	2.98				3	1					32	1
	0.68	2.93				52	0					5	0
	0.64	2.87				2	1					2	1
	0.62	2.65				5	1					6	0
	0.57	2				45	0					3	0
	0.55	1.84				5	1					5	1
	0.54	1.82				57	0					45	1
	0.42	1.79				2	1					2	1
	0.31	1.78				4	0					8	0
	0.23	1.75				5	0					55	0
	0.12	1.71				28	0					5	1
	0.09	1.68				12	0					12	0
	0	1.65				5	1					5	1
	0	1.62				15	1					15	1
	0	1.57				11	0					11	0
	-0.1	1.54				4	0					4	0
	-0.14	1.52				22	1					22	1
	-0.18	1.52				1	0					1	0
	-0.24	1.43				17	1					17	1
	-0.37	1.41				5	1					5	1
	-0.39	1.34				15	0					15	0
	-0.48	1.31				33	1					33	1
	-0.52	1.28				1	0					1	0
	-0.63	1.24				35	0					35	1
	-0.72	1.23				33	1					54	1
	-0.83	1.22				27	0					27	0
	-1.12	1.17				23	0					23	1
	-1.34	1.16				35	1					35	1
	-1.54	1.11				1	0					1	0
	-1.72	1.07				29	1					29	1
	-1.91	1				45	0					45	1
	-1.99	0.95				1	1					1	1
	-2.12	0.94				3	1					3	1
						3	1					3	1
						47	1					3	0
						1	1					1	1
						13	1					13	0
						5	0					5	1
						1	1					1	1
						4	0					4	0
						35	0					12	1
						12	0					12	0
						55	1					12	0
						2		0				2		0
						4		1				57		1
						49		0				2		1
						8		1				17		1
						6		0				6		0
						12		1				12		1
						4		0				4		0
						16		1				46		1
						6		0				6		1
						48		0				48		0
						45		1				25		0
						17		1				15		1
						32		0				18		1
						48		1				48		0
						6		0				6		0
						45		0				45		0
						34		1				54		1
						28		1				29		1
						8		0				8		0
						40		1				40		1
						44		0				5		0
						44		1				44		1
						19		0				22		0
						58		1				58		1
						25		0				50		0
						8		1				8		1
						54		0				54		0
						5		0				5		1
						55		1				55		0
						60		0				60		0

## Sheet: 数据汇总
Fig1E	BEAS-2B	H1299	H226	A549	H1975
	1	6.641	1.326	7.736	1.313
	1	6.493	1.427	7.438	1.256
	1	6.315	1.177	7.215	1.112
		P<0.0001	P=0.013	P<0.0001	P=0.0192
Fig2A	Scrambled			SiAC009948.5
	1	1	1	0.54	0.51	0.42	P=0.0001
	NC			overAC009948.5
	1	1	1	812	854	833	P<0.0001
Fig2G	Scrambled			SiAC009948.5			NC			overAC009948.5
	215	235	228	145	165	152	225	241	230	389	378	382
	152	145	137	82	79	89	155	142	159	246	252	261
Fig2H	Scrambled			SiAC009948.5			NC			OverAC009948.5
	56	55	59	17	18	21	51	52	49	78	72	73
	P<0.0001							P=0.0003
Fig2J	Scr	SiAC009948.5	P<0.0001
	1.142	0.423
	1.021	0.394
	0.992	0.51
	1.123	0.476
	1.011	0.492
Fig2K	weeks	Scr					SiAC009948.5
	0	0	0	0	0	0	0	0	0	0	0	P<0.0001
	1	10.22	12	5.88	7.56	6.16	8.22	2	6.88	5.56	9.16
	2	37.25	27.78	18.85	16.91	20.26	15.52	6.56	14.64	11.48	13.56
	3	125.58	68.15	101.36	136.49	113.84	67.25	27.78	58.85	36.91	60.26
	4	326.35	205.18	306.46	254.54	185.62	107.25	57.78	128.85	85.91	95.26
	5	522.84	335.57	426.67	405.49	305.23	244.58	96.15	155.36	166.49	143.84
Fig2N	Scr	SiAC009948.5	P<0.0001
	9	3
	10	1
	9	4
	11	1
	10	3
Fig3A		Cytoplasm			Nucleus
	GAPDH	0.67	0.71	0.68	0.33	0.29	0.32
	LncRNA- AC009948.5	0.76	0.73	0.69	0.24	0.27	0.31
	U6	0.13	0.16	0.11	0.87	0.84	0.89
	GAPDH	0.77	0.76	0.81	0.23	0.24	0.19
	LncRNA- AC009948.5	0.91	0.88	0.86	0.09	0.12	0.14
	U6	0.17	0.14	0.11	0.83	0.86	0.89
Fig3C	mimics NC+Lnc-AC009948.5 WT			miR-186-mimics+LncRNA-AC009948.5 WT			mimics NC+Lnc-AC009948.5 Mut			miR-186 mimics+Lnc-AC009948.5 MUT
	1	1	1	0.35	0.41	0.39	1.1	1.15	0.98	0.98	1.1	1.02
Fig3D	BEAS-2B	H1299	H226	A549	H1975
	1	0.56	0.61	0.35	0.66
	1	0.51	0.68	0.29	0.62
	1	0.53	0.64	0.32	0.59
		P<0.0001	P<0.0001	P<0.0001	P<0.0001
Fig3L	mimics NC+NCAPG2 WT			miR-186-mimics+NCAPG2 WT			mimics NC+NCAPG2 Mut			miR-186 mimics+NCAPG2 MUT
	1	1	1	0.21	0.28	0.3	1.1	1.15	0.98	1.1	1.02	0.93
Fig3M	BEAS-2B	H1299	H226	A549	H1975
	1	5.923	2.84	7.345	2.653
	1	6.224	2.534	6.885	2.351
	1	5.856	2.62	7.054	2.556
		P<0.0001	P<0.0001	P<0.0001	P<0.0001
Fig4B	Scrambled			SiAC009948.5			NC			overAC009948.5
	1	1	1	2.12	2.17	2.35	1	1	1	0.41	0.37	0.34
	P=0.0033						P=0.0010
Fig4C	con			over-miR-186			sh-con			sh-miR-186-5p			shAC009948.5 +sh-miR-186-5p
Migration	259	261	263	184	192	192	254	268	261	345	374	358	266	271	268
Invasion	145	151	149	77	82	83	151	157	168	225	234	233	154	161	162
Fig4D	con	over-miR-186	sh-con	sh-miR-186-5p	SiAC009948.5 +sh-miR-186-5p
	1	0.45	1	2.31	1.12
	1	0.51	1	2.45	1.23
	1	0.49	1	2.44	1.09
	P<0.0001		P<0.0001
Fig5C	P-LIMK	Scrambled			SiAC009948.5				P-Confilin	Scrambled			SiAC009948.5
		Mean	SD	N	Mean	SD	N			Mean	SD	N	Mean	SD	N
		1	0.09	3	1	0.12	3			1	0.14	3	1	0.15	3
		2.32	0.17	3	1.48	0.14	3			3.21	0.25	3	1.34	0.17	3
		2.95	0.13	3	1.55	0.23	3			4.75	0.15	3	2.66	0.23	3
		2.9	0.24	3	1.45	0.21	3			4.92	0.12	3	2.45	0.2	3
Fig5D		Scrambled			SiAC009948.5			over-miR-186			SiAC009948.5+sh-miR-186-5p			P<0.0001
		Mean	SD	N	Mean	SD	N	Mean	SD	N	Mean	SD	N
	E-cadherin	1	0.058	3	3.35	0.145	3	3.49	0.182	3	0.95	0.075	3
	Vimentin	1	0.106	3	0.47	0.074	3	0.43	0.135	3	0.96	0.082	3
Fig5E		Scrambled			SiAC009948.5			P=0.0277
	p-Akt	1	0	3	0.21	0.05	3
	p-Akt	1.24	0.08	3	0.52	0.11	3
	p-GSK3β	1	0	3	0.32	0.24	3
	p-GSK3β	2.22	0.19	3	1.07	0.16	3
Fig5F		Scrambled			SiAC009948.5			P<0.0001
		Mean	SD	N	Mean	SD	N
	E-cadherin	1	0	3	1.65	0.2	3
	E-cadherin	0.05	0.23	3	0.3	0.12	3
	E-cadherin	0.98	0.19	3	1.57	0.19	3
	Vimentin	1	0	3	0.69	0.19	3
	Vimentin	2.2	0.21	3	1.1	0.15	3
	Vimentin	1.19	0.14	3	0.63	0.12	3
Fig5G	Scrambled			SiAC009948.5			P<0.0001
	Mean	SD	N	Mean	SD	N
	1	0.035	3	0.45	0.07	3
	2.2	0.045	3	0.87	0.06	3
	1.25	0.06	3	0.36	0.023	3
FigS1A	Scrambled	SiAC009948.5	P=0.0005		NC	overAC009948.5	P<0.0001
	1	0.62			1	630
	1	0.67			1	610
	1	0.54			1	605
FigS1E		Scrambled			SiAC0009948.5			NC			overAC009948.5
		Mean	SD	N	Mean	SD	N	Mean	SD	N	Mean	SD	N
	Migration	240	8.54	3	102	9.04	3	205	10.05	3	310	6.35	3
	Invasion	130	7.64	3	82	6.55	3	145	8.54	3	210	7.42	3
FigS1F	Scrambled			SiAC0009948.5			NC			overAC009948.5
	Mean	SD	N	Mean	SD	N	Mean	SD	N	Mean	SD	N
	43.25	3.6	3	16.45	5.5	3	38.5	6.5	3	62.55	4.5	3
		P=0.0021					P=0.0062
FigS2A	NC probe			Lnc-AC009948.5 probe				P=0.0007
	Mean	SD	N	Mean	SD	N
	1	0	3	2.85	0.038	3
	1	0	3	3.02	0.04	3
FigS2B		NCAPG2（Gray value）	β-actin(Gray value)
	BEAS-2B	77035	474309		BEAS-2B	H1299	H226	A549	H1975
	H1299	327668	413395	Gray value rate	0.169051	0.719058	0.617594	0.947327	0.246687
	H226	281432	428128		1	4.2535	3.6533	5.60379	1.45925
	A549	431688	495456
	H1975	112413	467165
			455690.6（MEAN）
FigS2C		ANT	T	ANT	T	ANT	T	ANT	T	ANT	T
	NCAPG2（Gray value）	421354	1.05338e+06	435254	948854	448646	847941	456284	688989	423862	767190
	β-actin(Gray value)	402386	410618	464220	404850	453256	410585	403402	412248	402642	444828	MEAN=420903.5
		1.00107	2.50268	1.03409	2.25433	1.06591	2.01457	1.08406	1.63693	1.00703	1.82272
		1	2.5	1	2.18	1	1.89	1	1.51	1	1.81
FigS2D	GAPDH			MEAN	GAPDH				ΔCт	ΔΔCт	2^(-ΔΔCт)
miR-186	18.6166	18.5247	18.4436	18.5283	24.3161	25.1377	25.4254	24.9597	6.43144	1.96671	0.255836
con	19.2564	19.9501	19.9065	19.7043	23.5729	24.641	24.2932	24.1691	4.46474	0	1
miR-186	19.6214	19.8376	19.6326	19.6972	26.0943	27.6384	25.2932	26.342	6.64479	1.68716	0.310537
con	19.5596	18.8463	18.6678	19.0245	24.6215	22.9625	24.3624	23.9822	4.95762	0	1
miR-186	19.2956	19.4157	18.8263	19.1792	26.4242	27.6184	26.405	26.8159	7.63667	1.69431	0.309003
con	20.0607	19.8866	19.8426	19.93	25.0249	26.145	26.4471	25.8723	5.94236	0	1
FigS2E	H1299	NCAPG2（Gray value）	β-actin(Gray value)		con	miR-186
	con	434015	563822	Gray value rate	0.769405	0.533418
	miR-186	300897	564362		1	0.693287
FigS2F	A549	NCAPG2（Gray value）	β-actin(Gray value)		con	miR-186
	con	148028	334870	Gray value rate	0.441716	0.167925
	miR-186	56275	335370		1	0.380165
FigS3A		Scrambled			SiAC009948.5			over-miR-186			SiAC009948.5+sh-miR-186-5p			P<0.0001
		Mean	SD	N	Mean	SD	N	Mean	SD	N	Mean	SD	N
	E-cadherin	1	0.06	3	2.95	0.15	3	3.05	0.16	3	0.96	0.08	3
	Vimentin	1	0.125	3	0.51	0.06	3	0.48	0.12	3	0.98	0.09	3
FigS3B		Scrambled			SiAC009948.5
		Mean	SD	N	Mean	SD	N	P<0.0001
	E-cadherin	1	0	3	1.68	0.2	3
	E-cadherin	0.04	0.075	3	0.32	0.15	3
	E-cadherin	0.99	0.185	3	1.58	0.06	3
	Vimentin	1	0	3	0.86	0.05	3
	Vimentin	2.08	0.16	3	1.35	0.2	3
	Vimentin	1.19	0.18	3	0.72	0.09	3
FigS3E			Gray value			MEAN
	N-cadherin	scrambled	511819	609064	654337	591740	0.75506
		SiAC009948.5	399719	462555	416106	426127	0.543737
		over-miR-186	427599	477070	536375	480348	0.612924
		SiAC009948.5+sh-miR-186-5P	740353	729373	773396	747707	0.954074
	Zeb1	scrambled	539229	549935	510378	533181	0.680338
		SiAC009948.5	428446	448663	477603	451571	0.576204
		over-miR-186	506903	515815	505530	509416	0.650015
		SiAC009948.5+sh-miR-186-5P	723921	790825	741089	751945	0.959481
	β-actin	scrambled		725372	787716	815030	783699
		SiAC009948.5		718322	793714	830356
		over-miR-186		813462	786645	839697
		SiAC009948.5+sh-miR-186-5P		763880	773931	756267
FigS3F		Scrambled			SiAC009948.5			con			sh-miR-186-5p			P=0.0005
		Mean	SD	N	Mean	SD	N	Mean	SD	N	Mean	SD	N
	MMP2	1	0	3	0.45	0.04	3	1.05	0.06	3	2.64	0.054	3
	MMP9	1	0	3	0.36	0.035	3	0.97	0.025	3	2.35	0.08	3

## Sheet: GSE19188
Fig2H	Normal Lung	Tumor	P<0.001
	-1.28954	1.28821
	-0.60867	-1.08956
	-1.23885	2.37453
	-0.37397	1.41629
	-1.05366	0.038434
	-0.82474	-0.86615
	-0.72246	1.09263
	-1.21381	1.21181
	-0.99047	1.3913
	-1.22828	0.898361
	-0.99149	2.08098
	-1.24248	-1.27791
	-0.82135	-0.31999
	-0.27796	0.005934
	-0.96502	0.414557
	-1.24812	0.078684
	-1.06074	-0.54434
	-1.01777	-0.16387
	-0.72633	0.882248
	-0.22999	1.22803
	-0.13574	0.065197
	-0.70856	0.027507
	-1.50591	0.555116
	-1.00902	1.08354
	-1.28514	1.25109
	-1.57863	2.13072
	-0.63925	-1.40393
	-1.23708	-0.10645
	-1.13413	0.807241
	-1.25194	-0.69994
	-0.44628	0.927074
	-2.21069	0.984671
	-1.22395	0.984021
	-0.9872	2.09814
	-0.95538	-0.05843
	-1.25975	1.16079
	-1.32316	1.39204
	-0.77338	1.24244
	-0.86122	1.4154
	-0.76758	1.63648
	-0.802	2.06019
	-0.94401	0.442115
	-1.09261	1.77468
	-1.50969	-0.38255
	-0.74325	2.28384
	-1.25422	1.0814
	0.432324	1.22043
	-0.74742	1.95235
	-0.75984	-0.26257
	-0.85403	1.05546
	0.63241	-0.01582
	-0.8262	1.31763
	-1.1148	0.638507
	-0.90004	0.718754
	-0.68708	0.63564
	-0.91308	0.408111
	-1.37843	1.26138
	-1.10615	0.38625
	-1.20369	0.806173
	-0.21876	1.27143
		0.795731
		0.083971
		-1.17964
		1.3285
		0.736191
		2.52345
		-0.79162
		1.85597
		-0.26589
		0.445017
		-1.06153
		-1.65913
		0.545156
		1.10752
		0.448355
		0.910944
		0.031638
		1.53229
		1.83587
		1.04822
		1.86274
		0.926954
		-0.85517
		-0.15916
		0.578542
		-0.74124
		-0.78437
		-0.08551
		0.074652
		0.467847
		0.99251
		1.57157
		0.498501
		-1.20369
		-0.32458
		-0.21876
		-0.59022
		-0.08237

## Sheet: GSE33532
Fig2I	Normal Lung	Tumor	P<0.0001		Fig2J	Stage 1	Stage2	P=0.0011
	3.527	6.46613				6.68708	6.46613
	3.29527	6.59926				6.83977	6.59926
	3.74164	6.80015				6.29012	6.80015
	3.53684	7.21416				6.2798	7.21416
	3.67059	7.60643				4.87204	7.60643
	3.63258	7.79514				5.09486	7.79514
	3.56595	7.47868				4.97693	7.47868
	4.25294	7.66851				5.35682	7.66851
	3.09063	7.32326				7.1999	7.32326
	3.61597	7.02924				7.60692	7.02924
	3.578	7.08086				7.20733	7.08086
	4.43144	6.25849				7.00683	6.25849
	3.56066	7.66963				4.99575	7.66963
	3.22981	7.135				4.17918	7.135
	3.34186	7.6118				4.47306	7.6118
	3.4485	6.70058				3.64861	6.70058
	2.76393	5.16445				6.92958	5.16445
	3.01107	5.0834				5.38634	5.0834
	3.3262	5.70984				6.33425	5.70984
	2.99129	5.37814				6.20172	5.37814
		6.68708				6.24766
		6.83977				6.53551
		6.29012				6.80809
		6.2798				6.93867
		4.87204				5.55985
		5.09486				6.18139
		4.97693				5.6989
		5.35682				5.49532
		7.1999				6.29113
		7.60692				6.9196
		7.20733				6.75987
		7.00683				6.3017
		4.99575				6.63977
		4.17918				6.24064
		4.47306				6.29969
		3.64861				7.15411
		6.92958				4.64067
		5.38634				4.47609
		6.33425				4.21347
		6.20172				4.29935
		6.24766				5.01299
		6.53551				5.67657
		6.80809				4.98303
		6.93867				5.05339
		5.55985				6.82968
		6.18139				6.9385
		5.6989				6.77266
		5.49532				6.58769
		6.29113				7.27313
		6.9196				7.09657
		6.75987				7.35948
		6.3017				6.92308
		6.63977				6.0819
		6.24064				5.65049
		6.29969				5.80267
		7.15411				6.08415
		4.64067				4.37357
		4.47609				4.24344
		4.21347				3.8287
		4.29935				4.0338
		5.01299
		5.67657
		4.98303
		5.05339
		6.82968
		6.9385
		6.77266
		6.58769
		7.27313
		7.09657
		7.35948
		6.92308
		6.0819
		5.65049
		5.80267
		6.08415
		4.37357
		4.24344
		3.8287
		4.0338

## Sheet: miRdb
Target Detail	Target Rank	Target Score	miRNA Name	Gene Symbol	Gene Description
Details	1	100	hsa-miR-186-5p	RUFY3	RUN and FYVE domain containing 3
Details	2	100	hsa-miR-186-5p	ZC3H11A	zinc finger CCCH-type containing 11A
Details	3	100	hsa-miR-186-5p	ZNF644	zinc finger protein 644
Details	4	100	hsa-miR-186-5p	REEP3	receptor accessory protein 3
Details	5	100	hsa-miR-186-5p	GABRA4	gamma-aminobutyric acid type A receptor alpha4 subunit
Details	6	100	hsa-miR-186-5p	BMPR1A	bone morphogenetic protein receptor type 1A
Details	7	100	hsa-miR-186-5p	TBL1XR1	transducin beta like 1 X-linked receptor 1
Details	8	100	hsa-miR-186-5p	OTUD4	OTU deubiquitinase 4
Details	9	100	hsa-miR-186-5p	RIMS2	regulating synaptic membrane exocytosis 2
Details	10	100	hsa-miR-186-5p	STK17B	serine/threonine kinase 17b
Details	11	100	hsa-miR-186-5p	OSBPL8	oxysterol binding protein like 8
Details	12	99	hsa-miR-186-5p	TUT4	terminal uridylyl transferase 4
Details	13	99	hsa-miR-186-5p	HOOK3	hook microtubule tethering protein 3
Details	14	99	hsa-miR-186-5p	GCC2	GRIP and coiled-coil domain containing 2
Details	15	99	hsa-miR-186-5p	RB1CC1	RB1 inducible coiled-coil 1
Details	16	99	hsa-miR-186-5p	MAP2	microtubule associated protein 2
Details	17	99	hsa-miR-186-5p	SORT1	sortilin 1
Details	18	99	hsa-miR-186-5p	TRAPPC8	trafficking protein particle complex 8
Details	19	99	hsa-miR-186-5p	HNMT	histamine N-methyltransferase
Details	20	99	hsa-miR-186-5p	NEGR1	neuronal growth regulator 1
Details	21	99	hsa-miR-186-5p	C5orf24	chromosome 5 open reading frame 24
Details	22	99	hsa-miR-186-5p	TMF1	TATA element modulatory factor 1
Details	23	99	hsa-miR-186-5p	BRWD3	bromodomain and WD repeat domain containing 3
Details	24	99	hsa-miR-186-5p	MAP3K2	mitogen-activated protein kinase kinase kinase 2
Details	25	99	hsa-miR-186-5p	TEAD1	TEA domain transcription factor 1
Details	26	98	hsa-miR-186-5p	ZNF713	zinc finger protein 713
Details	27	98	hsa-miR-186-5p	VPS13B	vacuolar protein sorting 13 homolog B
Details	28	98	hsa-miR-186-5p	DNAJC8	DnaJ heat shock protein family (Hsp40) member C8
Details	29	98	hsa-miR-186-5p	CREBRF	CREB3 regulatory factor
Details	30	98	hsa-miR-186-5p	CANX	calnexin
Details	31	98	hsa-miR-186-5p	FAM169A	family with sequence similarity 169 member A
Details	32	98	hsa-miR-186-5p	SLC36A4	solute carrier family 36 member 4
Details	33	98	hsa-miR-186-5p	KLHL31	kelch like family member 31
Details	34	98	hsa-miR-186-5p	PDE10A	phosphodiesterase 10A
Details	35	98	hsa-miR-186-5p	ZNF706	zinc finger protein 706
Details	36	98	hsa-miR-186-5p	BCAT1	branched chain amino acid transaminase 1
Details	37	98	hsa-miR-186-5p	IFNA8	interferon alpha 8
Details	38	98	hsa-miR-186-5p	CAPS2	calcyphosine 2
Details	39	98	hsa-miR-186-5p	PIK3CA	phosphatidylinositol-4,5-bisphosphate 3-kinase catalytic subunit alpha
Details	40	98	hsa-miR-186-5p	CAMLG	calcium modulating ligand
Details	41	98	hsa-miR-186-5p	ZBTB20	zinc finger and BTB domain containing 20
Details	42	98	hsa-miR-186-5p	RAB21	RAB21, member RAS oncogene family
Details	43	98	hsa-miR-186-5p	CNTNAP2	contactin associated protein like 2
Details	44	98	hsa-miR-186-5p	CPEB3	cytoplasmic polyadenylation element binding protein 3
Details	45	98	hsa-miR-186-5p	ANO6	anoctamin 6
Details	46	98	hsa-miR-186-5p	GLT8D2	glycosyltransferase 8 domain containing 2
Details	47	98	hsa-miR-186-5p	DGKH	diacylglycerol kinase eta
Details	48	97	hsa-miR-186-5p	GBP2	guanylate binding protein 2
Details	49	97	hsa-miR-186-5p	VPS4B	vacuolar protein sorting 4 homolog B
Details	50	97	hsa-miR-186-5p	TMEM168	transmembrane protein 168
Details	51	97	hsa-miR-186-5p	SCN9A	sodium voltage-gated channel alpha subunit 9
Details	52	97	hsa-miR-186-5p	TERF1	telomeric repeat binding factor 1
Details	53	97	hsa-miR-186-5p	FOXN2	forkhead box N2
Details	54	97	hsa-miR-186-5p	NR1D2	nuclear receptor subfamily 1 group D member 2
Details	55	97	hsa-miR-186-5p	ZNF699	zinc finger protein 699
Details	56	97	hsa-miR-186-5p	TMTC1	transmembrane and tetratricopeptide repeat containing 1
Details	57	97	hsa-miR-186-5p	RIC1	RIC1 homolog, RAB6A GEF complex partner 1
Details	58	97	hsa-miR-186-5p	SESN3	sestrin 3
Details	59	97	hsa-miR-186-5p	BCOR	BCL6 corepressor
Details	60	97	hsa-miR-186-5p	IKZF2	IKAROS family zinc finger 2
Details	61	97	hsa-miR-186-5p	PSME4	proteasome activator subunit 4
Details	62	97	hsa-miR-186-5p	PHIP	pleckstrin homology domain interacting protein
Details	63	97	hsa-miR-186-5p	PHF21B	PHD finger protein 21B
Details	64	97	hsa-miR-186-5p	SALL1	spalt like transcription factor 1
Details	65	97	hsa-miR-186-5p	LRCH2	leucine rich repeats and calponin homology domain containing 2
Details	66	97	hsa-miR-186-5p	AHR	aryl hydrocarbon receptor
Details	67	97	hsa-miR-186-5p	RBFOX2	RNA binding fox-1 homolog 2
Details	68	97	hsa-miR-186-5p	KDM7A	lysine demethylase 7A
Details	69	97	hsa-miR-186-5p	FNIP1	folliculin interacting protein 1
Details	70	97	hsa-miR-186-5p	KLF7	Kruppel like factor 7
Details	71	97	hsa-miR-186-5p	GPR37	G protein-coupled receptor 37
Details	72	96	hsa-miR-186-5p	CEPT1	choline/ethanolamine phosphotransferase 1
Details	73	96	hsa-miR-186-5p	CDK5R1	cyclin dependent kinase 5 regulatory subunit 1
Details	74	96	hsa-miR-186-5p	SNAPC1	small nuclear RNA activating complex polypeptide 1
Details	75	96	hsa-miR-186-5p	GPATCH2L	G-patch domain containing 2 like
Details	76	96	hsa-miR-186-5p	LRRC58	leucine rich repeat containing 58
Details	77	96	hsa-miR-186-5p	HERPUD2	HERPUD family member 2
Details	78	96	hsa-miR-186-5p	TMED7	transmembrane p24 trafficking protein 7
Details	79	96	hsa-miR-186-5p	CADM2	cell adhesion molecule 2
Details	80	96	hsa-miR-186-5p	AZIN1	antizyme inhibitor 1
Details	81	96	hsa-miR-186-5p	PTAR1	protein prenyltransferase alpha subunit repeat containing 1
Details	82	96	hsa-miR-186-5p	CLPX	caseinolytic mitochondrial matrix peptidase chaperone subunit
Details	83	96	hsa-miR-186-5p	ZADH2	zinc binding alcohol dehydrogenase domain containing 2
Details	84	96	hsa-miR-186-5p	SPTLC1	serine palmitoyltransferase long chain base subunit 1
Details	85	96	hsa-miR-186-5p	PID1	phosphotyrosine interaction domain containing 1
Details	86	96	hsa-miR-186-5p	GUCY1A2	guanylate cyclase 1 soluble subunit alpha 2
Details	87	96	hsa-miR-186-5p	RGPD8	RANBP2-like and GRIP domain containing 8
Details	88	96	hsa-miR-186-5p	TMEM183A	transmembrane protein 183A
Details	89	96	hsa-miR-186-5p	CDK6	cyclin dependent kinase 6
Details	90	96	hsa-miR-186-5p	SP4	Sp4 transcription factor
Details	91	96	hsa-miR-186-5p	KCNT2	potassium sodium-activated channel subfamily T member 2
Details	92	96	hsa-miR-186-5p	MIER3	MIER family member 3
Details	93	96	hsa-miR-186-5p	TPR	translocated promoter region, nuclear basket protein
Details	94	95	hsa-miR-186-5p	ITGA6	integrin subunit alpha 6
Details	95	95	hsa-miR-186-5p	IGSF11	immunoglobulin superfamily member 11
Details	96	95	hsa-miR-186-5p	PLS3	plastin 3
Details	97	95	hsa-miR-186-5p	SLC4A7	solute carrier family 4 member 7
Details	98	95	hsa-miR-186-5p	WNK3	WNK lysine deficient protein kinase 3
Details	99	95	hsa-miR-186-5p	ZFYVE16	zinc finger FYVE-type containing 16
Details	100	95	hsa-miR-186-5p	PDE3B	phosphodiesterase 3B
Details	101	95	hsa-miR-186-5p	PRKAA2	protein kinase AMP-activated catalytic subunit alpha 2
Details	102	95	hsa-miR-186-5p	MIB1	mindbomb E3 ubiquitin protein ligase 1
Details	103	95	hsa-miR-186-5p	NECAB1	N-terminal EF-hand calcium binding protein 1
Details	104	95	hsa-miR-186-5p	PLPPR4	phospholipid phosphatase related 4
Details	105	95	hsa-miR-186-5p	MAP4K3	mitogen-activated protein kinase kinase kinase kinase 3
Details	106	95	hsa-miR-186-5p	DENND4A	DENN domain containing 4A
Details	107	95	hsa-miR-186-5p	C8orf37	chromosome 8 open reading frame 37
Details	108	95	hsa-miR-186-5p	IRF8	interferon regulatory factor 8
Details	109	95	hsa-miR-186-5p	CAVIN2	caveolae associated protein 2
Details	110	95	hsa-miR-186-5p	SHPRH	SNF2 histone linker PHD RING helicase
Details	111	95	hsa-miR-186-5p	TMEM245	transmembrane protein 245
Details	112	95	hsa-miR-186-5p	ZNRF3	zinc and ring finger 3
Details	113	95	hsa-miR-186-5p	UBR2	ubiquitin protein ligase E3 component n-recognin 2
Details	114	95	hsa-miR-186-5p	TNRC6B	trinucleotide repeat containing 6B
Details	115	95	hsa-miR-186-5p	HYOU1	hypoxia up-regulated 1
Details	116	95	hsa-miR-186-5p	PLCG2	phospholipase C gamma 2
Details	117	95	hsa-miR-186-5p	PROSER2	proline and serine rich 2
Details	118	95	hsa-miR-186-5p	MACC1	MET transcriptional regulator MACC1
Details	119	95	hsa-miR-186-5p	SYCP1	synaptonemal complex protein 1
Details	120	95	hsa-miR-186-5p	BMP2K	BMP2 inducible kinase
Details	121	95	hsa-miR-186-5p	MATN3	matrilin 3
Details	122	95	hsa-miR-186-5p	CYYR1	cysteine and tyrosine rich 1
Details	123	95	hsa-miR-186-5p	DHX15	DEAH-box helicase 15
Details	124	94	hsa-miR-186-5p	NPHP3	nephrocystin 3
Details	125	94	hsa-miR-186-5p	CPNE3	copine 3
Details	126	94	hsa-miR-186-5p	MBLAC2	metallo-beta-lactamase domain containing 2
Details	127	94	hsa-miR-186-5p	LINGO2	leucine rich repeat and Ig domain containing 2
Details	128	94	hsa-miR-186-5p	COL6A6	collagen type VI alpha 6 chain
Details	129	94	hsa-miR-186-5p	NOG	noggin
Details	130	94	hsa-miR-186-5p	STXBP5	syntaxin binding protein 5
Details	131	94	hsa-miR-186-5p	WASL	Wiskott-Aldrich syndrome like
Details	132	94	hsa-miR-186-5p	ASCC1	activating signal cointegrator 1 complex subunit 1
Details	133	94	hsa-miR-186-5p	RUNX1T1	RUNX1 translocation partner 1
Details	134	94	hsa-miR-186-5p	AFF1	AF4/FMR2 family member 1
Details	135	94	hsa-miR-186-5p	COPG2	coatomer protein complex subunit gamma 2
Details	136	94	hsa-miR-186-5p	PRKAR2B	protein kinase cAMP-dependent type II regulatory subunit beta
Details	137	94	hsa-miR-186-5p	RPS6KB1	ribosomal protein S6 kinase B1
Details	138	94	hsa-miR-186-5p	ZNF608	zinc finger protein 608
Details	139	94	hsa-miR-186-5p	RHBDF2	rhomboid 5 homolog 2
Details	140	94	hsa-miR-186-5p	SYAP1	synapse associated protein 1
Details	141	94	hsa-miR-186-5p	FUT8	fucosyltransferase 8
Details	142	94	hsa-miR-186-5p	TCFL5	transcription factor like 5
Details	143	94	hsa-miR-186-5p	SLFN13	schlafen family member 13
Details	144	94	hsa-miR-186-5p	EXOC7	exocyst complex component 7
Details	145	94	hsa-miR-186-5p	ZBTB39	zinc finger and BTB domain containing 39
Details	146	93	hsa-miR-186-5p	DSPP	dentin sialophosphoprotein
Details	147	93	hsa-miR-186-5p	RNF217	ring finger protein 217
Details	148	93	hsa-miR-186-5p	ZMAT3	zinc finger matrin-type 3
Details	149	93	hsa-miR-186-5p	PYGO1	pygopus family PHD finger 1
Details	150	93	hsa-miR-186-5p	CHP1	calcineurin like EF-hand protein 1
Details	151	93	hsa-miR-186-5p	GNG12	G protein subunit gamma 12
Details	152	93	hsa-miR-186-5p	UNC5C	unc-5 netrin receptor C
Details	153	93	hsa-miR-186-5p	STEAP2	STEAP2 metalloreductase
Details	154	93	hsa-miR-186-5p	SLC16A9	solute carrier family 16 member 9
Details	155	93	hsa-miR-186-5p	SUMO4	small ubiquitin-like modifier 4
Details	156	93	hsa-miR-186-5p	SATB1	SATB homeobox 1
Details	157	93	hsa-miR-186-5p	AHSA2P	activator of HSP90 ATPase homolog 2, pseudogene
Details	158	93	hsa-miR-186-5p	LCORL	ligand dependent nuclear receptor corepressor like
Details	159	93	hsa-miR-186-5p	SHE	Src homology 2 domain containing E
Details	160	93	hsa-miR-186-5p	CXCL13	C-X-C motif chemokine ligand 13
Details	161	93	hsa-miR-186-5p	PACRGL	parkin coregulated like
Details	162	93	hsa-miR-186-5p	GK5	glycerol kinase 5
Details	163	93	hsa-miR-186-5p	HOXB2	homeobox B2
Details	164	93	hsa-miR-186-5p	INSM1	INSM transcriptional repressor 1
Details	165	93	hsa-miR-186-5p	FSD1L	fibronectin type III and SPRY domain containing 1 like
Details	166	93	hsa-miR-186-5p	INTS2	integrator complex subunit 2
Details	167	93	hsa-miR-186-5p	RGPD6	RANBP2-like and GRIP domain containing 6
Details	168	93	hsa-miR-186-5p	YY1	YY1 transcription factor
Details	169	93	hsa-miR-186-5p	ARAP2	ArfGAP with RhoGAP domain, ankyrin repeat and PH domain 2
Details	170	93	hsa-miR-186-5p	SMIM15	small integral membrane protein 15
Details	171	92	hsa-miR-186-5p	PABPC1	poly(A) binding protein cytoplasmic 1
Details	172	92	hsa-miR-186-5p	NFAT5	nuclear factor of activated T cells 5
Details	173	92	hsa-miR-186-5p	FKBP7	FKBP prolyl isomerase 7
Details	174	92	hsa-miR-186-5p	RNF180	ring finger protein 180
Details	175	92	hsa-miR-186-5p	AMD1	adenosylmethionine decarboxylase 1
Details	176	92	hsa-miR-186-5p	TARDBP	TAR DNA binding protein
Details	177	92	hsa-miR-186-5p	SEC63	SEC63 homolog, protein translocation regulator
Details	178	92	hsa-miR-186-5p	SH3RF1	SH3 domain containing ring finger 1
Details	179	92	hsa-miR-186-5p	PDE4D	phosphodiesterase 4D
Details	180	92	hsa-miR-186-5p	MCC	MCC, WNT signaling pathway regulator
Details	181	92	hsa-miR-186-5p	CRAMP1	cramped chromatin regulator homolog 1
Details	182	92	hsa-miR-186-5p	SLK	STE20 like kinase
Details	183	92	hsa-miR-186-5p	ABL2	ABL proto-oncogene 2, non-receptor tyrosine kinase
Details	184	92	hsa-miR-186-5p	FAM126A	family with sequence similarity 126 member A
Details	185	92	hsa-miR-186-5p	PPM1B	protein phosphatase, Mg2+/Mn2+ dependent 1B
Details	186	92	hsa-miR-186-5p	CACNB4	calcium voltage-gated channel auxiliary subunit beta 4
Details	187	92	hsa-miR-186-5p	RAB6D	RAB6D, member RAS oncogene family
Details	188	92	hsa-miR-186-5p	SLC17A8	solute carrier family 17 member 8
Details	189	92	hsa-miR-186-5p	FERMT1	fermitin family member 1
Details	190	92	hsa-miR-186-5p	PPP1CC	protein phosphatase 1 catalytic subunit gamma
Details	191	92	hsa-miR-186-5p	MEIOC	meiosis specific with coiled-coil domain
Details	192	92	hsa-miR-186-5p	LARGE1	LARGE xylosyl- and glucuronyltransferase 1
Details	193	92	hsa-miR-186-5p	SREK1	splicing regulatory glutamic acid and lysine rich protein 1
Details	194	92	hsa-miR-186-5p	TMEFF2	transmembrane protein with EGF like and two follistatin like domains 2
Details	195	92	hsa-miR-186-5p	UBE2K	ubiquitin conjugating enzyme E2 K
Details	196	92	hsa-miR-186-5p	FOXA1	forkhead box A1
Details	197	92	hsa-miR-186-5p	URI1	URI1, prefoldin like chaperone
Details	198	92	hsa-miR-186-5p	GPC6	glypican 6
Details	199	92	hsa-miR-186-5p	EIF2D	eukaryotic translation initiation factor 2D
Details	200	92	hsa-miR-186-5p	COL15A1	collagen type XV alpha 1 chain
Details	201	92	hsa-miR-186-5p	KIAA1324L	KIAA1324 like
Details	202	92	hsa-miR-186-5p	RIOK3	RIO kinase 3
Details	203	92	hsa-miR-186-5p	PEG3	paternally expressed 3
Details	204	91	hsa-miR-186-5p	CEP170	centrosomal protein 170
Details	205	91	hsa-miR-186-5p	JCAD	junctional cadherin 5 associated
Details	206	91	hsa-miR-186-5p	TRUB1	TruB pseudouridine synthase family member 1
Details	207	91	hsa-miR-186-5p	KCNC2	potassium voltage-gated channel subfamily C member 2
Details	208	91	hsa-miR-186-5p	GOLT1B	golgi transport 1B
Details	209	91	hsa-miR-186-5p	SRGAP2C	SLIT-ROBO Rho GTPase activating protein 2C
Details	210	91	hsa-miR-186-5p	LPP	LIM domain containing preferred translocation partner in lipoma
Details	211	91	hsa-miR-186-5p	RNF2	ring finger protein 2
Details	212	91	hsa-miR-186-5p	RGPD5	RANBP2-like and GRIP domain containing 5
Details	213	91	hsa-miR-186-5p	USP25	ubiquitin specific peptidase 25
Details	214	91	hsa-miR-186-5p	API5	apoptosis inhibitor 5
Details	215	91	hsa-miR-186-5p	EPC1	enhancer of polycomb homolog 1
Details	216	91	hsa-miR-186-5p	ARIH1	ariadne RBR E3 ubiquitin protein ligase 1
Details	217	91	hsa-miR-186-5p	FAM114A2	family with sequence similarity 114 member A2
Details	218	91	hsa-miR-186-5p	SNX27	sorting nexin family member 27
Details	219	91	hsa-miR-186-5p	RPS6KA3	ribosomal protein S6 kinase A3
Details	220	91	hsa-miR-186-5p	PCLO	piccolo presynaptic cytomatrix protein
Details	221	91	hsa-miR-186-5p	ARHGAP5	Rho GTPase activating protein 5
Details	222	91	hsa-miR-186-5p	DUSP7	dual specificity phosphatase 7
Details	223	91	hsa-miR-186-5p	MCFD2	multiple coagulation factor deficiency 2
Details	224	91	hsa-miR-186-5p	FAM120A	family with sequence similarity 120A
Details	225	91	hsa-miR-186-5p	NEK7	NIMA related kinase 7
Details	226	91	hsa-miR-186-5p	ZXDB	zinc finger X-linked duplicated B
Details	227	91	hsa-miR-186-5p	USP37	ubiquitin specific peptidase 37
Details	228	90	hsa-miR-186-5p	MANEA	mannosidase endo-alpha
Details	229	90	hsa-miR-186-5p	TSR1	TSR1, ribosome maturation factor
Details	230	90	hsa-miR-186-5p	MICU3	mitochondrial calcium uptake family member 3
Details	231	90	hsa-miR-186-5p	ZMYM2	zinc finger MYM-type containing 2
Details	232	90	hsa-miR-186-5p	TMEM183B	transmembrane protein 183B
Details	233	90	hsa-miR-186-5p	BBX	BBX, HMG-box containing
Details	234	90	hsa-miR-186-5p	PRPF38B	pre-mRNA processing factor 38B
Details	235	90	hsa-miR-186-5p	C17orf58	chromosome 17 open reading frame 58
Details	236	90	hsa-miR-186-5p	PCSK5	proprotein convertase subtilisin/kexin type 5
Details	237	90	hsa-miR-186-5p	PCDHB6	protocadherin beta 6
Details	238	90	hsa-miR-186-5p	HIPK1	homeodomain interacting protein kinase 1
Details	239	90	hsa-miR-186-5p	DENND1B	DENN domain containing 1B
Details	240	90	hsa-miR-186-5p	EPN2	epsin 2
Details	241	90	hsa-miR-186-5p	SENP6	SUMO specific peptidase 6
Details	242	90	hsa-miR-186-5p	RC3H1	ring finger and CCCH-type domains 1
Details	243	90	hsa-miR-186-5p	FAM122A	family with sequence similarity 122A
Details	244	90	hsa-miR-186-5p	PDGFA	platelet derived growth factor subunit A
Details	245	90	hsa-miR-186-5p	WDR44	WD repeat domain 44
Details	246	90	hsa-miR-186-5p	PCMTD1	protein-L-isoaspartate (D-aspartate) O-methyltransferase domain containing 1
Details	247	90	hsa-miR-186-5p	HECTD2	HECT domain E3 ubiquitin protein ligase 2
Details	248	90	hsa-miR-186-5p	GNAI1	G protein subunit alpha i1
Details	249	90	hsa-miR-186-5p	CGNL1	cingulin like 1
Details	250	90	hsa-miR-186-5p	FEZ2	fasciculation and elongation protein zeta 2
Details	251	90	hsa-miR-186-5p	CA8	carbonic anhydrase 8
Details	252	90	hsa-miR-186-5p	MRPS10	mitochondrial ribosomal protein S10
Details	253	90	hsa-miR-186-5p	SCAI	suppressor of cancer cell invasion
Details	254	90	hsa-miR-186-5p	CREBZF	CREB/ATF bZIP transcription factor
Details	255	90	hsa-miR-186-5p	SELL	selectin L
Details	256	90	hsa-miR-186-5p	FRMD4A	FERM domain containing 4A
Details	257	90	hsa-miR-186-5p	ZFP3	ZFP3 zinc finger protein
Details	258	90	hsa-miR-186-5p	ANKRD28	ankyrin repeat domain 28
Details	259	89	hsa-miR-186-5p	UBE3A	ubiquitin protein ligase E3A
Details	260	89	hsa-miR-186-5p	LRRN1	leucine rich repeat neuronal 1
Details	261	89	hsa-miR-186-5p	PHC3	polyhomeotic homolog 3
Details	262	89	hsa-miR-186-5p	ZKSCAN8	zinc finger with KRAB and SCAN domains 8
Details	263	89	hsa-miR-186-5p	CLCA2	chloride channel accessory 2
Details	264	89	hsa-miR-186-5p	PCNX1	pecanex 1
Details	265	89	hsa-miR-186-5p	PHF6	PHD finger protein 6
Details	266	89	hsa-miR-186-5p	SLC1A2	solute carrier family 1 member 2
Details	267	89	hsa-miR-186-5p	TOB1	transducer of ERBB2, 1
Details	268	89	hsa-miR-186-5p	LMO7DN	LMO7 downstream neighbor
Details	269	89	hsa-miR-186-5p	ALDH6A1	aldehyde dehydrogenase 6 family member A1
Details	270	89	hsa-miR-186-5p	PIK3CG	phosphatidylinositol-4,5-bisphosphate 3-kinase catalytic subunit gamma
Details	271	89	hsa-miR-186-5p	PTH	parathyroid hormone
Details	272	89	hsa-miR-186-5p	ACSL4	acyl-CoA synthetase long chain family member 4
Details	273	89	hsa-miR-186-5p	TRMT10A	tRNA methyltransferase 10A
Details	274	89	hsa-miR-186-5p	FBXO33	F-box protein 33
Details	275	89	hsa-miR-186-5p	DCBLD2	discoidin, CUB and LCCL domain containing 2
Details	276	89	hsa-miR-186-5p	S100PBP	S100P binding protein
Details	277	89	hsa-miR-186-5p	CCDC50	coiled-coil domain containing 50
Details	278	89	hsa-miR-186-5p	AK7	adenylate kinase 7
Details	279	89	hsa-miR-186-5p	C18orf54	chromosome 18 open reading frame 54
Details	280	89	hsa-miR-186-5p	ZNF736	zinc finger protein 736
Details	281	89	hsa-miR-186-5p	RADX	RPA1 related single stranded DNA binding protein, X-linked
Details	282	89	hsa-miR-186-5p	CTSB	cathepsin B
Details	283	89	hsa-miR-186-5p	PKN2	protein kinase N2
Details	284	89	hsa-miR-186-5p	PAX5	paired box 5
Details	285	89	hsa-miR-186-5p	SNTG1	syntrophin gamma 1
Details	286	89	hsa-miR-186-5p	GJA1	gap junction protein alpha 1
Details	287	89	hsa-miR-186-5p	RAB2A	RAB2A, member RAS oncogene family
Details	288	89	hsa-miR-186-5p	MTMR7	myotubularin related protein 7
Details	289	89	hsa-miR-186-5p	CHIC1	cysteine rich hydrophobic domain 1
Details	290	89	hsa-miR-186-5p	FNDC3B	fibronectin type III domain containing 3B
Details	291	89	hsa-miR-186-5p	OPRK1	opioid receptor kappa 1
Details	292	89	hsa-miR-186-5p	SYNCRIP	synaptotagmin binding cytoplasmic RNA interacting protein
Details	293	89	hsa-miR-186-5p	CEP135	centrosomal protein 135
Details	294	89	hsa-miR-186-5p	LIN54	lin-54 DREAM MuvB core complex component
Details	295	89	hsa-miR-186-5p	SEC62	SEC62 homolog, preprotein translocation factor
Details	296	89	hsa-miR-186-5p	KIF21A	kinesin family member 21A
Details	297	88	hsa-miR-186-5p	ZFHX3	zinc finger homeobox 3
Details	298	88	hsa-miR-186-5p	SGMS2	sphingomyelin synthase 2
Details	299	88	hsa-miR-186-5p	PSD3	pleckstrin and Sec7 domain containing 3
Details	300	88	hsa-miR-186-5p	NSD1	nuclear receptor binding SET domain protein 1
Details	301	88	hsa-miR-186-5p	LMO4	LIM domain only 4
Details	302	88	hsa-miR-186-5p	TMEM56	transmembrane protein 56
Details	303	88	hsa-miR-186-5p	LPIN1	lipin 1
Details	304	88	hsa-miR-186-5p	PPM1A	protein phosphatase, Mg2+/Mn2+ dependent 1A
Details	305	88	hsa-miR-186-5p	BRINP2	BMP/retinoic acid inducible neural specific 2
Details	306	88	hsa-miR-186-5p	STK3	serine/threonine kinase 3
Details	307	88	hsa-miR-186-5p	KPNA3	karyopherin subunit alpha 3
Details	308	88	hsa-miR-186-5p	TGFBR3	transforming growth factor beta receptor 3
Details	309	88	hsa-miR-186-5p	RBM28	RNA binding motif protein 28
Details	310	88	hsa-miR-186-5p	TSC22D2	TSC22 domain family member 2
Details	311	88	hsa-miR-186-5p	QKI	QKI, KH domain containing RNA binding
Details	312	88	hsa-miR-186-5p	SIDT1	SID1 transmembrane family member 1
Details	313	88	hsa-miR-186-5p	PUM1	pumilio RNA binding family member 1
Details	314	88	hsa-miR-186-5p	DENND5B	DENN domain containing 5B
Details	315	88	hsa-miR-186-5p	AKIRIN1	akirin 1
Details	316	88	hsa-miR-186-5p	CHM	CHM, Rab escort protein 1
Details	317	88	hsa-miR-186-5p	MOB1A	MOB kinase activator 1A
Details	318	88	hsa-miR-186-5p	APPBP2	amyloid beta precursor protein binding protein 2
Details	319	88	hsa-miR-186-5p	ASTN2	astrotactin 2
Details	320	88	hsa-miR-186-5p	POFUT2	protein O-fucosyltransferase 2
Details	321	88	hsa-miR-186-5p	RAB11B	RAB11B, member RAS oncogene family
Details	322	88	hsa-miR-186-5p	KAT6A	lysine acetyltransferase 6A
Details	323	88	hsa-miR-186-5p	XIAP	X-linked inhibitor of apoptosis
Details	324	88	hsa-miR-186-5p	MAP3K12	mitogen-activated protein kinase kinase kinase 12
Details	325	88	hsa-miR-186-5p	LRP12	LDL receptor related protein 12
Details	326	88	hsa-miR-186-5p	PXDC1	PX domain containing 1
Details	327	88	hsa-miR-186-5p	PAK2	p21 (RAC1) activated kinase 2
Details	328	88	hsa-miR-186-5p	UBE2R2	ubiquitin conjugating enzyme E2 R2
Details	329	88	hsa-miR-186-5p	SPAST	spastin
Details	330	88	hsa-miR-186-5p	MON2	MON2 homolog, regulator of endosome-to-Golgi trafficking
Details	331	88	hsa-miR-186-5p	BCAR3	BCAR3, NSP family adaptor protein
Details	332	88	hsa-miR-186-5p	CREB3L2	cAMP responsive element binding protein 3 like 2
Details	333	87	hsa-miR-186-5p	ACTR2	ARP2 actin related protein 2 homolog
Details	334	87	hsa-miR-186-5p	ZNF710	zinc finger protein 710
Details	335	87	hsa-miR-186-5p	GABRG1	gamma-aminobutyric acid type A receptor gamma1 subunit
Details	336	87	hsa-miR-186-5p	TICAM2	toll like receptor adaptor molecule 2
Details	337	87	hsa-miR-186-5p	UBE2N	ubiquitin conjugating enzyme E2 N
Details	338	87	hsa-miR-186-5p	BTBD3	BTB domain containing 3
Details	339	87	hsa-miR-186-5p	ARHGEF38	Rho guanine nucleotide exchange factor 38
Details	340	87	hsa-miR-186-5p	TRPV1	transient receptor potential cation channel subfamily V member 1
Details	341	87	hsa-miR-186-5p	GRIK1	glutamate ionotropic receptor kainate type subunit 1
Details	342	87	hsa-miR-186-5p	NIT2	nitrilase family member 2
Details	343	87	hsa-miR-186-5p	G2E3	G2/M-phase specific E3 ubiquitin protein ligase
Details	344	87	hsa-miR-186-5p	SRPK1	SRSF protein kinase 1
Details	345	87	hsa-miR-186-5p	TRHDE	thyrotropin releasing hormone degrading enzyme
Details	346	87	hsa-miR-186-5p	ARMC8	armadillo repeat containing 8
Details	347	87	hsa-miR-186-5p	LUC7L3	LUC7 like 3 pre-mRNA splicing factor
Details	348	87	hsa-miR-186-5p	ZNF117	zinc finger protein 117
Details	349	87	hsa-miR-186-5p	FOXD1	forkhead box D1
Details	350	87	hsa-miR-186-5p	ZNF599	zinc finger protein 599
Details	351	87	hsa-miR-186-5p	TAF1B	TATA-box binding protein associated factor, RNA polymerase I subunit B
Details	352	87	hsa-miR-186-5p	PPM1L	protein phosphatase, Mg2+/Mn2+ dependent 1L
Details	353	87	hsa-miR-186-5p	NPAS3	neuronal PAS domain protein 3
Details	354	87	hsa-miR-186-5p	COP1	COP1, E3 ubiquitin ligase
Details	355	87	hsa-miR-186-5p	MAPK9	mitogen-activated protein kinase 9
Details	356	87	hsa-miR-186-5p	RNF138	ring finger protein 138
Details	357	87	hsa-miR-186-5p	CCDC112	coiled-coil domain containing 112
Details	358	86	hsa-miR-186-5p	EIF3A	eukaryotic translation initiation factor 3 subunit A
Details	359	86	hsa-miR-186-5p	DEPDC1	DEP domain containing 1
Details	360	86	hsa-miR-186-5p	RPS6KA6	ribosomal protein S6 kinase A6
Details	361	86	hsa-miR-186-5p	PKHD1L1	PKHD1 like 1
Details	362	86	hsa-miR-186-5p	ART3	ADP-ribosyltransferase 3
Details	363	86	hsa-miR-186-5p	MAPKAPK5	mitogen-activated protein kinase-activated protein kinase 5
Details	364	86	hsa-miR-186-5p	RANBP3L	RAN binding protein 3 like
Details	365	86	hsa-miR-186-5p	INO80D	INO80 complex subunit D
Details	366	86	hsa-miR-186-5p	MAN1A2	mannosidase alpha class 1A member 2
Details	367	86	hsa-miR-186-5p	FAM126B	family with sequence similarity 126 member B
Details	368	86	hsa-miR-186-5p	LIN7A	lin-7 homolog A, crumbs cell polarity complex component
Details	369	86	hsa-miR-186-5p	CHD9	chromodomain helicase DNA binding protein 9
Details	370	86	hsa-miR-186-5p	MCTP1	multiple C2 and transmembrane domain containing 1
Details	371	86	hsa-miR-186-5p	SUCLA2	succinate-CoA ligase ADP-forming beta subunit
Details	372	86	hsa-miR-186-5p	SIRT1	sirtuin 1
Details	373	86	hsa-miR-186-5p	KDSR	3-ketodihydrosphingosine reductase
Details	374	86	hsa-miR-186-5p	ENTPD5	ectonucleoside triphosphate diphosphohydrolase 5
Details	375	86	hsa-miR-186-5p	SUZ12	SUZ12, polycomb repressive complex 2 subunit
Details	376	86	hsa-miR-186-5p	CASK	calcium/calmodulin dependent serine protein kinase
Details	377	86	hsa-miR-186-5p	TNIK	TRAF2 and NCK interacting kinase
Details	378	86	hsa-miR-186-5p	VSX1	visual system homeobox 1
Details	379	86	hsa-miR-186-5p	NCBP2	nuclear cap binding protein subunit 2
Details	380	86	hsa-miR-186-5p	ITPR2	inositol 1,4,5-trisphosphate receptor type 2
Details	381	86	hsa-miR-186-5p	NDEL1	nudE neurodevelopment protein 1 like 1
Details	382	86	hsa-miR-186-5p	GRIA2	glutamate ionotropic receptor AMPA type subunit 2
Details	383	86	hsa-miR-186-5p	SPRED1	sprouty related EVH1 domain containing 1
Details	384	86	hsa-miR-186-5p	DMD	dystrophin
Details	385	86	hsa-miR-186-5p	DDX4	DEAD-box helicase 4
Details	386	86	hsa-miR-186-5p	MAPK1	mitogen-activated protein kinase 1
Details	387	86	hsa-miR-186-5p	MIER1	MIER1 transcriptional regulator
Details	388	86	hsa-miR-186-5p	CEP41	centrosomal protein 41
Details	389	86	hsa-miR-186-5p	PPP3CB	protein phosphatase 3 catalytic subunit beta
Details	390	86	hsa-miR-186-5p	SNX2	sorting nexin 2
Details	391	86	hsa-miR-186-5p	SELENOP	selenoprotein P
Details	392	86	hsa-miR-186-5p	GPCPD1	glycerophosphocholine phosphodiesterase 1
Details	393	85	hsa-miR-186-5p	ASPH	aspartate beta-hydroxylase
Details	394	85	hsa-miR-186-5p	TMEM65	transmembrane protein 65
Details	395	85	hsa-miR-186-5p	CYP39A1	cytochrome P450 family 39 subfamily A member 1
Details	396	85	hsa-miR-186-5p	SCML1	Scm polycomb group protein like 1
Details	397	85	hsa-miR-186-5p	PPP4R2	protein phosphatase 4 regulatory subunit 2
Details	398	85	hsa-miR-186-5p	SLC30A7	solute carrier family 30 member 7
Details	399	85	hsa-miR-186-5p	COBLL1	cordon-bleu WH2 repeat protein like 1
Details	400	85	hsa-miR-186-5p	MFHAS1	malignant fibrous histiocytoma amplified sequence 1
Details	401	85	hsa-miR-186-5p	NCOA3	nuclear receptor coactivator 3
Details	402	85	hsa-miR-186-5p	TMBIM4	transmembrane BAX inhibitor motif containing 4
Details	403	85	hsa-miR-186-5p	PTGER3	prostaglandin E receptor 3
Details	404	85	hsa-miR-186-5p	PDE1C	phosphodiesterase 1C
Details	405	85	hsa-miR-186-5p	DLC1	DLC1 Rho GTPase activating protein
Details	406	85	hsa-miR-186-5p	SPRYD3	SPRY domain containing 3
Details	407	85	hsa-miR-186-5p	TCTEX1D1	Tctex1 domain containing 1
Details	408	85	hsa-miR-186-5p	MTF1	metal regulatory transcription factor 1
Details	409	85	hsa-miR-186-5p	LRRC66	leucine rich repeat containing 66
Details	410	85	hsa-miR-186-5p	ZSCAN25	zinc finger and SCAN domain containing 25
Details	411	85	hsa-miR-186-5p	ZFAND3	zinc finger AN1-type containing 3
Details	412	85	hsa-miR-186-5p	RAB6A	RAB6A, member RAS oncogene family
Details	413	85	hsa-miR-186-5p	WDR20	WD repeat domain 20
Details	414	85	hsa-miR-186-5p	SSBP2	single stranded DNA binding protein 2
Details	415	85	hsa-miR-186-5p	LNX1	ligand of numb-protein X 1
Details	416	85	hsa-miR-186-5p	KCNH1	potassium voltage-gated channel subfamily H member 1
Details	417	85	hsa-miR-186-5p	DISC1	DISC1 scaffold protein
Details	418	85	hsa-miR-186-5p	DDX46	DEAD-box helicase 46
Details	419	85	hsa-miR-186-5p	NOL4	nucleolar protein 4
Details	420	85	hsa-miR-186-5p	COL25A1	collagen type XXV alpha 1 chain
Details	421	85	hsa-miR-186-5p	PTGDR	prostaglandin D2 receptor
Details	422	85	hsa-miR-186-5p	NAA16	N(alpha)-acetyltransferase 16, NatA auxiliary subunit
Details	423	85	hsa-miR-186-5p	TIGAR	TP53 induced glycolysis regulatory phosphatase
Details	424	85	hsa-miR-186-5p	ATXN7	ataxin 7
Details	425	85	hsa-miR-186-5p	CASP10	caspase 10
Details	426	85	hsa-miR-186-5p	XPOT	exportin for tRNA
Details	427	85	hsa-miR-186-5p	GLYATL3	glycine-N-acyltransferase like 3
Details	428	85	hsa-miR-186-5p	SCN7A	sodium voltage-gated channel alpha subunit 7
Details	429	85	hsa-miR-186-5p	TENT4B	terminal nucleotidyltransferase 4B
Details	430	85	hsa-miR-186-5p	MAP7	microtubule associated protein 7
Details	431	85	hsa-miR-186-5p	ATAD2	ATPase family, AAA domain containing 2
Details	432	84	hsa-miR-186-5p	SPATA6	spermatogenesis associated 6
Details	433	84	hsa-miR-186-5p	STAU2	staufen double-stranded RNA binding protein 2
Details	434	84	hsa-miR-186-5p	VEGFA	vascular endothelial growth factor A
Details	435	84	hsa-miR-186-5p	PDK3	pyruvate dehydrogenase kinase 3
Details	436	84	hsa-miR-186-5p	OR11A1	olfactory receptor family 11 subfamily A member 1
Details	437	84	hsa-miR-186-5p	RTCA	RNA 3'-terminal phosphate cyclase
Details	438	84	hsa-miR-186-5p	DSEL	dermatan sulfate epimerase like
Details	439	84	hsa-miR-186-5p	CCDC84	coiled-coil domain containing 84
Details	440	84	hsa-miR-186-5p	RAP2C	RAP2C, member of RAS oncogene family
Details	441	84	hsa-miR-186-5p	ONECUT2	one cut homeobox 2
Details	442	84	hsa-miR-186-5p	SLC27A6	solute carrier family 27 member 6
Details	443	84	hsa-miR-186-5p	AFG1L	AFG1 like ATPase
Details	444	84	hsa-miR-186-5p	ZNF776	zinc finger protein 776
Details	445	84	hsa-miR-186-5p	ATAD1	ATPase family, AAA domain containing 1
Details	446	84	hsa-miR-186-5p	RIC8B	RIC8 guanine nucleotide exchange factor B
Details	447	84	hsa-miR-186-5p	TIPARP	TCDD inducible poly(ADP-ribose) polymerase
Details	448	84	hsa-miR-186-5p	LHX2	LIM homeobox 2
Details	449	84	hsa-miR-186-5p	TMEM71	transmembrane protein 71
Details	450	84	hsa-miR-186-5p	CAMSAP2	calmodulin regulated spectrin associated protein family member 2
Details	451	84	hsa-miR-186-5p	UBR3	ubiquitin protein ligase E3 component n-recognin 3
Details	452	84	hsa-miR-186-5p	CHURC1	churchill domain containing 1
Details	453	84	hsa-miR-186-5p	PDIK1L	PDLIM1 interacting kinase 1 like
Details	454	84	hsa-miR-186-5p	CALB1	calbindin 1
Details	455	84	hsa-miR-186-5p	NR4A2	nuclear receptor subfamily 4 group A member 2
Details	456	84	hsa-miR-186-5p	MOB3B	MOB kinase activator 3B
Details	457	84	hsa-miR-186-5p	MBTPS2	membrane bound transcription factor peptidase, site 2
Details	458	84	hsa-miR-186-5p	LRRC41	leucine rich repeat containing 41
Details	459	83	hsa-miR-186-5p	KPNA1	karyopherin subunit alpha 1
Details	460	83	hsa-miR-186-5p	MYT1	myelin transcription factor 1
Details	461	83	hsa-miR-186-5p	TMEM167A	transmembrane protein 167A
Details	462	83	hsa-miR-186-5p	ERC2	ELKS/RAB6-interacting/CAST family member 2
Details	463	83	hsa-miR-186-5p	NCSTN	nicastrin
Details	464	83	hsa-miR-186-5p	KIAA0408	KIAA0408
Details	465	83	hsa-miR-186-5p	GCLM	glutamate-cysteine ligase modifier subunit
Details	466	83	hsa-miR-186-5p	FAM19A2	family with sequence similarity 19 member A2, C-C motif chemokine like
Details	467	83	hsa-miR-186-5p	SP3	Sp3 transcription factor
Details	468	83	hsa-miR-186-5p	MOB1B	MOB kinase activator 1B
Details	469	83	hsa-miR-186-5p	DICER1	dicer 1, ribonuclease III
Details	470	83	hsa-miR-186-5p	OAS2	2'-5'-oligoadenylate synthetase 2
Details	471	83	hsa-miR-186-5p	SLAIN2	SLAIN motif family member 2
Details	472	83	hsa-miR-186-5p	TTPAL	alpha tocopherol transfer protein like
Details	473	83	hsa-miR-186-5p	MN1	MN1 proto-oncogene, transcriptional regulator
Details	474	83	hsa-miR-186-5p	MAP4	microtubule associated protein 4
Details	475	83	hsa-miR-186-5p	PLSCR4	phospholipid scramblase 4
Details	476	83	hsa-miR-186-5p	ZWINT	ZW10 interacting kinetochore protein
Details	477	83	hsa-miR-186-5p	BRD1	bromodomain containing 1
Details	478	83	hsa-miR-186-5p	VPS13C	vacuolar protein sorting 13 homolog C
Details	479	83	hsa-miR-186-5p	PIN4	peptidylprolyl cis/trans isomerase, NIMA-interacting 4
Details	480	83	hsa-miR-186-5p	CYP20A1	cytochrome P450 family 20 subfamily A member 1
Details	481	83	hsa-miR-186-5p	LGALS12	galectin 12
Details	482	83	hsa-miR-186-5p	PKD2	polycystin 2, transient receptor potential cation channel
Details	483	83	hsa-miR-186-5p	FRMD4B	FERM domain containing 4B
Details	484	83	hsa-miR-186-5p	HMGN4	high mobility group nucleosomal binding domain 4
Details	485	83	hsa-miR-186-5p	ATP9A	ATPase phospholipid transporting 9A (putative)
Details	486	83	hsa-miR-186-5p	FZD3	frizzled class receptor 3
Details	487	83	hsa-miR-186-5p	SIPA1L3	signal induced proliferation associated 1 like 3
Details	488	82	hsa-miR-186-5p	C14orf132	chromosome 14 open reading frame 132
Details	489	82	hsa-miR-186-5p	OTUD6B	OTU domain containing 6B
Details	490	82	hsa-miR-186-5p	PTP4A2	protein tyrosine phosphatase type IVA, member 2
Details	491	82	hsa-miR-186-5p	HEY1	hes related family bHLH transcription factor with YRPW motif 1
Details	492	82	hsa-miR-186-5p	CROT	carnitine O-octanoyltransferase
Details	493	82	hsa-miR-186-5p	SAYSD1	SAYSVFN motif domain containing 1
Details	494	82	hsa-miR-186-5p	ASPN	asporin
Details	495	82	hsa-miR-186-5p	UTP25	UTP25, small subunit processor component
Details	496	82	hsa-miR-186-5p	TMPRSS11F	transmembrane serine protease 11F
Details	497	82	hsa-miR-186-5p	RPS3	ribosomal protein S3
Details	498	82	hsa-miR-186-5p	GALR1	galanin receptor 1
Details	499	82	hsa-miR-186-5p	OXSR1	oxidative stress responsive kinase 1
Details	500	82	hsa-miR-186-5p	MAP4K5	mitogen-activated protein kinase kinase kinase kinase 5
Details	501	82	hsa-miR-186-5p	MAPK1IP1L	mitogen-activated protein kinase 1 interacting protein 1 like
Details	502	82	hsa-miR-186-5p	NRP1	neuropilin 1
Details	503	82	hsa-miR-186-5p	FXR1	FMR1 autosomal homolog 1
Details	504	82	hsa-miR-186-5p	ACER3	alkaline ceramidase 3
Details	505	82	hsa-miR-186-5p	SMG1	SMG1, nonsense mediated mRNA decay associated PI3K related kinase
Details	506	82	hsa-miR-186-5p	C12orf29	chromosome 12 open reading frame 29
Details	507	82	hsa-miR-186-5p	PTPN4	protein tyrosine phosphatase, non-receptor type 4
Details	508	82	hsa-miR-186-5p	SOCS4	suppressor of cytokine signaling 4
Details	509	81	hsa-miR-186-5p	ADAM8	ADAM metallopeptidase domain 8
Details	510	81	hsa-miR-186-5p	CNTNAP1	contactin associated protein 1
Details	511	81	hsa-miR-186-5p	ACSS3	acyl-CoA synthetase short chain family member 3
Details	512	81	hsa-miR-186-5p	ARFGEF1	ADP ribosylation factor guanine nucleotide exchange factor 1
Details	513	81	hsa-miR-186-5p	WWP2	WW domain containing E3 ubiquitin protein ligase 2
Details	514	81	hsa-miR-186-5p	ZDHHC15	zinc finger DHHC-type containing 15
Details	515	81	hsa-miR-186-5p	LPAR5	lysophosphatidic acid receptor 5
Details	516	81	hsa-miR-186-5p	DCUN1D4	defective in cullin neddylation 1 domain containing 4
Details	517	81	hsa-miR-186-5p	RC3H2	ring finger and CCCH-type domains 2
Details	518	81	hsa-miR-186-5p	PDS5B	PDS5 cohesin associated factor B
Details	519	81	hsa-miR-186-5p	SPECC1	sperm antigen with calponin homology and coiled-coil domains 1
Details	520	81	hsa-miR-186-5p	FAM76B	family with sequence similarity 76 member B
Details	521	81	hsa-miR-186-5p	SBNO1	strawberry notch homolog 1
Details	522	81	hsa-miR-186-5p	ATP6V1C2	ATPase H+ transporting V1 subunit C2
Details	523	81	hsa-miR-186-5p	DTX3L	deltex E3 ubiquitin ligase 3L
Details	524	81	hsa-miR-186-5p	PRTG	protogenin
Details	525	81	hsa-miR-186-5p	ARMC3	armadillo repeat containing 3
Details	526	81	hsa-miR-186-5p	ATL2	atlastin GTPase 2
Details	527	81	hsa-miR-186-5p	DZIP1	DAZ interacting zinc finger protein 1
Details	528	81	hsa-miR-186-5p	GSTM3	glutathione S-transferase mu 3
Details	529	81	hsa-miR-186-5p	SPRYD7	SPRY domain containing 7
Details	530	81	hsa-miR-186-5p	YBX3	Y-box binding protein 3
Details	531	81	hsa-miR-186-5p	KCTD16	potassium channel tetramerization domain containing 16
Details	532	81	hsa-miR-186-5p	PDCD4	programmed cell death 4
Details	533	81	hsa-miR-186-5p	IRX2	iroquois homeobox 2
Details	534	81	hsa-miR-186-5p	TDRD15	tudor domain containing 15
Details	535	81	hsa-miR-186-5p	PAK3	p21 (RAC1) activated kinase 3
Details	536	81	hsa-miR-186-5p	DYNC2H1	dynein cytoplasmic 2 heavy chain 1
Details	537	81	hsa-miR-186-5p	LUZP2	leucine zipper protein 2
Details	538	81	hsa-miR-186-5p	ZNF503	zinc finger protein 503
Details	539	81	hsa-miR-186-5p	TULP4	tubby like protein 4
Details	540	81	hsa-miR-186-5p	SRSF12	serine and arginine rich splicing factor 12
Details	541	81	hsa-miR-186-5p	SHOX	short stature homeobox
Details	542	81	hsa-miR-186-5p	XRN1	5'-3' exoribonuclease 1
Details	543	81	hsa-miR-186-5p	SNRNP48	small nuclear ribonucleoprotein U11/U12 subunit 48
Details	544	81	hsa-miR-186-5p	SCAF11	SR-related CTD associated factor 11
Details	545	81	hsa-miR-186-5p	EPC2	enhancer of polycomb homolog 2
Details	546	81	hsa-miR-186-5p	UBQLN2	ubiquilin 2
Details	547	81	hsa-miR-186-5p	DOCK2	dedicator of cytokinesis 2
Details	548	80	hsa-miR-186-5p	FAM124B	family with sequence similarity 124 member B
Details	549	80	hsa-miR-186-5p	ANGPT2	angiopoietin 2
Details	550	80	hsa-miR-186-5p	TMED7-TICAM2	TMED7-TICAM2 readthrough
Details	551	80	hsa-miR-186-5p	SERP1	stress associated endoplasmic reticulum protein 1
Details	552	80	hsa-miR-186-5p	ZFY	zinc finger protein Y-linked
Details	553	80	hsa-miR-186-5p	IMPG2	interphotoreceptor matrix proteoglycan 2
Details	554	80	hsa-miR-186-5p	ESCO2	establishment of sister chromatid cohesion N-acetyltransferase 2
Details	555	80	hsa-miR-186-5p	EPB41L4B	erythrocyte membrane protein band 4.1 like 4B
Details	556	80	hsa-miR-186-5p	UGGT1	UDP-glucose glycoprotein glucosyltransferase 1
Details	557	80	hsa-miR-186-5p	XPR1	xenotropic and polytropic retrovirus receptor 1
Details	558	80	hsa-miR-186-5p	WDSUB1	WD repeat, sterile alpha motif and U-box domain containing 1
Details	559	80	hsa-miR-186-5p	MBNL2	muscleblind like splicing regulator 2
Details	560	80	hsa-miR-186-5p	IFNA2	interferon alpha 2
Details	561	80	hsa-miR-186-5p	SLC24A2	solute carrier family 24 member 2
Details	562	80	hsa-miR-186-5p	TRIM23	tripartite motif containing 23
Details	563	80	hsa-miR-186-5p	RALGPS2	Ral GEF with PH domain and SH3 binding motif 2
Details	564	80	hsa-miR-186-5p	HNRNPR	heterogeneous nuclear ribonucleoprotein R
Details	565	80	hsa-miR-186-5p	TSPAN31	tetraspanin 31
Details	566	80	hsa-miR-186-5p	RYR2	ryanodine receptor 2
Details	567	80	hsa-miR-186-5p	SOX11	SRY-box 11
Details	568	80	hsa-miR-186-5p	PCSK2	proprotein convertase subtilisin/kexin type 2
Details	569	80	hsa-miR-186-5p	SCN2A	sodium voltage-gated channel alpha subunit 2
Details	570	80	hsa-miR-186-5p	PPM1F	protein phosphatase, Mg2+/Mn2+ dependent 1F
Details	571	80	hsa-miR-186-5p	SLC44A5	solute carrier family 44 member 5
Details	572	80	hsa-miR-186-5p	ZC3H12B	zinc finger CCCH-type containing 12B
Details	573	80	hsa-miR-186-5p	TRMT5	tRNA methyltransferase 5
Details	574	80	hsa-miR-186-5p	CNTLN	centlein
Details	575	79	hsa-miR-186-5p	VGLL3	vestigial like family member 3
Details	576	79	hsa-miR-186-5p	ANKRD55	ankyrin repeat domain 55
Details	577	79	hsa-miR-186-5p	HDX	highly divergent homeobox
Details	578	79	hsa-miR-186-5p	TMOD1	tropomodulin 1
Details	579	79	hsa-miR-186-5p	FAM84A	family with sequence similarity 84 member A
Details	580	79	hsa-miR-186-5p	SRGAP2B	SLIT-ROBO Rho GTPase activating protein 2B
Details	581	79	hsa-miR-186-5p	PGR	progesterone receptor
Details	582	79	hsa-miR-186-5p	SERPINE2	serpin family E member 2
Details	583	79	hsa-miR-186-5p	LZTFL1	leucine zipper transcription factor like 1
Details	584	79	hsa-miR-186-5p	BICD2	BICD cargo adaptor 2
Details	585	79	hsa-miR-186-5p	TFAP2B	transcription factor AP-2 beta
Details	586	79	hsa-miR-186-5p	UBE2B	ubiquitin conjugating enzyme E2 B
Details	587	79	hsa-miR-186-5p	ERCC4	ERCC excision repair 4, endonuclease catalytic subunit
Details	588	79	hsa-miR-186-5p	ARCN1	archain 1
Details	589	79	hsa-miR-186-5p	RNF216	ring finger protein 216
Details	590	79	hsa-miR-186-5p	PPIL3	peptidylprolyl isomerase like 3
Details	591	79	hsa-miR-186-5p	SPCS3	signal peptidase complex subunit 3
Details	592	79	hsa-miR-186-5p	DNAJB4	DnaJ heat shock protein family (Hsp40) member B4
Details	593	79	hsa-miR-186-5p	NAA30	N(alpha)-acetyltransferase 30, NatC catalytic subunit
Details	594	79	hsa-miR-186-5p	IRS1	insulin receptor substrate 1
Details	595	79	hsa-miR-186-5p	TMEM135	transmembrane protein 135
Details	596	79	hsa-miR-186-5p	SH3BGRL2	SH3 domain binding glutamate rich protein like 2
Details	597	79	hsa-miR-186-5p	RBM26	RNA binding motif protein 26
Details	598	79	hsa-miR-186-5p	KL	klotho
Details	599	79	hsa-miR-186-5p	NTNG2	netrin G2
Details	600	79	hsa-miR-186-5p	CD55	CD55 molecule (Cromer blood group)
Details	601	79	hsa-miR-186-5p	GTF3C3	general transcription factor IIIC subunit 3
Details	602	79	hsa-miR-186-5p	GALK2	galactokinase 2
Details	603	78	hsa-miR-186-5p	TRIO	trio Rho guanine nucleotide exchange factor
Details	604	78	hsa-miR-186-5p	HNRNPA0	heterogeneous nuclear ribonucleoprotein A0
Details	605	78	hsa-miR-186-5p	PAK5	p21 (RAC1) activated kinase 5
Details	606	78	hsa-miR-186-5p	DNAJB9	DnaJ heat shock protein family (Hsp40) member B9
Details	607	78	hsa-miR-186-5p	CUL5	cullin 5
Details	608	78	hsa-miR-186-5p	ZBTB41	zinc finger and BTB domain containing 41
Details	609	78	hsa-miR-186-5p	MYCT1	MYC target 1
Details	610	78	hsa-miR-186-5p	SAMD12	sterile alpha motif domain containing 12
Details	611	78	hsa-miR-186-5p	IDS	iduronate 2-sulfatase
Details	612	78	hsa-miR-186-5p	DYNC1I2	dynein cytoplasmic 1 intermediate chain 2
Details	613	78	hsa-miR-186-5p	TRAPPC10	trafficking protein particle complex 10
Details	614	78	hsa-miR-186-5p	NDUFAF4	NADH:ubiquinone oxidoreductase complex assembly factor 4
Details	615	78	hsa-miR-186-5p	CCNT2	cyclin T2
Details	616	78	hsa-miR-186-5p	NRG1	neuregulin 1
Details	617	78	hsa-miR-186-5p	CEP44	centrosomal protein 44
Details	618	78	hsa-miR-186-5p	PXK	PX domain containing serine/threonine kinase like
Details	619	78	hsa-miR-186-5p	SLC44A1	solute carrier family 44 member 1
Details	620	78	hsa-miR-186-5p	MITF	melanocyte inducing transcription factor
Details	621	78	hsa-miR-186-5p	OTUD7B	OTU deubiquitinase 7B
Details	622	78	hsa-miR-186-5p	TRDMT1	tRNA aspartic acid methyltransferase 1
Details	623	78	hsa-miR-186-5p	RPL15	ribosomal protein L15
Details	624	78	hsa-miR-186-5p	CSNK1G3	casein kinase 1 gamma 3
Details	625	78	hsa-miR-186-5p	CXCL14	C-X-C motif chemokine ligand 14
Details	626	78	hsa-miR-186-5p	SLITRK4	SLIT and NTRK like family member 4
Details	627	78	hsa-miR-186-5p	ZNF148	zinc finger protein 148
Details	628	78	hsa-miR-186-5p	NECTIN3	nectin cell adhesion molecule 3
Details	629	78	hsa-miR-186-5p	MSL2	MSL complex subunit 2
Details	630	78	hsa-miR-186-5p	ZFP36L1	ZFP36 ring finger protein like 1
Details	631	78	hsa-miR-186-5p	IGF1R	insulin like growth factor 1 receptor
Details	632	78	hsa-miR-186-5p	BMP3	bone morphogenetic protein 3
Details	633	78	hsa-miR-186-5p	NCAPG2	non-SMC condensin II complex subunit G2
Details	634	78	hsa-miR-186-5p	ASAH2B	N-acylsphingosine amidohydrolase 2B
Details	635	78	hsa-miR-186-5p	FGD4	FYVE, RhoGEF and PH domain containing 4
Details	636	77	hsa-miR-186-5p	TOX	thymocyte selection associated high mobility group box
Details	637	77	hsa-miR-186-5p	APBB2	amyloid beta precursor protein binding family B member 2
Details	638	77	hsa-miR-186-5p	ZNF652	zinc finger protein 652
Details	639	77	hsa-miR-186-5p	TENM1	teneurin transmembrane protein 1
Details	640	77	hsa-miR-186-5p	MSR1	macrophage scavenger receptor 1
Details	641	77	hsa-miR-186-5p	ZNF90	zinc finger protein 90
Details	642	77	hsa-miR-186-5p	SRPK2	SRSF protein kinase 2
Details	643	77	hsa-miR-186-5p	NBN	nibrin
Details	644	77	hsa-miR-186-5p	SLC6A15	solute carrier family 6 member 15
Details	645	77	hsa-miR-186-5p	ZFP90	ZFP90 zinc finger protein
Details	646	77	hsa-miR-186-5p	MAP2K6	mitogen-activated protein kinase kinase 6
Details	647	77	hsa-miR-186-5p	RFX3	regulatory factor X3
Details	648	77	hsa-miR-186-5p	VPS37A	VPS37A, ESCRT-I subunit
Details	649	77	hsa-miR-186-5p	LOC441155	zinc finger CCCH-type domain-containing-like
Details	650	77	hsa-miR-186-5p	FAM98B	family with sequence similarity 98 member B
Details	651	77	hsa-miR-186-5p	MXD1	MAX dimerization protein 1
Details	652	77	hsa-miR-186-5p	AAK1	AP2 associated kinase 1
Details	653	77	hsa-miR-186-5p	MINDY3	MINDY lysine 48 deubiquitinase 3
Details	654	77	hsa-miR-186-5p	SLC41A2	solute carrier family 41 member 2
Details	655	77	hsa-miR-186-5p	SUMO2	small ubiquitin-like modifier 2
Details	656	77	hsa-miR-186-5p	PRH1-TAS2R14	PRH1-TAS2R14 readthrough
Details	657	77	hsa-miR-186-5p	HELZ	helicase with zinc finger
Details	658	77	hsa-miR-186-5p	ST13	ST13, Hsp70 interacting protein
Details	659	77	hsa-miR-186-5p	TMEM132B	transmembrane protein 132B
Details	660	77	hsa-miR-186-5p	TBC1D12	TBC1 domain family member 12
Details	661	77	hsa-miR-186-5p	2020-09-07	septin 7
Details	662	77	hsa-miR-186-5p	RELCH	RAB11 binding and LisH domain, coiled-coil and HEAT repeat containing
Details	663	77	hsa-miR-186-5p	UHMK1	U2AF homology motif kinase 1
Details	664	76	hsa-miR-186-5p	ZNF366	zinc finger protein 366
Details	665	76	hsa-miR-186-5p	RELA	RELA proto-oncogene, NF-kB subunit
Details	666	76	hsa-miR-186-5p	KIF11	kinesin family member 11
Details	667	76	hsa-miR-186-5p	PIGM	phosphatidylinositol glycan anchor biosynthesis class M
Details	668	76	hsa-miR-186-5p	TAL1	TAL bHLH transcription factor 1, erythroid differentiation factor
Details	669	76	hsa-miR-186-5p	ANKRD34B	ankyrin repeat domain 34B
Details	670	76	hsa-miR-186-5p	NHS	NHS actin remodeling regulator
Details	671	76	hsa-miR-186-5p	MCTS1	MCTS1, re-initiation and release factor
Details	672	76	hsa-miR-186-5p	PRELID2	PRELI domain containing 2
Details	673	76	hsa-miR-186-5p	IPO7	importin 7
Details	674	76	hsa-miR-186-5p	TRAPPC6B	trafficking protein particle complex 6B
Details	675	76	hsa-miR-186-5p	MAK	male germ cell associated kinase
Details	676	76	hsa-miR-186-5p	SCN8A	sodium voltage-gated channel alpha subunit 8
Details	677	76	hsa-miR-186-5p	ZNF418	zinc finger protein 418
Details	678	76	hsa-miR-186-5p	ELK4	ELK4, ETS transcription factor
Details	679	76	hsa-miR-186-5p	CFI	complement factor I
Details	680	76	hsa-miR-186-5p	PTPRE	protein tyrosine phosphatase, receptor type E
Details	681	76	hsa-miR-186-5p	ICK	intestinal cell kinase
Details	682	76	hsa-miR-186-5p	NUP43	nucleoporin 43
Details	683	76	hsa-miR-186-5p	GOPC	golgi associated PDZ and coiled-coil motif containing
Details	684	76	hsa-miR-186-5p	BET1	Bet1 golgi vesicular membrane trafficking protein
Details	685	76	hsa-miR-186-5p	LONRF3	LON peptidase N-terminal domain and ring finger 3
Details	686	76	hsa-miR-186-5p	HDAC9	histone deacetylase 9
Details	687	76	hsa-miR-186-5p	VXN	vexin
Details	688	76	hsa-miR-186-5p	RNF139	ring finger protein 139
Details	689	76	hsa-miR-186-5p	RNF170	ring finger protein 170
Details	690	76	hsa-miR-186-5p	TMEM243	transmembrane protein 243
Details	691	76	hsa-miR-186-5p	C6orf62	chromosome 6 open reading frame 62
Details	692	76	hsa-miR-186-5p	C11orf54	chromosome 11 open reading frame 54
Details	693	76	hsa-miR-186-5p	FPGT	fucose-1-phosphate guanylyltransferase
Details	694	76	hsa-miR-186-5p	PREPL	prolyl endopeptidase like
Details	695	75	hsa-miR-186-5p	FAM160B1	family with sequence similarity 160 member B1
Details	696	75	hsa-miR-186-5p	ZNF587	zinc finger protein 587
Details	697	75	hsa-miR-186-5p	AGPS	alkylglycerone phosphate synthase
Details	698	75	hsa-miR-186-5p	CDK19	cyclin dependent kinase 19
Details	699	75	hsa-miR-186-5p	TBC1D32	TBC1 domain family member 32
Details	700	75	hsa-miR-186-5p	PCM1	pericentriolar material 1
Details	701	75	hsa-miR-186-5p	ZDHHC21	zinc finger DHHC-type containing 21
Details	702	75	hsa-miR-186-5p	TRPS1	transcriptional repressor GATA binding 1
Details	703	75	hsa-miR-186-5p	CYCS	cytochrome c, somatic
Details	704	75	hsa-miR-186-5p	AFTPH	aftiphilin
Details	705	75	hsa-miR-186-5p	ANKDD1A	ankyrin repeat and death domain containing 1A
Details	706	75	hsa-miR-186-5p	GPBP1L1	GC-rich promoter binding protein 1 like 1
Details	707	75	hsa-miR-186-5p	CENPK	centromere protein K
Details	708	75	hsa-miR-186-5p	TTC6	tetratricopeptide repeat domain 6
Details	709	75	hsa-miR-186-5p	PHGR1	proline, histidine and glycine rich 1
Details	710	75	hsa-miR-186-5p	PRDX6	peroxiredoxin 6
Details	711	75	hsa-miR-186-5p	POLR2M	RNA polymerase II subunit M
Details	712	75	hsa-miR-186-5p	SPATS2L	spermatogenesis associated serine rich 2 like
Details	713	75	hsa-miR-186-5p	IFNA21	interferon alpha 21
Details	714	75	hsa-miR-186-5p	CLGN	calmegin
Details	715	75	hsa-miR-186-5p	SLC35F5	solute carrier family 35 member F5
Details	716	75	hsa-miR-186-5p	GCFC2	GC-rich sequence DNA-binding factor 2
Details	717	75	hsa-miR-186-5p	SEMA5A	semaphorin 5A
Details	718	75	hsa-miR-186-5p	ZNF451	zinc finger protein 451
Details	719	75	hsa-miR-186-5p	ZNF138	zinc finger protein 138
Details	720	75	hsa-miR-186-5p	CTNND2	catenin delta 2
Details	721	75	hsa-miR-186-5p	MAML2	mastermind like transcriptional coactivator 2
Details	722	75	hsa-miR-186-5p	LPGAT1	lysophosphatidylglycerol acyltransferase 1
Details	723	75	hsa-miR-186-5p	ASXL3	ASXL transcriptional regulator 3
Details	724	75	hsa-miR-186-5p	SEPHS2	selenophosphate synthetase 2
Details	725	75	hsa-miR-186-5p	ANKRD29	ankyrin repeat domain 29
Details	726	75	hsa-miR-186-5p	CNTN5	contactin 5
Details	727	75	hsa-miR-186-5p	FAM177A1	family with sequence similarity 177 member A1
Details	728	75	hsa-miR-186-5p	SIX4	SIX homeobox 4
Details	729	75	hsa-miR-186-5p	RBFOX1	RNA binding fox-1 homolog 1
Details	730	75	hsa-miR-186-5p	EVI2B	ecotropic viral integration site 2B
Details	731	75	hsa-miR-186-5p	TMEM236	transmembrane protein 236
Details	732	75	hsa-miR-186-5p	GJA3	gap junction protein alpha 3
Details	733	74	hsa-miR-186-5p	SPSB1	splA/ryanodine receptor domain and SOCS box containing 1
Details	734	74	hsa-miR-186-5p	C21orf91	chromosome 21 open reading frame 91
Details	735	74	hsa-miR-186-5p	ULK4	unc-51 like kinase 4
Details	736	74	hsa-miR-186-5p	KHDRBS3	KH RNA binding domain containing, signal transduction associated 3
Details	737	74	hsa-miR-186-5p	IGDCC3	immunoglobulin superfamily DCC subclass member 3
Details	738	74	hsa-miR-186-5p	HS3ST3A1	heparan sulfate-glucosamine 3-sulfotransferase 3A1
Details	739	74	hsa-miR-186-5p	DPP9	dipeptidyl peptidase 9
Details	740	74	hsa-miR-186-5p	SPOCK3	SPARC (osteonectin), cwcv and kazal like domains proteoglycan 3
Details	741	74	hsa-miR-186-5p	CBL	Cbl proto-oncogene
Details	742	74	hsa-miR-186-5p	RIOX2	ribosomal oxygenase 2
Details	743	74	hsa-miR-186-5p	SCD	stearoyl-CoA desaturase
Details	744	74	hsa-miR-186-5p	UACA	uveal autoantigen with coiled-coil domains and ankyrin repeats
Details	745	74	hsa-miR-186-5p	FADS1	fatty acid desaturase 1
Details	746	74	hsa-miR-186-5p	GMFB	glia maturation factor beta
Details	747	74	hsa-miR-186-5p	LHFPL2	LHFPL tetraspan subfamily member 2
Details	748	74	hsa-miR-186-5p	AFF4	AF4/FMR2 family member 4
Details	749	74	hsa-miR-186-5p	ENOSF1	enolase superfamily member 1
Details	750	74	hsa-miR-186-5p	IPMK	inositol polyphosphate multikinase
Details	751	74	hsa-miR-186-5p	USP38	ubiquitin specific peptidase 38
Details	752	74	hsa-miR-186-5p	SOGA3	SOGA family member 3
Details	753	74	hsa-miR-186-5p	LRP6	LDL receptor related protein 6
Details	754	74	hsa-miR-186-5p	GOSR1	golgi SNAP receptor complex member 1
Details	755	74	hsa-miR-186-5p	L2HGDH	L-2-hydroxyglutarate dehydrogenase
Details	756	74	hsa-miR-186-5p	PABPC3	poly(A) binding protein cytoplasmic 3
Details	757	74	hsa-miR-186-5p	DNAJC27	DnaJ heat shock protein family (Hsp40) member C27
Details	758	74	hsa-miR-186-5p	WSB2	WD repeat and SOCS box containing 2
Details	759	74	hsa-miR-186-5p	PTEN	phosphatase and tensin homolog
Details	760	74	hsa-miR-186-5p	LYPLA1	lysophospholipase 1
Details	761	74	hsa-miR-186-5p	TIA1	TIA1 cytotoxic granule associated RNA binding protein
Details	762	74	hsa-miR-186-5p	CYP2U1	cytochrome P450 family 2 subfamily U member 1
Details	763	74	hsa-miR-186-5p	FSHB	follicle stimulating hormone subunit beta
Details	764	74	hsa-miR-186-5p	PCSK1	proprotein convertase subtilisin/kexin type 1
Details	765	73	hsa-miR-186-5p	TCF20	transcription factor 20
Details	766	73	hsa-miR-186-5p	ZFP36L2	ZFP36 ring finger protein like 2
Details	767	73	hsa-miR-186-5p	NXPH1	neurexophilin 1
Details	768	73	hsa-miR-186-5p	SUB1	SUB1 homolog, transcriptional regulator
Details	769	73	hsa-miR-186-5p	SV2B	synaptic vesicle glycoprotein 2B
Details	770	73	hsa-miR-186-5p	LATS1	large tumor suppressor kinase 1
Details	771	73	hsa-miR-186-5p	LRRC19	leucine rich repeat containing 19
Details	772	73	hsa-miR-186-5p	IL13RA1	interleukin 13 receptor subunit alpha 1
Details	773	73	hsa-miR-186-5p	TBC1D25	TBC1 domain family member 25
Details	774	73	hsa-miR-186-5p	AK3	adenylate kinase 3
Details	775	73	hsa-miR-186-5p	ENPEP	glutamyl aminopeptidase
Details	776	73	hsa-miR-186-5p	TSPYL1	TSPY like 1
Details	777	73	hsa-miR-186-5p	ACTR5	ARP5 actin related protein 5 homolog
Details	778	73	hsa-miR-186-5p	PODN	podocan
Details	779	73	hsa-miR-186-5p	DNAH14	dynein axonemal heavy chain 14
Details	780	73	hsa-miR-186-5p	BTF3	basic transcription factor 3
Details	781	73	hsa-miR-186-5p	LCOR	ligand dependent nuclear receptor corepressor
Details	782	73	hsa-miR-186-5p	SLC12A2	solute carrier family 12 member 2
Details	783	73	hsa-miR-186-5p	KMT5A	lysine methyltransferase 5A
Details	784	73	hsa-miR-186-5p	SMIM13	small integral membrane protein 13
Details	785	73	hsa-miR-186-5p	DNM3	dynamin 3
Details	786	73	hsa-miR-186-5p	CTNNA3	catenin alpha 3
Details	787	73	hsa-miR-186-5p	ANKS1B	ankyrin repeat and sterile alpha motif domain containing 1B
Details	788	73	hsa-miR-186-5p	ANKRD42	ankyrin repeat domain 42
Details	789	73	hsa-miR-186-5p	MINPP1	multiple inositol-polyphosphate phosphatase 1
Details	790	73	hsa-miR-186-5p	CENPN	centromere protein N
Details	791	73	hsa-miR-186-5p	ULK2	unc-51 like autophagy activating kinase 2
Details	792	73	hsa-miR-186-5p	SLC11A2	solute carrier family 11 member 2
Details	793	72	hsa-miR-186-5p	RP1	RP1, axonemal microtubule associated
Details	794	72	hsa-miR-186-5p	ITIH5	inter-alpha-trypsin inhibitor heavy chain family member 5
Details	795	72	hsa-miR-186-5p	CDC6	cell division cycle 6
Details	796	72	hsa-miR-186-5p	P2RY10	P2Y receptor family member 10
Details	797	72	hsa-miR-186-5p	DNTT	DNA nucleotidylexotransferase
Details	798	72	hsa-miR-186-5p	ELOC	elongin C
Details	799	72	hsa-miR-186-5p	SNAP91	synaptosome associated protein 91
Details	800	72	hsa-miR-186-5p	CIPC	CLOCK interacting pacemaker
Details	801	72	hsa-miR-186-5p	PLEKHA1	pleckstrin homology domain containing A1
Details	802	72	hsa-miR-186-5p	PIK3C2B	phosphatidylinositol-4-phosphate 3-kinase catalytic subunit type 2 beta
Details	803	72	hsa-miR-186-5p	KBTBD8	kelch repeat and BTB domain containing 8
Details	804	72	hsa-miR-186-5p	CYLD	CYLD lysine 63 deubiquitinase
Details	805	72	hsa-miR-186-5p	ZNF568	zinc finger protein 568
Details	806	72	hsa-miR-186-5p	SGCZ	sarcoglycan zeta
Details	807	72	hsa-miR-186-5p	NEDD4	neural precursor cell expressed, developmentally down-regulated 4, E3 ubiquitin protein ligase
Details	808	72	hsa-miR-186-5p	OCLN	occludin
Details	809	72	hsa-miR-186-5p	FER	FER tyrosine kinase
Details	810	72	hsa-miR-186-5p	RUNX1	runt related transcription factor 1
Details	811	72	hsa-miR-186-5p	PRPF40A	pre-mRNA processing factor 40 homolog A
Details	812	72	hsa-miR-186-5p	ALKAL2	ALK and LTK ligand 2
Details	813	72	hsa-miR-186-5p	LGSN	lengsin, lens protein with glutamine synthetase domain
Details	814	72	hsa-miR-186-5p	KIF3A	kinesin family member 3A
Details	815	72	hsa-miR-186-5p	ALG10B	ALG10B, alpha-1,2-glucosyltransferase
Details	816	72	hsa-miR-186-5p	TMCO3	transmembrane and coiled-coil domains 3
Details	817	72	hsa-miR-186-5p	ACVR2B	activin A receptor type 2B
Details	818	72	hsa-miR-186-5p	ZBTB44	zinc finger and BTB domain containing 44
Details	819	72	hsa-miR-186-5p	ANAPC10	anaphase promoting complex subunit 10
Details	820	72	hsa-miR-186-5p	SAXO2	stabilizer of axonemal microtubules 2
Details	821	71	hsa-miR-186-5p	SP110	SP110 nuclear body protein
Details	822	71	hsa-miR-186-5p	LCLAT1	lysocardiolipin acyltransferase 1
Details	823	71	hsa-miR-186-5p	FAN1	FANCD2 and FANCI associated nuclease 1
Details	824	71	hsa-miR-186-5p	RFC1	replication factor C subunit 1
Details	825	71	hsa-miR-186-5p	EIF5A2	eukaryotic translation initiation factor 5A2
Details	826	71	hsa-miR-186-5p	CHRM2	cholinergic receptor muscarinic 2
Details	827	71	hsa-miR-186-5p	EFEMP1	EGF containing fibulin extracellular matrix protein 1
Details	828	71	hsa-miR-186-5p	GRIN2A	glutamate ionotropic receptor NMDA type subunit 2A
Details	829	71	hsa-miR-186-5p	WWOX	WW domain containing oxidoreductase
Details	830	71	hsa-miR-186-5p	LRRC6	leucine rich repeat containing 6
Details	831	71	hsa-miR-186-5p	SYT6	synaptotagmin 6
Details	832	71	hsa-miR-186-5p	AKAP6	A-kinase anchoring protein 6
Details	833	71	hsa-miR-186-5p	KIF2A	kinesin family member 2A
Details	834	71	hsa-miR-186-5p	FCGR2B	Fc fragment of IgG receptor IIb
Details	835	71	hsa-miR-186-5p	CWF19L2	CWF19 like cell cycle control factor 2
Details	836	71	hsa-miR-186-5p	SLC23A2	solute carrier family 23 member 2
Details	837	71	hsa-miR-186-5p	FGF2	fibroblast growth factor 2
Details	838	71	hsa-miR-186-5p	TTC30B	tetratricopeptide repeat domain 30B
Details	839	71	hsa-miR-186-5p	ZNF674	zinc finger protein 674
Details	840	71	hsa-miR-186-5p	LRP8	LDL receptor related protein 8
Details	841	71	hsa-miR-186-5p	POU3F4	POU class 3 homeobox 4
Details	842	71	hsa-miR-186-5p	USF2	upstream transcription factor 2, c-fos interacting
Details	843	71	hsa-miR-186-5p	FLJ44635	TPT1-like protein
Details	844	71	hsa-miR-186-5p	POC1B-GALNT4	POC1B-GALNT4 readthrough
Details	845	71	hsa-miR-186-5p	CFLAR	CASP8 and FADD like apoptosis regulator
Details	846	71	hsa-miR-186-5p	GALNT4	polypeptide N-acetylgalactosaminyltransferase 4
Details	847	70	hsa-miR-186-5p	RASL10A	RAS like family 10 member A
Details	848	70	hsa-miR-186-5p	ITGA4	integrin subunit alpha 4
Details	849	70	hsa-miR-186-5p	GCG	glucagon
Details	850	70	hsa-miR-186-5p	OSTF1	osteoclast stimulating factor 1
Details	851	70	hsa-miR-186-5p	PNMA2	PNMA family member 2
Details	852	70	hsa-miR-186-5p	ZNF705E	zinc finger protein 705E
Details	853	70	hsa-miR-186-5p	RNF11	ring finger protein 11
Details	854	70	hsa-miR-186-5p	RGS20	regulator of G protein signaling 20
Details	855	70	hsa-miR-186-5p	STAMBP	STAM binding protein
Details	856	70	hsa-miR-186-5p	SLC5A3	solute carrier family 5 member 3
Details	857	70	hsa-miR-186-5p	TCEANC2	transcription elongation factor A N-terminal and central domain containing 2
Details	858	70	hsa-miR-186-5p	RBBP7	RB binding protein 7, chromatin remodeling factor
Details	859	70	hsa-miR-186-5p	HDAC2	histone deacetylase 2
Details	860	70	hsa-miR-186-5p	BAG2	BCL2 associated athanogene 2
Details	861	70	hsa-miR-186-5p	SEL1L	SEL1L, ERAD E3 ligase adaptor subunit
Details	862	70	hsa-miR-186-5p	TNPO1	transportin 1
Details	863	70	hsa-miR-186-5p	AP1G1	adaptor related protein complex 1 subunit gamma 1
Details	864	70	hsa-miR-186-5p	ARHGAP26	Rho GTPase activating protein 26
Details	865	70	hsa-miR-186-5p	TXNDC5	thioredoxin domain containing 5
Details	866	70	hsa-miR-186-5p	CBX5	chromobox 5
Details	867	70	hsa-miR-186-5p	DHODH	dihydroorotate dehydrogenase (quinone)
Details	868	70	hsa-miR-186-5p	RRAGD	Ras related GTP binding D
Details	869	70	hsa-miR-186-5p	CTR9	CTR9 homolog, Paf1/RNA polymerase II complex component
Details	870	70	hsa-miR-186-5p	UNC13C	unc-13 homolog C
Details	871	70	hsa-miR-186-5p	ZNF254	zinc finger protein 254
Details	872	70	hsa-miR-186-5p	PYROXD1	pyridine nucleotide-disulphide oxidoreductase domain 1
Details	873	70	hsa-miR-186-5p	ZNF567	zinc finger protein 567
Details	874	70	hsa-miR-186-5p	REEP1	receptor accessory protein 1
Details	875	70	hsa-miR-186-5p	UGGT2	UDP-glucose glycoprotein glucosyltransferase 2
Details	876	70	hsa-miR-186-5p	VKORC1L1	vitamin K epoxide reductase complex subunit 1 like 1
Details	877	70	hsa-miR-186-5p	JAG2	jagged 2
Details	878	70	hsa-miR-186-5p	VCPIP1	valosin containing protein interacting protein 1
Details	879	70	hsa-miR-186-5p	DNAJC24	DnaJ heat shock protein family (Hsp40) member C24
Details	880	70	hsa-miR-186-5p	DLG1	discs large MAGUK scaffold protein 1
Details	881	70	hsa-miR-186-5p	TMEM251	transmembrane protein 251
Details	882	70	hsa-miR-186-5p	FAM19A4	family with sequence similarity 19 member A4, C-C motif chemokine like
Details	883	69	hsa-miR-186-5p	FAM120C	family with sequence similarity 120C
Details	884	69	hsa-miR-186-5p	CREBBP	CREB binding protein
Details	885	69	hsa-miR-186-5p	EP300	E1A binding protein p300
Details	886	69	hsa-miR-186-5p	2020-09-11	septin 11
Details	887	69	hsa-miR-186-5p	MYF5	myogenic factor 5
Details	888	69	hsa-miR-186-5p	CDC42BPA	CDC42 binding protein kinase alpha
Details	889	69	hsa-miR-186-5p	TRDN	triadin
Details	890	69	hsa-miR-186-5p	ZNF619	zinc finger protein 619
Details	891	69	hsa-miR-186-5p	CARF	calcium responsive transcription factor
Details	892	69	hsa-miR-186-5p	SNRPF	small nuclear ribonucleoprotein polypeptide F
Details	893	69	hsa-miR-186-5p	CDH13	cadherin 13
Details	894	69	hsa-miR-186-5p	PALM2	paralemmin 2
Details	895	69	hsa-miR-186-5p	SACM1L	SAC1 like phosphatidylinositide phosphatase
Details	896	69	hsa-miR-186-5p	TFDP3	transcription factor Dp family member 3
Details	897	69	hsa-miR-186-5p	CLK4	CDC like kinase 4
Details	898	69	hsa-miR-186-5p	FMO2	flavin containing monooxygenase 2
Details	899	69	hsa-miR-186-5p	RGPD4	RANBP2-like and GRIP domain containing 4
Details	900	69	hsa-miR-186-5p	KLHL24	kelch like family member 24
Details	901	69	hsa-miR-186-5p	GYPA	glycophorin A (MNS blood group)
Details	902	69	hsa-miR-186-5p	BEND5	BEN domain containing 5
Details	903	69	hsa-miR-186-5p	SIRT3	sirtuin 3
Details	904	69	hsa-miR-186-5p	2020-03-08	membrane associated ring-CH-type finger 8
Details	905	69	hsa-miR-186-5p	SGPP2	sphingosine-1-phosphate phosphatase 2
Details	906	69	hsa-miR-186-5p	PLEKHA2	pleckstrin homology domain containing A2
Details	907	69	hsa-miR-186-5p	HIF1A	hypoxia inducible factor 1 subunit alpha
Details	908	69	hsa-miR-186-5p	TMEM170B	transmembrane protein 170B
Details	909	69	hsa-miR-186-5p	SHANK2	SH3 and multiple ankyrin repeat domains 2
Details	910	69	hsa-miR-186-5p	MED23	mediator complex subunit 23
Details	911	69	hsa-miR-186-5p	MTX3	metaxin 3
Details	912	69	hsa-miR-186-5p	RBM41	RNA binding motif protein 41
Details	913	69	hsa-miR-186-5p	HELB	DNA helicase B
Details	914	69	hsa-miR-186-5p	HMGB1	high mobility group box 1
Details	915	69	hsa-miR-186-5p	PHF14	PHD finger protein 14
Details	916	69	hsa-miR-186-5p	IRF2BP2	interferon regulatory factor 2 binding protein 2
Details	917	69	hsa-miR-186-5p	NECAP1	NECAP endocytosis associated 1
Details	918	69	hsa-miR-186-5p	CUL4B	cullin 4B
Details	919	69	hsa-miR-186-5p	METTL9	methyltransferase like 9
Details	920	69	hsa-miR-186-5p	FUT9	fucosyltransferase 9
Details	921	69	hsa-miR-186-5p	LANCL3	LanC like 3
Details	922	69	hsa-miR-186-5p	ENAH	ENAH, actin regulator
Details	923	69	hsa-miR-186-5p	GNAI3	G protein subunit alpha i3
Details	924	69	hsa-miR-186-5p	SERPINB12	serpin family B member 12
Details	925	69	hsa-miR-186-5p	UNC79	unc-79 homolog, NALCN channel complex subunit
Details	926	69	hsa-miR-186-5p	KLHL2	kelch like family member 2
Details	927	69	hsa-miR-186-5p	TYW1B	tRNA-yW synthesizing protein 1 homolog B
Details	928	68	hsa-miR-186-5p	CAB39L	calcium binding protein 39 like
Details	929	68	hsa-miR-186-5p	FRY	FRY microtubule binding protein
Details	930	68	hsa-miR-186-5p	UBE3B	ubiquitin protein ligase E3B
Details	931	68	hsa-miR-186-5p	METTL8	methyltransferase like 8
Details	932	68	hsa-miR-186-5p	SCML2	Scm polycomb group protein like 2
Details	933	68	hsa-miR-186-5p	CD200R1	CD200 receptor 1
Details	934	68	hsa-miR-186-5p	TMPPE	transmembrane protein with metallophosphoesterase domain
Details	935	68	hsa-miR-186-5p	ANAPC16	anaphase promoting complex subunit 16
Details	936	68	hsa-miR-186-5p	TMEM100	transmembrane protein 100
Details	937	68	hsa-miR-186-5p	CALHM5	calcium homeostasis modulator family member 5
Details	938	68	hsa-miR-186-5p	TRIM36	tripartite motif containing 36
Details	939	68	hsa-miR-186-5p	PTPRK	protein tyrosine phosphatase, receptor type K
Details	940	68	hsa-miR-186-5p	SLC39A9	solute carrier family 39 member 9
Details	941	68	hsa-miR-186-5p	LAMP2	lysosomal associated membrane protein 2
Details	942	68	hsa-miR-186-5p	C6orf106	chromosome 6 open reading frame 106
Details	943	68	hsa-miR-186-5p	ZNF586	zinc finger protein 586
Details	944	68	hsa-miR-186-5p	TRIM66	tripartite motif containing 66
Details	945	68	hsa-miR-186-5p	CHRNA7	cholinergic receptor nicotinic alpha 7 subunit
Details	946	68	hsa-miR-186-5p	CPED1	cadherin like and PC-esterase domain containing 1
Details	947	68	hsa-miR-186-5p	NT5C1B-RDH14	NT5C1B-RDH14 readthrough
Details	948	68	hsa-miR-186-5p	YIPF6	Yip1 domain family member 6
Details	949	68	hsa-miR-186-5p	UGT2A3	UDP glucuronosyltransferase family 2 member A3
Details	950	68	hsa-miR-186-5p	GPR85	G protein-coupled receptor 85
Details	951	68	hsa-miR-186-5p	IL2	interleukin 2
Details	952	68	hsa-miR-186-5p	SOCS6	suppressor of cytokine signaling 6
Details	953	68	hsa-miR-186-5p	CCDC73	coiled-coil domain containing 73
Details	954	68	hsa-miR-186-5p	FAM76A	family with sequence similarity 76 member A
Details	955	68	hsa-miR-186-5p	YAP1	Yes associated protein 1
Details	956	68	hsa-miR-186-5p	MMS22L	MMS22 like, DNA repair protein
Details	957	68	hsa-miR-186-5p	PPFIA2	PTPRF interacting protein alpha 2
Details	958	68	hsa-miR-186-5p	PAN3	poly(A) specific ribonuclease subunit PAN3
Details	959	68	hsa-miR-186-5p	GTF2H3	general transcription factor IIH subunit 3
Details	960	68	hsa-miR-186-5p	SESTD1	SEC14 and spectrin domain containing 1
Details	961	68	hsa-miR-186-5p	CHSY3	chondroitin sulfate synthase 3
Details	962	68	hsa-miR-186-5p	PCDH11Y	protocadherin 11 Y-linked
Details	963	68	hsa-miR-186-5p	A1CF	APOBEC1 complementation factor
Details	964	68	hsa-miR-186-5p	MICAL2	microtubule associated monooxygenase, calponin and LIM domain containing 2
Details	965	68	hsa-miR-186-5p	SMAD5	SMAD family member 5
Details	966	68	hsa-miR-186-5p	HIVEP2	human immunodeficiency virus type I enhancer binding protein 2
Details	967	68	hsa-miR-186-5p	ATG5	autophagy related 5
Details	968	68	hsa-miR-186-5p	DNER	delta/notch like EGF repeat containing
Details	969	68	hsa-miR-186-5p	GLUD2	glutamate dehydrogenase 2
Details	970	67	hsa-miR-186-5p	EIF2AK2	eukaryotic translation initiation factor 2 alpha kinase 2
Details	971	67	hsa-miR-186-5p	FRMPD2	FERM and PDZ domain containing 2
Details	972	67	hsa-miR-186-5p	RASA2	RAS p21 protein activator 2
Details	973	67	hsa-miR-186-5p	PDP2	pyruvate dehyrogenase phosphatase catalytic subunit 2
Details	974	67	hsa-miR-186-5p	ZC3H6	zinc finger CCCH-type containing 6
Details	975	67	hsa-miR-186-5p	SSH1	slingshot protein phosphatase 1
Details	976	67	hsa-miR-186-5p	RAB4A	RAB4A, member RAS oncogene family
Details	977	67	hsa-miR-186-5p	GIGYF2	GRB10 interacting GYF protein 2
Details	978	67	hsa-miR-186-5p	OTULIN	OTU deubiquitinase with linear linkage specificity
Details	979	67	hsa-miR-186-5p	DDX43	DEAD-box helicase 43
Details	980	67	hsa-miR-186-5p	TMPRSS11D	transmembrane serine protease 11D
Details	981	67	hsa-miR-186-5p	AP1S3	adaptor related protein complex 1 subunit sigma 3
Details	982	67	hsa-miR-186-5p	SCN3A	sodium voltage-gated channel alpha subunit 3
Details	983	67	hsa-miR-186-5p	CASC1	cancer susceptibility 1
Details	984	67	hsa-miR-186-5p	ZBTB7A	zinc finger and BTB domain containing 7A
Details	985	67	hsa-miR-186-5p	EDNRB	endothelin receptor type B
Details	986	67	hsa-miR-186-5p	KIAA0825	KIAA0825
Details	987	67	hsa-miR-186-5p	ZIC3	Zic family member 3
Details	988	67	hsa-miR-186-5p	FICD	FIC domain containing
Details	989	67	hsa-miR-186-5p	FBXO8	F-box protein 8
Details	990	67	hsa-miR-186-5p	USH2A	usherin
Details	991	67	hsa-miR-186-5p	EIF4E3	eukaryotic translation initiation factor 4E family member 3
Details	992	67	hsa-miR-186-5p	ARHGAP21	Rho GTPase activating protein 21
Details	993	67	hsa-miR-186-5p	CLIC4	chloride intracellular channel 4
Details	994	67	hsa-miR-186-5p	KDELR2	KDEL endoplasmic reticulum protein retention receptor 2
Details	995	67	hsa-miR-186-5p	PLA2R1	phospholipase A2 receptor 1
Details	996	67	hsa-miR-186-5p	RETREG1	reticulophagy regulator 1
Details	997	67	hsa-miR-186-5p	PBX1	PBX homeobox 1
Details	998	67	hsa-miR-186-5p	EIF5B	eukaryotic translation initiation factor 5B
Details	999	67	hsa-miR-186-5p	CCDC186	coiled-coil domain containing 186
Details	1000	67	hsa-miR-186-5p	SALL2	spalt like transcription factor 2
Details	1001	67	hsa-miR-186-5p	ZNF385B	zinc finger protein 385B
Details	1002	67	hsa-miR-186-5p	TBCEL	tubulin folding cofactor E like
Details	1003	67	hsa-miR-186-5p	ATRNL1	attractin like 1
Details	1004	67	hsa-miR-186-5p	SGPP1	sphingosine-1-phosphate phosphatase 1
Details	1005	67	hsa-miR-186-5p	HACD4	3-hydroxyacyl-CoA dehydratase 4
Details	1006	67	hsa-miR-186-5p	KIDINS220	kinase D interacting substrate 220
Details	1007	67	hsa-miR-186-5p	DUSP13	dual specificity phosphatase 13
Details	1008	67	hsa-miR-186-5p	ATL1	atlastin GTPase 1
Details	1009	67	hsa-miR-186-5p	ASB11	ankyrin repeat and SOCS box containing 11
Details	1010	67	hsa-miR-186-5p	LZIC	leucine zipper and CTNNBIP1 domain containing
Details	1011	66	hsa-miR-186-5p	PDLIM5	PDZ and LIM domain 5
Details	1012	66	hsa-miR-186-5p	ZNF831	zinc finger protein 831
Details	1013	66	hsa-miR-186-5p	STYK1	serine/threonine/tyrosine kinase 1
Details	1014	66	hsa-miR-186-5p	VAV3	vav guanine nucleotide exchange factor 3
Details	1015	66	hsa-miR-186-5p	MTMR9	myotubularin related protein 9
Details	1016	66	hsa-miR-186-5p	HUNK	hormonally up-regulated Neu-associated kinase
Details	1017	66	hsa-miR-186-5p	ABCA1	ATP binding cassette subfamily A member 1
Details	1018	66	hsa-miR-186-5p	LSM11	LSM11, U7 small nuclear RNA associated
Details	1019	66	hsa-miR-186-5p	MLLT11	MLLT11, transcription factor 7 cofactor
Details	1020	66	hsa-miR-186-5p	NCK2	NCK adaptor protein 2
Details	1021	66	hsa-miR-186-5p	AKT3	AKT serine/threonine kinase 3
Details	1022	66	hsa-miR-186-5p	KIAA0895	KIAA0895
Details	1023	66	hsa-miR-186-5p	ABCA5	ATP binding cassette subfamily A member 5
Details	1024	66	hsa-miR-186-5p	ZC2HC1A	zinc finger C2HC-type containing 1A
Details	1025	66	hsa-miR-186-5p	UGCG	UDP-glucose ceramide glucosyltransferase
Details	1026	66	hsa-miR-186-5p	ARL5B	ADP ribosylation factor like GTPase 5B
Details	1027	66	hsa-miR-186-5p	PPP2R3A	protein phosphatase 2 regulatory subunit B''alpha
Details	1028	66	hsa-miR-186-5p	SNTB2	syntrophin beta 2
Details	1029	66	hsa-miR-186-5p	CNOT6L	CCR4-NOT transcription complex subunit 6 like
Details	1030	66	hsa-miR-186-5p	MPZL3	myelin protein zero like 3
Details	1031	66	hsa-miR-186-5p	ADRA1A	adrenoceptor alpha 1A
Details	1032	66	hsa-miR-186-5p	WNT4	Wnt family member 4
Details	1033	66	hsa-miR-186-5p	TPD52	tumor protein D52
Details	1034	66	hsa-miR-186-5p	BACH2	BTB domain and CNC homolog 2
Details	1035	66	hsa-miR-186-5p	C18orf25	chromosome 18 open reading frame 25
Details	1036	66	hsa-miR-186-5p	KCNQ5	potassium voltage-gated channel subfamily Q member 5
Details	1037	66	hsa-miR-186-5p	RASA3	RAS p21 protein activator 3
Details	1038	66	hsa-miR-186-5p	KLF12	Kruppel like factor 12
Details	1039	66	hsa-miR-186-5p	SLC35F6	solute carrier family 35 member F6
Details	1040	66	hsa-miR-186-5p	UBE2Q2	ubiquitin conjugating enzyme E2 Q2
Details	1041	66	hsa-miR-186-5p	ERI2	ERI1 exoribonuclease family member 2
Details	1042	66	hsa-miR-186-5p	GID8	GID complex subunit 8 homolog
Details	1043	66	hsa-miR-186-5p	ZNF770	zinc finger protein 770
Details	1044	66	hsa-miR-186-5p	FBXO43	F-box protein 43
Details	1045	66	hsa-miR-186-5p	FABP7	fatty acid binding protein 7
Details	1046	66	hsa-miR-186-5p	ERBB4	erb-b2 receptor tyrosine kinase 4
Details	1047	66	hsa-miR-186-5p	TRPM7	transient receptor potential cation channel subfamily M member 7
Details	1048	66	hsa-miR-186-5p	ZNF81	zinc finger protein 81
Details	1049	66	hsa-miR-186-5p	DACH1	dachshund family transcription factor 1
Details	1050	66	hsa-miR-186-5p	ZNF107	zinc finger protein 107
Details	1051	66	hsa-miR-186-5p	EAF1	ELL associated factor 1
Details	1052	66	hsa-miR-186-5p	UTP23	UTP23, small subunit processome component
Details	1053	65	hsa-miR-186-5p	KLB	klotho beta
Details	1054	65	hsa-miR-186-5p	GSTCD	glutathione S-transferase C-terminal domain containing
Details	1055	65	hsa-miR-186-5p	PRKCA	protein kinase C alpha
Details	1056	65	hsa-miR-186-5p	FCRLA	Fc receptor like A
Details	1057	65	hsa-miR-186-5p	SPINK13	serine peptidase inhibitor, Kazal type 13 (putative)
Details	1058	65	hsa-miR-186-5p	NDC1	NDC1 transmembrane nucleoporin
Details	1059	65	hsa-miR-186-5p	PRPF4B	pre-mRNA processing factor 4B
Details	1060	65	hsa-miR-186-5p	TRPC1	transient receptor potential cation channel subfamily C member 1
Details	1061	65	hsa-miR-186-5p	APCDD1	APC down-regulated 1
Details	1062	65	hsa-miR-186-5p	MTA3	metastasis associated 1 family member 3
Details	1063	65	hsa-miR-186-5p	RTRAF	RNA transcription, translation and transport factor
Details	1064	65	hsa-miR-186-5p	CDR2L	cerebellar degeneration related protein 2 like
Details	1065	65	hsa-miR-186-5p	EIF2S2	eukaryotic translation initiation factor 2 subunit beta
Details	1066	65	hsa-miR-186-5p	SPRED2	sprouty related EVH1 domain containing 2
Details	1067	65	hsa-miR-186-5p	MAPK6	mitogen-activated protein kinase 6
Details	1068	65	hsa-miR-186-5p	TRIM67	tripartite motif containing 67
Details	1069	65	hsa-miR-186-5p	SREK1IP1	SREK1 interacting protein 1
Details	1070	65	hsa-miR-186-5p	ATMIN	ATM interactor
Details	1071	65	hsa-miR-186-5p	EDEM3	ER degradation enhancing alpha-mannosidase like protein 3
Details	1072	65	hsa-miR-186-5p	C2orf68	chromosome 2 open reading frame 68
Details	1073	65	hsa-miR-186-5p	PSPH	phosphoserine phosphatase
Details	1074	65	hsa-miR-186-5p	FKBP14	FKBP prolyl isomerase 14
Details	1075	65	hsa-miR-186-5p	NAA15	N(alpha)-acetyltransferase 15, NatA auxiliary subunit
Details	1076	65	hsa-miR-186-5p	DARS	aspartyl-tRNA synthetase
Details	1077	65	hsa-miR-186-5p	OSER1	oxidative stress responsive serine rich 1
Details	1078	65	hsa-miR-186-5p	CXADR	CXADR, Ig-like cell adhesion molecule
Details	1079	65	hsa-miR-186-5p	LMBR1	limb development membrane protein 1
Details	1080	65	hsa-miR-186-5p	B4GALT6	beta-1,4-galactosyltransferase 6
Details	1081	65	hsa-miR-186-5p	COL4A5	collagen type IV alpha 5 chain
Details	1082	65	hsa-miR-186-5p	MCF2	MCF.2 cell line derived transforming sequence
Details	1083	65	hsa-miR-186-5p	FAXC	failed axon connections homolog
Details	1084	65	hsa-miR-186-5p	PLEKHG1	pleckstrin homology and RhoGEF domain containing G1
Details	1085	65	hsa-miR-186-5p	MIGA1	mitoguardin 1
Details	1086	65	hsa-miR-186-5p	CLVS2	clavesin 2
Details	1087	65	hsa-miR-186-5p	MFSD14B	major facilitator superfamily domain containing 14B
Details	1088	65	hsa-miR-186-5p	ZFAND5	zinc finger AN1-type containing 5
Details	1089	65	hsa-miR-186-5p	IGSF3	immunoglobulin superfamily member 3
Details	1090	65	hsa-miR-186-5p	VEZT	vezatin, adherens junctions transmembrane protein
Details	1091	65	hsa-miR-186-5p	NBEA	neurobeachin
Details	1092	65	hsa-miR-186-5p	NR3C2	nuclear receptor subfamily 3 group C member 2
Details	1093	65	hsa-miR-186-5p	RCHY1	ring finger and CHY zinc finger domain containing 1
Details	1094	65	hsa-miR-186-5p	MSTN	myostatin
Details	1095	64	hsa-miR-186-5p	BNC2	basonuclin 2
Details	1096	64	hsa-miR-186-5p	VPS26B	VPS26, retromer complex component B
Details	1097	64	hsa-miR-186-5p	APELA	apelin receptor early endogenous ligand
Details	1098	64	hsa-miR-186-5p	HMGA2	high mobility group AT-hook 2
Details	1099	64	hsa-miR-186-5p	CCSER1	coiled-coil serine rich protein 1
Details	1100	64	hsa-miR-186-5p	TMX4	thioredoxin related transmembrane protein 4
Details	1101	64	hsa-miR-186-5p	BCL2L14	BCL2 like 14
Details	1102	64	hsa-miR-186-5p	PRKG1	protein kinase cGMP-dependent 1
Details	1103	64	hsa-miR-186-5p	ZNF704	zinc finger protein 704
Details	1104	64	hsa-miR-186-5p	PRRC1	proline rich coiled-coil 1
Details	1105	64	hsa-miR-186-5p	KIAA0355	KIAA0355
Details	1106	64	hsa-miR-186-5p	DMXL2	Dmx like 2
Details	1107	64	hsa-miR-186-5p	DCAF6	DDB1 and CUL4 associated factor 6
Details	1108	64	hsa-miR-186-5p	DDX17	DEAD-box helicase 17
Details	1109	64	hsa-miR-186-5p	GNB4	G protein subunit beta 4
Details	1110	64	hsa-miR-186-5p	PIK3CB	phosphatidylinositol-4,5-bisphosphate 3-kinase catalytic subunit beta
Details	1111	64	hsa-miR-186-5p	TMEM68	transmembrane protein 68
Details	1112	64	hsa-miR-186-5p	SPTA1	spectrin alpha, erythrocytic 1
Details	1113	64	hsa-miR-186-5p	ZZZ3	zinc finger ZZ-type containing 3
Details	1114	64	hsa-miR-186-5p	ZNF519	zinc finger protein 519
Details	1115	64	hsa-miR-186-5p	CAPN5	calpain 5
Details	1116	64	hsa-miR-186-5p	BCL11B	BCL11B, BAF complex component
Details	1117	64	hsa-miR-186-5p	AK2	adenylate kinase 2
Details	1118	64	hsa-miR-186-5p	TES	testin LIM domain protein
Details	1119	64	hsa-miR-186-5p	ISCA1	iron-sulfur cluster assembly 1
Details	1120	64	hsa-miR-186-5p	ADGRL2	adhesion G protein-coupled receptor L2
Details	1121	64	hsa-miR-186-5p	CA5B	carbonic anhydrase 5B
Details	1122	64	hsa-miR-186-5p	MBOAT2	membrane bound O-acyltransferase domain containing 2
Details	1123	64	hsa-miR-186-5p	PARM1	prostate androgen-regulated mucin-like protein 1
Details	1124	64	hsa-miR-186-5p	TFAP2A	transcription factor AP-2 alpha
Details	1125	64	hsa-miR-186-5p	ZBTB8A	zinc finger and BTB domain containing 8A
Details	1126	64	hsa-miR-186-5p	NUDT19	nudix hydrolase 19
Details	1127	64	hsa-miR-186-5p	MID1	midline 1
Details	1128	64	hsa-miR-186-5p	PSPC1	paraspeckle component 1
Details	1129	64	hsa-miR-186-5p	ZNF250	zinc finger protein 250
Details	1130	64	hsa-miR-186-5p	EPB41L4A	erythrocyte membrane protein band 4.1 like 4A
Details	1131	64	hsa-miR-186-5p	ZC3H12C	zinc finger CCCH-type containing 12C
Details	1132	64	hsa-miR-186-5p	MPP6	membrane palmitoylated protein 6
Details	1133	64	hsa-miR-186-5p	GRIA3	glutamate ionotropic receptor AMPA type subunit 3
Details	1134	64	hsa-miR-186-5p	SYNPO2	synaptopodin 2
Details	1135	64	hsa-miR-186-5p	SASS6	SAS-6 centriolar assembly protein
Details	1136	64	hsa-miR-186-5p	ZNF131	zinc finger protein 131
Details	1137	64	hsa-miR-186-5p	PHACTR2	phosphatase and actin regulator 2
Details	1138	63	hsa-miR-186-5p	LRRC10	leucine rich repeat containing 10
Details	1139	63	hsa-miR-186-5p	JPH3	junctophilin 3
Details	1140	63	hsa-miR-186-5p	BCAP29	B cell receptor associated protein 29
Details	1141	63	hsa-miR-186-5p	2020-03-05	membrane associated ring-CH-type finger 5
Details	1142	63	hsa-miR-186-5p	ASZ1	ankyrin repeat, SAM and basic leucine zipper domain containing 1
Details	1143	63	hsa-miR-186-5p	COL4A1	collagen type IV alpha 1 chain
Details	1144	63	hsa-miR-186-5p	GAD1	glutamate decarboxylase 1
Details	1145	63	hsa-miR-186-5p	SNX30	sorting nexin family member 30
Details	1146	63	hsa-miR-186-5p	LAMB4	laminin subunit beta 4
Details	1147	63	hsa-miR-186-5p	C14orf39	chromosome 14 open reading frame 39
Details	1148	63	hsa-miR-186-5p	CHRNA5	cholinergic receptor nicotinic alpha 5 subunit
Details	1149	63	hsa-miR-186-5p	RAB27B	RAB27B, member RAS oncogene family
Details	1150	63	hsa-miR-186-5p	CYBRD1	cytochrome b reductase 1
Details	1151	63	hsa-miR-186-5p	KCNK13	potassium two pore domain channel subfamily K member 13
Details	1152	63	hsa-miR-186-5p	DSTN	destrin, actin depolymerizing factor
Details	1153	63	hsa-miR-186-5p	KLHL11	kelch like family member 11
Details	1154	63	hsa-miR-186-5p	PTPRB	protein tyrosine phosphatase, receptor type B
Details	1155	63	hsa-miR-186-5p	SMIM14	small integral membrane protein 14
Details	1156	63	hsa-miR-186-5p	IL6ST	interleukin 6 signal transducer
Details	1157	63	hsa-miR-186-5p	NFIB	nuclear factor I B
Details	1158	63	hsa-miR-186-5p	ZHX1	zinc fingers and homeoboxes 1
Details	1159	63	hsa-miR-186-5p	PLXDC2	plexin domain containing 2
Details	1160	63	hsa-miR-186-5p	MOCS2	molybdenum cofactor synthesis 2
Details	1161	63	hsa-miR-186-5p	SUDS3	SDS3 homolog, SIN3A corepressor complex component
Details	1162	63	hsa-miR-186-5p	MRPL32	mitochondrial ribosomal protein L32
Details	1163	63	hsa-miR-186-5p	TRPC5	transient receptor potential cation channel subfamily C member 5
Details	1164	63	hsa-miR-186-5p	CPD	carboxypeptidase D
Details	1165	63	hsa-miR-186-5p	NIPBL	NIPBL, cohesin loading factor
Details	1166	63	hsa-miR-186-5p	RP2	RP2, ARL3 GTPase activating protein
Details	1167	63	hsa-miR-186-5p	ZNF43	zinc finger protein 43
Details	1168	63	hsa-miR-186-5p	DCAF8L1	DDB1 and CUL4 associated factor 8 like 1
Details	1169	63	hsa-miR-186-5p	ST6GALNAC5	ST6 N-acetylgalactosaminide alpha-2,6-sialyltransferase 5
Details	1170	63	hsa-miR-186-5p	SETDB2	SET domain bifurcated histone lysine methyltransferase 2
Details	1171	62	hsa-miR-186-5p	TUBE1	tubulin epsilon 1
Details	1172	62	hsa-miR-186-5p	PPM1K	protein phosphatase, Mg2+/Mn2+ dependent 1K
Details	1173	62	hsa-miR-186-5p	KRTAP4-3	keratin associated protein 4-3
Details	1174	62	hsa-miR-186-5p	RAB27A	RAB27A, member RAS oncogene family
Details	1175	62	hsa-miR-186-5p	RBBP5	RB binding protein 5, histone lysine methyltransferase complex subunit
Details	1176	62	hsa-miR-186-5p	SMIM8	small integral membrane protein 8
Details	1177	62	hsa-miR-186-5p	KLHDC1	kelch domain containing 1
Details	1178	62	hsa-miR-186-5p	GFPT1	glutamine--fructose-6-phosphate transaminase 1
Details	1179	62	hsa-miR-186-5p	WDR5B	WD repeat domain 5B
Details	1180	62	hsa-miR-186-5p	ATAD2B	ATPase family, AAA domain containing 2B
Details	1181	62	hsa-miR-186-5p	UPF1	UPF1, RNA helicase and ATPase
Details	1182	62	hsa-miR-186-5p	CLDN22	claudin 22
Details	1183	62	hsa-miR-186-5p	DLG5	discs large MAGUK scaffold protein 5
Details	1184	62	hsa-miR-186-5p	PPTC7	PTC7 protein phosphatase homolog
Details	1185	62	hsa-miR-186-5p	ZDHHC3	zinc finger DHHC-type containing 3
Details	1186	62	hsa-miR-186-5p	C11orf58	chromosome 11 open reading frame 58
Details	1187	62	hsa-miR-186-5p	MOSPD1	motile sperm domain containing 1
Details	1188	62	hsa-miR-186-5p	FAM91A1	family with sequence similarity 91 member A1
Details	1189	62	hsa-miR-186-5p	PPP3CC	protein phosphatase 3 catalytic subunit gamma
Details	1190	62	hsa-miR-186-5p	SLC25A32	solute carrier family 25 member 32
Details	1191	62	hsa-miR-186-5p	NMD3	NMD3 ribosome export adaptor
Details	1192	62	hsa-miR-186-5p	RHOB	ras homolog family member B
Details	1193	62	hsa-miR-186-5p	GAS2L3	growth arrest specific 2 like 3
Details	1194	62	hsa-miR-186-5p	XYLT1	xylosyltransferase 1
Details	1195	62	hsa-miR-186-5p	ZNF700	zinc finger protein 700
Details	1196	62	hsa-miR-186-5p	RORA	RAR related orphan receptor A
Details	1197	62	hsa-miR-186-5p	SHCBP1	SHC binding and spindle associated 1
Details	1198	62	hsa-miR-186-5p	PARP8	poly(ADP-ribose) polymerase family member 8
Details	1199	62	hsa-miR-186-5p	TRIM13	tripartite motif containing 13
Details	1200	62	hsa-miR-186-5p	C16orf54	chromosome 16 open reading frame 54
Details	1201	62	hsa-miR-186-5p	CLIC5	chloride intracellular channel 5
Details	1202	61	hsa-miR-186-5p	ATP13A3	ATPase 13A3
Details	1203	61	hsa-miR-186-5p	SLAMF6	SLAM family member 6
Details	1204	61	hsa-miR-186-5p	MORC2	MORC family CW-type zinc finger 2
Details	1205	61	hsa-miR-186-5p	MCM10	minichromosome maintenance 10 replication initiation factor
Details	1206	61	hsa-miR-186-5p	FOXP2	forkhead box P2
Details	1207	61	hsa-miR-186-5p	ADAM23	ADAM metallopeptidase domain 23
Details	1208	61	hsa-miR-186-5p	NDFIP2	Nedd4 family interacting protein 2
Details	1209	61	hsa-miR-186-5p	RABIF	RAB interacting factor
Details	1210	61	hsa-miR-186-5p	NUCKS1	nuclear casein kinase and cyclin dependent kinase substrate 1
Details	1211	61	hsa-miR-186-5p	JPH1	junctophilin 1
Details	1212	61	hsa-miR-186-5p	SERINC3	serine incorporator 3
Details	1213	61	hsa-miR-186-5p	CLINT1	clathrin interactor 1
Details	1214	61	hsa-miR-186-5p	CALN1	calneuron 1
Details	1215	61	hsa-miR-186-5p	DCP2	decapping mRNA 2
Details	1216	61	hsa-miR-186-5p	TDG	thymine DNA glycosylase
Details	1217	61	hsa-miR-186-5p	LOX	lysyl oxidase
Details	1218	61	hsa-miR-186-5p	EDA2R	ectodysplasin A2 receptor
Details	1219	61	hsa-miR-186-5p	MDFIC	MyoD family inhibitor domain containing
Details	1220	61	hsa-miR-186-5p	HOMER2	homer scaffold protein 2
Details	1221	61	hsa-miR-186-5p	FAM204A	family with sequence similarity 204 member A
Details	1222	61	hsa-miR-186-5p	ZBTB21	zinc finger and BTB domain containing 21
Details	1223	61	hsa-miR-186-5p	ALDH1L2	aldehyde dehydrogenase 1 family member L2
Details	1224	61	hsa-miR-186-5p	BPTF	bromodomain PHD finger transcription factor
Details	1225	61	hsa-miR-186-5p	MEAF6	MYST/Esa1 associated factor 6
Details	1226	61	hsa-miR-186-5p	PCDHB13	protocadherin beta 13
Details	1227	61	hsa-miR-186-5p	RAB3B	RAB3B, member RAS oncogene family
Details	1228	61	hsa-miR-186-5p	SLC15A2	solute carrier family 15 member 2
Details	1229	61	hsa-miR-186-5p	NAPB	NSF attachment protein beta
Details	1230	61	hsa-miR-186-5p	RBSN	rabenosyn, RAB effector
Details	1231	61	hsa-miR-186-5p	RAB30	RAB30, member RAS oncogene family
Details	1232	61	hsa-miR-186-5p	TRIM4	tripartite motif containing 4
Details	1233	61	hsa-miR-186-5p	JAG1	jagged 1
Details	1234	61	hsa-miR-186-5p	HSF5	heat shock transcription factor 5
Details	1235	61	hsa-miR-186-5p	SLC1A6	solute carrier family 1 member 6
Details	1236	61	hsa-miR-186-5p	ZEB1	zinc finger E-box binding homeobox 1
Details	1237	61	hsa-miR-186-5p	PIK3R3	phosphoinositide-3-kinase regulatory subunit 3
Details	1238	61	hsa-miR-186-5p	RPGR	retinitis pigmentosa GTPase regulator
Details	1239	61	hsa-miR-186-5p	ARPP21	cAMP regulated phosphoprotein 21
Details	1240	61	hsa-miR-186-5p	FARP1	FERM, ARH/RhoGEF and pleckstrin domain protein 1
Details	1241	61	hsa-miR-186-5p	MSL1	MSL complex subunit 1
Details	1242	61	hsa-miR-186-5p	SEM1	SEM1, 26S proteasome complex subunit
Details	1243	61	hsa-miR-186-5p	RERG	RAS like estrogen regulated growth inhibitor
Details	1244	61	hsa-miR-186-5p	GNAZ	G protein subunit alpha z
Details	1245	61	hsa-miR-186-5p	ACBD7	acyl-CoA binding domain containing 7
Details	1246	61	hsa-miR-186-5p	UCHL5	ubiquitin C-terminal hydrolase L5
Details	1247	61	hsa-miR-186-5p	PPP1CB	protein phosphatase 1 catalytic subunit beta
Details	1248	61	hsa-miR-186-5p	JCHAIN	joining chain of multimeric IgA and IgM
Details	1249	60	hsa-miR-186-5p	RCOR3	REST corepressor 3
Details	1250	60	hsa-miR-186-5p	PCDHA3	protocadherin alpha 3
Details	1251	60	hsa-miR-186-5p	MARK1	microtubule affinity regulating kinase 1
Details	1252	60	hsa-miR-186-5p	HOXA9	homeobox A9
Details	1253	60	hsa-miR-186-5p	PCDHA8	protocadherin alpha 8
Details	1254	60	hsa-miR-186-5p	PCDHAC1	protocadherin alpha subfamily C, 1
Details	1255	60	hsa-miR-186-5p	GAS7	growth arrest specific 7
Details	1256	60	hsa-miR-186-5p	PDE7B	phosphodiesterase 7B
Details	1257	60	hsa-miR-186-5p	EPSTI1	epithelial stromal interaction 1
Details	1258	60	hsa-miR-186-5p	QSER1	glutamine and serine rich 1
Details	1259	60	hsa-miR-186-5p	CD163	CD163 molecule
Details	1260	60	hsa-miR-186-5p	TIAL1	TIA1 cytotoxic granule associated RNA binding protein like 1
Details	1261	60	hsa-miR-186-5p	CWC25	CWC25 spliceosome associated protein homolog
Details	1262	60	hsa-miR-186-5p	CNOT6	CCR4-NOT transcription complex subunit 6
Details	1263	60	hsa-miR-186-5p	SNUPN	snurportin 1
Details	1264	60	hsa-miR-186-5p	PCDHAC2	protocadherin alpha subfamily C, 2
Details	1265	60	hsa-miR-186-5p	GPR65	G protein-coupled receptor 65
Details	1266	60	hsa-miR-186-5p	CNOT7	CCR4-NOT transcription complex subunit 7
Details	1267	60	hsa-miR-186-5p	PCDHA13	protocadherin alpha 13
Details	1268	60	hsa-miR-186-5p	SEC14L1	SEC14 like lipid binding 1
Details	1269	60	hsa-miR-186-5p	PCDHA4	protocadherin alpha 4
Details	1270	60	hsa-miR-186-5p	PHOSPHO2-KLHL23	PHOSPHO2-KLHL23 readthrough
Details	1271	60	hsa-miR-186-5p	ZNF354C	zinc finger protein 354C
Details	1272	60	hsa-miR-186-5p	RERE	arginine-glutamic acid dipeptide repeats
Details	1273	60	hsa-miR-186-5p	ATP6V1C1	ATPase H+ transporting V1 subunit C1
Details	1274	60	hsa-miR-186-5p	KLHL23	kelch like family member 23
Details	1275	60	hsa-miR-186-5p	BMT2	base methyltransferase of 25S rRNA 2 homolog
Details	1276	60	hsa-miR-186-5p	MYLIP	myosin regulatory light chain interacting protein
Details	1277	60	hsa-miR-186-5p	PCDHA1	protocadherin alpha 1
Details	1278	60	hsa-miR-186-5p	MAN2A1	mannosidase alpha class 2A member 1
Details	1279	60	hsa-miR-186-5p	SLC7A11	solute carrier family 7 member 11
Details	1280	60	hsa-miR-186-5p	SMARCA5	SWI/SNF related, matrix associated, actin dependent regulator of chromatin, subfamily a, member 5
Details	1281	60	hsa-miR-186-5p	EFCAB14	EF-hand calcium binding domain 14
Details	1282	60	hsa-miR-186-5p	SSH2	slingshot protein phosphatase 2
Details	1283	60	hsa-miR-186-5p	TGIF1	TGFB induced factor homeobox 1
Details	1284	60	hsa-miR-186-5p	PCDHA10	protocadherin alpha 10
Details	1285	60	hsa-miR-186-5p	TRIP12	thyroid hormone receptor interactor 12
Details	1286	60	hsa-miR-186-5p	PCDHA5	protocadherin alpha 5
Details	1287	60	hsa-miR-186-5p	PCDHA7	protocadherin alpha 7
Details	1288	60	hsa-miR-186-5p	LATS2	large tumor suppressor kinase 2
Details	1289	60	hsa-miR-186-5p	NCAM1	neural cell adhesion molecule 1
Details	1290	60	hsa-miR-186-5p	PCDHA2	protocadherin alpha 2
Details	1291	60	hsa-miR-186-5p	TMED5	transmembrane p24 trafficking protein 5
Details	1292	60	hsa-miR-186-5p	PCDHA12	protocadherin alpha 12
Details	1293	60	hsa-miR-186-5p	CHST2	carbohydrate sulfotransferase 2
Details	1294	60	hsa-miR-186-5p	PCDHA6	protocadherin alpha 6
Details	1295	60	hsa-miR-186-5p	FAM104A	family with sequence similarity 104 member A
Details	1296	60	hsa-miR-186-5p	UNC5D	unc-5 netrin receptor D
Details	1297	60	hsa-miR-186-5p	KATNBL1	katanin regulatory subunit B1 like 1
Details	1298	60	hsa-miR-186-5p	SRGAP2	SLIT-ROBO Rho GTPase activating protein 2
Details	1299	60	hsa-miR-186-5p	GSG1L	GSG1 like
Details	1300	60	hsa-miR-186-5p	GOLPH3	golgi phosphoprotein 3
Details	1301	60	hsa-miR-186-5p	DOK6	docking protein 6
Details	1302	60	hsa-miR-186-5p	PCDHA11	protocadherin alpha 11
Details	1303	60	hsa-miR-186-5p	PLXND1	plexin D1
Details	1304	59	hsa-miR-186-5p	RAB22A	RAB22A, member RAS oncogene family
Details	1305	59	hsa-miR-186-5p	GOLGA6L9	golgin A6 family-like 9
Details	1306	59	hsa-miR-186-5p	NME7	NME/NM23 family member 7
Details	1307	59	hsa-miR-186-5p	RORC	RAR related orphan receptor C
Details	1308	59	hsa-miR-186-5p	TRIM49C	tripartite motif containing 49C
Details	1309	59	hsa-miR-186-5p	ITM2B	integral membrane protein 2B
Details	1310	59	hsa-miR-186-5p	VAPB	VAMP associated protein B and C
Details	1311	59	hsa-miR-186-5p	IFT81	intraflagellar transport 81
Details	1312	59	hsa-miR-186-5p	TTPA	alpha tocopherol transfer protein
Details	1313	59	hsa-miR-186-5p	CXorf56	chromosome X open reading frame 56
Details	1314	59	hsa-miR-186-5p	CIAO2A	cytosolic iron-sulfur assembly component 2A
Details	1315	59	hsa-miR-186-5p	RBM27	RNA binding motif protein 27
Details	1316	59	hsa-miR-186-5p	GPM6B	glycoprotein M6B
Details	1317	59	hsa-miR-186-5p	ZNF439	zinc finger protein 439
Details	1318	59	hsa-miR-186-5p	OPRM1	opioid receptor mu 1
Details	1319	59	hsa-miR-186-5p	RAD54L2	RAD54 like 2
Details	1320	59	hsa-miR-186-5p	TRIM49	tripartite motif containing 49
Details	1321	59	hsa-miR-186-5p	PCDH11X	protocadherin 11 X-linked
Details	1322	59	hsa-miR-186-5p	IPO5	importin 5
Details	1323	59	hsa-miR-186-5p	ATG4C	autophagy related 4C cysteine peptidase
Details	1324	59	hsa-miR-186-5p	GAREM1	GRB2 associated regulator of MAPK1 subtype 1
Details	1325	59	hsa-miR-186-5p	PCGF5	polycomb group ring finger 5
Details	1326	59	hsa-miR-186-5p	PGAP1	post-GPI attachment to proteins 1
Details	1327	59	hsa-miR-186-5p	UNC45B	unc-45 myosin chaperone B
Details	1328	59	hsa-miR-186-5p	ZNF527	zinc finger protein 527
Details	1329	59	hsa-miR-186-5p	ADAT2	adenosine deaminase, tRNA specific 2
Details	1330	59	hsa-miR-186-5p	SSR3	signal sequence receptor subunit 3
Details	1331	59	hsa-miR-186-5p	PURB	purine rich element binding protein B
Details	1332	59	hsa-miR-186-5p	ABHD5	abhydrolase domain containing 5
Details	1333	59	hsa-miR-186-5p	KCTD15	potassium channel tetramerization domain containing 15
Details	1334	59	hsa-miR-186-5p	GABRA1	gamma-aminobutyric acid type A receptor alpha1 subunit
Details	1335	59	hsa-miR-186-5p	MBNL3	muscleblind like splicing regulator 3
Details	1336	59	hsa-miR-186-5p	ERMN	ermin
Details	1337	59	hsa-miR-186-5p	HBS1L	HBS1 like translational GTPase
Details	1338	59	hsa-miR-186-5p	SDC2	syndecan 2
Details	1339	59	hsa-miR-186-5p	GRAMD1B	GRAM domain containing 1B
Details	1340	59	hsa-miR-186-5p	CD46	CD46 molecule
Details	1341	59	hsa-miR-186-5p	ADAMTS5	ADAM metallopeptidase with thrombospondin type 1 motif 5
Details	1342	59	hsa-miR-186-5p	PIGA	phosphatidylinositol glycan anchor biosynthesis class A
Details	1343	59	hsa-miR-186-5p	TMCC1	transmembrane and coiled-coil domain family 1
Details	1344	59	hsa-miR-186-5p	ELOVL5	ELOVL fatty acid elongase 5
Details	1345	59	hsa-miR-186-5p	ARPIN	actin related protein 2/3 complex inhibitor
Details	1346	59	hsa-miR-186-5p	ASB7	ankyrin repeat and SOCS box containing 7
Details	1347	59	hsa-miR-186-5p	CLDN1	claudin 1
Details	1348	59	hsa-miR-186-5p	RNGTT	RNA guanylyltransferase and 5'-phosphatase
Details	1349	59	hsa-miR-186-5p	MLLT3	MLLT3, super elongation complex subunit
Details	1350	59	hsa-miR-186-5p	ANXA9	annexin A9
Details	1351	59	hsa-miR-186-5p	CABS1	calcium binding protein, spermatid associated 1
Details	1352	59	hsa-miR-186-5p	SLC25A44	solute carrier family 25 member 44
Details	1353	58	hsa-miR-186-5p	TMOD2	tropomodulin 2
Details	1354	58	hsa-miR-186-5p	VASH2	vasohibin 2
Details	1355	58	hsa-miR-186-5p	MGAT4A	alpha-1,3-mannosyl-glycoprotein 4-beta-N-acetylglucosaminyltransferase A
Details	1356	58	hsa-miR-186-5p	RAB11FIP2	RAB11 family interacting protein 2
Details	1357	58	hsa-miR-186-5p	TRIM9	tripartite motif containing 9
Details	1358	58	hsa-miR-186-5p	RBM46	RNA binding motif protein 46
Details	1359	58	hsa-miR-186-5p	STS	steroid sulfatase
Details	1360	58	hsa-miR-186-5p	CXCL5	C-X-C motif chemokine ligand 5
Details	1361	58	hsa-miR-186-5p	TNKS2	tankyrase 2
Details	1362	58	hsa-miR-186-5p	ZNF805	zinc finger protein 805
Details	1363	58	hsa-miR-186-5p	ACVR2A	activin A receptor type 2A
Details	1364	58	hsa-miR-186-5p	MPZL2	myelin protein zero like 2
Details	1365	58	hsa-miR-186-5p	ST8SIA3	ST8 alpha-N-acetyl-neuraminide alpha-2,8-sialyltransferase 3
Details	1366	58	hsa-miR-186-5p	NEK2	NIMA related kinase 2
Details	1367	58	hsa-miR-186-5p	RTKN2	rhotekin 2
Details	1368	58	hsa-miR-186-5p	TFF2	trefoil factor 2
Details	1369	58	hsa-miR-186-5p	DDHD1	DDHD domain containing 1
Details	1370	58	hsa-miR-186-5p	DMAC1	distal membrane arm assembly complex 1
Details	1371	58	hsa-miR-186-5p	DNAH17	dynein axonemal heavy chain 17
Details	1372	58	hsa-miR-186-5p	FAR1	fatty acyl-CoA reductase 1
Details	1373	58	hsa-miR-186-5p	ZNF589	zinc finger protein 589
Details	1374	58	hsa-miR-186-5p	MKX	mohawk homeobox
Details	1375	58	hsa-miR-186-5p	OTX1	orthodenticle homeobox 1
Details	1376	58	hsa-miR-186-5p	TFEC	transcription factor EC
Details	1377	58	hsa-miR-186-5p	AASDHPPT	aminoadipate-semialdehyde dehydrogenase-phosphopantetheinyl transferase
Details	1378	58	hsa-miR-186-5p	ST6GAL2	ST6 beta-galactoside alpha-2,6-sialyltransferase 2
Details	1379	58	hsa-miR-186-5p	MDM1	Mdm1 nuclear protein
Details	1380	58	hsa-miR-186-5p	RAP2A	RAP2A, member of RAS oncogene family
Details	1381	58	hsa-miR-186-5p	RNMT	RNA guanine-7 methyltransferase
Details	1382	58	hsa-miR-186-5p	RIMS3	regulating synaptic membrane exocytosis 3
Details	1383	58	hsa-miR-186-5p	PAPOLA	poly(A) polymerase alpha
Details	1384	58	hsa-miR-186-5p	TMEM64	transmembrane protein 64
Details	1385	58	hsa-miR-186-5p	TMEM242	transmembrane protein 242
Details	1386	58	hsa-miR-186-5p	RSU1	Ras suppressor protein 1
Details	1387	58	hsa-miR-186-5p	BTF3L4	basic transcription factor 3 like 4
Details	1388	58	hsa-miR-186-5p	YAF2	YY1 associated factor 2
Details	1389	58	hsa-miR-186-5p	KLHL15	kelch like family member 15
Details	1390	58	hsa-miR-186-5p	EBAG9	estrogen receptor binding site associated, antigen, 9
Details	1391	58	hsa-miR-186-5p	ARMCX5	armadillo repeat containing X-linked 5
Details	1392	58	hsa-miR-186-5p	ADD1	adducin 1
Details	1393	58	hsa-miR-186-5p	LRRTM3	leucine rich repeat transmembrane neuronal 3
Details	1394	58	hsa-miR-186-5p	TINAGL1	tubulointerstitial nephritis antigen like 1
Details	1395	58	hsa-miR-186-5p	RELL1	RELT like 1
Details	1396	58	hsa-miR-186-5p	TFDP2	transcription factor Dp-2
Details	1397	58	hsa-miR-186-5p	ZNF160	zinc finger protein 160
Details	1398	58	hsa-miR-186-5p	ACTR3	ARP3 actin related protein 3 homolog
Details	1399	58	hsa-miR-186-5p	ACSM2A	acyl-CoA synthetase medium chain family member 2A
Details	1400	58	hsa-miR-186-5p	C14orf28	chromosome 14 open reading frame 28
Details	1401	58	hsa-miR-186-5p	CHTF8	chromosome transmission fidelity factor 8
Details	1402	58	hsa-miR-186-5p	SBSPON	somatomedin B and thrombospondin type 1 domain containing
Details	1403	58	hsa-miR-186-5p	MAP3K7	mitogen-activated protein kinase kinase kinase 7
Details	1404	58	hsa-miR-186-5p	NCOA2	nuclear receptor coactivator 2
Details	1405	58	hsa-miR-186-5p	ARPP19	cAMP regulated phosphoprotein 19
Details	1406	57	hsa-miR-186-5p	CES5A	carboxylesterase 5A
Details	1407	57	hsa-miR-186-5p	TTC33	tetratricopeptide repeat domain 33
Details	1408	57	hsa-miR-186-5p	STYX	serine/threonine/tyrosine interacting protein
Details	1409	57	hsa-miR-186-5p	FBN1	fibrillin 1
Details	1410	57	hsa-miR-186-5p	ZNF800	zinc finger protein 800
Details	1411	57	hsa-miR-186-5p	CCNT1	cyclin T1
Details	1412	57	hsa-miR-186-5p	PIAS2	protein inhibitor of activated STAT 2
Details	1413	57	hsa-miR-186-5p	CEP162	centrosomal protein 162
Details	1414	57	hsa-miR-186-5p	PRPH2	peripherin 2
Details	1415	57	hsa-miR-186-5p	FYCO1	FYVE and coiled-coil domain containing 1
Details	1416	57	hsa-miR-186-5p	HNRNPU	heterogeneous nuclear ribonucleoprotein U
Details	1417	57	hsa-miR-186-5p	KMT2C	lysine methyltransferase 2C
Details	1418	57	hsa-miR-186-5p	HPSE	heparanase
Details	1419	57	hsa-miR-186-5p	U2SURP	U2 snRNP associated SURP domain containing
Details	1420	57	hsa-miR-186-5p	RIC3	RIC3 acetylcholine receptor chaperone
Details	1421	57	hsa-miR-186-5p	NCKAP5	NCK associated protein 5
Details	1422	57	hsa-miR-186-5p	ANP32E	acidic nuclear phosphoprotein 32 family member E
Details	1423	57	hsa-miR-186-5p	DUT	deoxyuridine triphosphatase
Details	1424	57	hsa-miR-186-5p	PPP3CA	protein phosphatase 3 catalytic subunit alpha
Details	1425	57	hsa-miR-186-5p	TOB2	transducer of ERBB2, 2
Details	1426	57	hsa-miR-186-5p	NAA40	N(alpha)-acetyltransferase 40, NatD catalytic subunit
Details	1427	57	hsa-miR-186-5p	TMED4	transmembrane p24 trafficking protein 4
Details	1428	57	hsa-miR-186-5p	NKAP	NFKB activating protein
Details	1429	57	hsa-miR-186-5p	CAST	calpastatin
Details	1430	57	hsa-miR-186-5p	TENT5A	terminal nucleotidyltransferase 5A
Details	1431	57	hsa-miR-186-5p	DHX57	DExH-box helicase 57
Details	1432	57	hsa-miR-186-5p	FREM2	FRAS1 related extracellular matrix protein 2
Details	1433	57	hsa-miR-186-5p	SMPDL3A	sphingomyelin phosphodiesterase acid like 3A
Details	1434	57	hsa-miR-186-5p	PLA2G4D	phospholipase A2 group IVD
Details	1435	57	hsa-miR-186-5p	ZSCAN23	zinc finger and SCAN domain containing 23
Details	1436	57	hsa-miR-186-5p	RGS22	regulator of G protein signaling 22
Details	1437	57	hsa-miR-186-5p	BUB3	BUB3, mitotic checkpoint protein
Details	1438	57	hsa-miR-186-5p	DUSP16	dual specificity phosphatase 16
Details	1439	57	hsa-miR-186-5p	CMTM6	CKLF like MARVEL transmembrane domain containing 6
Details	1440	57	hsa-miR-186-5p	KCNA5	potassium voltage-gated channel subfamily A member 5
Details	1441	57	hsa-miR-186-5p	IL1R1	interleukin 1 receptor type 1
Details	1442	57	hsa-miR-186-5p	GLB1L3	galactosidase beta 1 like 3
Details	1443	57	hsa-miR-186-5p	CP	ceruloplasmin
Details	1444	57	hsa-miR-186-5p	ATP2B4	ATPase plasma membrane Ca2+ transporting 4
Details	1445	57	hsa-miR-186-5p	DOCK1	dedicator of cytokinesis 1
Details	1446	57	hsa-miR-186-5p	SLC22A23	solute carrier family 22 member 23
Details	1447	57	hsa-miR-186-5p	SMIM12	small integral membrane protein 12
Details	1448	57	hsa-miR-186-5p	FOXP1	forkhead box P1
Details	1449	57	hsa-miR-186-5p	LRRIQ1	leucine rich repeats and IQ motif containing 1
Details	1450	57	hsa-miR-186-5p	ADGRL3	adhesion G protein-coupled receptor L3
Details	1451	57	hsa-miR-186-5p	CADPS	calcium dependent secretion activator
Details	1452	57	hsa-miR-186-5p	PABPC4L	poly(A) binding protein cytoplasmic 4 like
Details	1453	57	hsa-miR-186-5p	VAPA	VAMP associated protein A
Details	1454	57	hsa-miR-186-5p	REST	RE1 silencing transcription factor
Details	1455	57	hsa-miR-186-5p	CLOCK	clock circadian regulator
Details	1456	57	hsa-miR-186-5p	MYO6	myosin VI
Details	1457	57	hsa-miR-186-5p	DPY19L3	dpy-19 like C-mannosyltransferase 3
Details	1458	57	hsa-miR-186-5p	MOSMO	modulator of smoothened
Details	1459	57	hsa-miR-186-5p	NIPA1	NIPA magnesium transporter 1
Details	1460	57	hsa-miR-186-5p	SEC24A	SEC24 homolog A, COPII coat complex component
Details	1461	57	hsa-miR-186-5p	MBP	myelin basic protein
Details	1462	57	hsa-miR-186-5p	CUX1	cut like homeobox 1
Details	1463	57	hsa-miR-186-5p	ANKRD50	ankyrin repeat domain 50
Details	1464	57	hsa-miR-186-5p	FBXW11	F-box and WD repeat domain containing 11
Details	1465	57	hsa-miR-186-5p	AGFG1	ArfGAP with FG repeats 1
Details	1466	57	hsa-miR-186-5p	NASP	nuclear autoantigenic sperm protein
Details	1467	57	hsa-miR-186-5p	PRRG1	proline rich and Gla domain 1
Details	1468	56	hsa-miR-186-5p	GATAD2B	GATA zinc finger domain containing 2B
Details	1469	56	hsa-miR-186-5p	TACC1	transforming acidic coiled-coil containing protein 1
Details	1470	56	hsa-miR-186-5p	TMEM260	transmembrane protein 260
Details	1471	56	hsa-miR-186-5p	SLC2A1	solute carrier family 2 member 1
Details	1472	56	hsa-miR-186-5p	ARFGEF3	ARFGEF family member 3
Details	1473	56	hsa-miR-186-5p	PGM3	phosphoglucomutase 3
Details	1474	56	hsa-miR-186-5p	RAB18	RAB18, member RAS oncogene family
Details	1475	56	hsa-miR-186-5p	PSIP1	PC4 and SFRS1 interacting protein 1
Details	1476	56	hsa-miR-186-5p	KIF14	kinesin family member 14
Details	1477	56	hsa-miR-186-5p	NWD1	NACHT and WD repeat domain containing 1
Details	1478	56	hsa-miR-186-5p	CRYZ	crystallin zeta
Details	1479	56	hsa-miR-186-5p	GGCX	gamma-glutamyl carboxylase
Details	1480	56	hsa-miR-186-5p	TCAF2	TRPM8 channel associated factor 2
Details	1481	56	hsa-miR-186-5p	MFAP3L	microfibril associated protein 3 like
Details	1482	56	hsa-miR-186-5p	CD302	CD302 molecule
Details	1483	56	hsa-miR-186-5p	CCDC32	coiled-coil domain containing 32
Details	1484	56	hsa-miR-186-5p	FAM168A	family with sequence similarity 168 member A
Details	1485	56	hsa-miR-186-5p	PTPRO	protein tyrosine phosphatase, receptor type O
Details	1486	56	hsa-miR-186-5p	LARP4B	La ribonucleoprotein domain family member 4B
Details	1487	56	hsa-miR-186-5p	ZNF460	zinc finger protein 460
Details	1488	56	hsa-miR-186-5p	MPP7	membrane palmitoylated protein 7
Details	1489	56	hsa-miR-186-5p	CUL2	cullin 2
Details	1490	56	hsa-miR-186-5p	FASLG	Fas ligand
Details	1491	56	hsa-miR-186-5p	OTULINL	OTU deubiquitinase with linear linkage specificity like
Details	1492	56	hsa-miR-186-5p	RAD18	RAD18, E3 ubiquitin protein ligase
Details	1493	56	hsa-miR-186-5p	KRT25	keratin 25
Details	1494	56	hsa-miR-186-5p	RAB8B	RAB8B, member RAS oncogene family
Details	1495	56	hsa-miR-186-5p	ELAVL3	ELAV like RNA binding protein 3
Details	1496	56	hsa-miR-186-5p	ZNF780B	zinc finger protein 780B
Details	1497	56	hsa-miR-186-5p	CCSAP	centriole, cilia and spindle associated protein
Details	1498	56	hsa-miR-186-5p	HHEX	hematopoietically expressed homeobox
Details	1499	56	hsa-miR-186-5p	LEKR1	leucine, glutamate and lysine rich 1
Details	1500	56	hsa-miR-186-5p	GAB2	GRB2 associated binding protein 2
Details	1501	56	hsa-miR-186-5p	KAZN	kazrin, periplakin interacting protein
Details	1502	56	hsa-miR-186-5p	CCDC158	coiled-coil domain containing 158
Details	1503	56	hsa-miR-186-5p	HMGXB4	HMG-box containing 4
Details	1504	56	hsa-miR-186-5p	CAMTA1	calmodulin binding transcription activator 1
Details	1505	56	hsa-miR-186-5p	DHX29	DExH-box helicase 29
Details	1506	56	hsa-miR-186-5p	CTSC	cathepsin C
Details	1507	56	hsa-miR-186-5p	TTC9	tetratricopeptide repeat domain 9
Details	1508	56	hsa-miR-186-5p	LY75-CD302	LY75-CD302 readthrough
Details	1509	56	hsa-miR-186-5p	YWHAE	tyrosine 3-monooxygenase/tryptophan 5-monooxygenase activation protein epsilon
Details	1510	55	hsa-miR-186-5p	PAQR5	progestin and adipoQ receptor family member 5
Details	1511	55	hsa-miR-186-5p	RAPH1	Ras association (RalGDS/AF-6) and pleckstrin homology domains 1
Details	1512	55	hsa-miR-186-5p	SNAP25	synaptosome associated protein 25
Details	1513	55	hsa-miR-186-5p	SLC4A4	solute carrier family 4 member 4
Details	1514	55	hsa-miR-186-5p	LRIT3	leucine rich repeat, Ig-like and transmembrane domains 3
Details	1515	55	hsa-miR-186-5p	KIAA1210	KIAA1210
Details	1516	55	hsa-miR-186-5p	B3GLCT	beta 3-glucosyltransferase
Details	1517	55	hsa-miR-186-5p	SULF2	sulfatase 2
Details	1518	55	hsa-miR-186-5p	FAM241A	family with sequence similarity 241 member A
Details	1519	55	hsa-miR-186-5p	PPP2R5C	protein phosphatase 2 regulatory subunit B'gamma
Details	1520	55	hsa-miR-186-5p	BLMH	bleomycin hydrolase
Details	1521	55	hsa-miR-186-5p	CARD18	caspase recruitment domain family member 18
Details	1522	55	hsa-miR-186-5p	ZC3H7A	zinc finger CCCH-type containing 7A
Details	1523	55	hsa-miR-186-5p	RRM2B	ribonucleotide reductase regulatory TP53 inducible subunit M2B
Details	1524	55	hsa-miR-186-5p	PAX3	paired box 3
Details	1525	55	hsa-miR-186-5p	BVES	blood vessel epicardial substance
Details	1526	55	hsa-miR-186-5p	MSI2	musashi RNA binding protein 2
Details	1527	55	hsa-miR-186-5p	NPR3	natriuretic peptide receptor 3
Details	1528	55	hsa-miR-186-5p	EVI5	ecotropic viral integration site 5
Details	1529	55	hsa-miR-186-5p	DZANK1	double zinc ribbon and ankyrin repeat domains 1
Details	1530	55	hsa-miR-186-5p	PSME3	proteasome activator subunit 3
Details	1531	55	hsa-miR-186-5p	ADAM28	ADAM metallopeptidase domain 28
Details	1532	55	hsa-miR-186-5p	IMP4	IMP4, U3 small nucleolar ribonucleoprotein
Details	1533	55	hsa-miR-186-5p	ME1	malic enzyme 1
Details	1534	55	hsa-miR-186-5p	MTF2	metal response element binding transcription factor 2
Details	1535	55	hsa-miR-186-5p	RBBP4	RB binding protein 4, chromatin remodeling factor
Details	1536	55	hsa-miR-186-5p	HNRNPUL2	heterogeneous nuclear ribonucleoprotein U like 2
Details	1537	55	hsa-miR-186-5p	POLI	DNA polymerase iota
Details	1538	55	hsa-miR-186-5p	DPP10	dipeptidyl peptidase like 10
Details	1539	55	hsa-miR-186-5p	FSBP	fibrinogen silencer binding protein
Details	1540	55	hsa-miR-186-5p	ST6GALNAC3	ST6 N-acetylgalactosaminide alpha-2,6-sialyltransferase 3
Details	1541	55	hsa-miR-186-5p	SNAPC3	small nuclear RNA activating complex polypeptide 3
Details	1542	55	hsa-miR-186-5p	FAM234B	family with sequence similarity 234 member B
Details	1543	55	hsa-miR-186-5p	GLI4	GLI family zinc finger 4
Details	1544	55	hsa-miR-186-5p	FDFT1	farnesyl-diphosphate farnesyltransferase 1
Details	1545	55	hsa-miR-186-5p	SCRN3	secernin 3
Details	1546	55	hsa-miR-186-5p	ERCC6	ERCC excision repair 6, chromatin remodeling factor
Details	1547	55	hsa-miR-186-5p	SH3BP2	SH3 domain binding protein 2
Details	1548	55	hsa-miR-186-5p	STOX1	storkhead box 1
Details	1549	55	hsa-miR-186-5p	AKAP10	A-kinase anchoring protein 10
Details	1550	55	hsa-miR-186-5p	NAP1L5	nucleosome assembly protein 1 like 5
Details	1551	55	hsa-miR-186-5p	KLF5	Kruppel like factor 5
Details	1552	55	hsa-miR-186-5p	CFHR5	complement factor H related 5
Details	1553	55	hsa-miR-186-5p	KIAA1328	KIAA1328
Details	1554	55	hsa-miR-186-5p	DCAF17	DDB1 and CUL4 associated factor 17
Details	1555	54	hsa-miR-186-5p	TMEM35A	transmembrane protein 35A
Details	1556	54	hsa-miR-186-5p	KLRD1	killer cell lectin like receptor D1
Details	1557	54	hsa-miR-186-5p	IL22RA2	interleukin 22 receptor subunit alpha 2
Details	1558	54	hsa-miR-186-5p	SLC35D1	solute carrier family 35 member D1
Details	1559	54	hsa-miR-186-5p	SLC35G1	solute carrier family 35 member G1
Details	1560	54	hsa-miR-186-5p	PLAT	plasminogen activator, tissue type
Details	1561	54	hsa-miR-186-5p	PATE4	prostate and testis expressed 4
Details	1562	54	hsa-miR-186-5p	CERS6	ceramide synthase 6
Details	1563	54	hsa-miR-186-5p	CBX3	chromobox 3
Details	1564	54	hsa-miR-186-5p	NIP7	NIP7, nucleolar pre-rRNA processing protein
Details	1565	54	hsa-miR-186-5p	LSM8	LSM8 homolog, U6 small nuclear RNA associated
Details	1566	54	hsa-miR-186-5p	ITPR1	inositol 1,4,5-trisphosphate receptor type 1
Details	1567	54	hsa-miR-186-5p	CDC27	cell division cycle 27
Details	1568	54	hsa-miR-186-5p	AKAP5	A-kinase anchoring protein 5
Details	1569	54	hsa-miR-186-5p	TGFBRAP1	transforming growth factor beta receptor associated protein 1
Details	1570	54	hsa-miR-186-5p	SKIL	SKI like proto-oncogene
Details	1571	54	hsa-miR-186-5p	RHOU	ras homolog family member U
Details	1572	54	hsa-miR-186-5p	PHF12	PHD finger protein 12
Details	1573	54	hsa-miR-186-5p	SNX13	sorting nexin 13
Details	1574	54	hsa-miR-186-5p	FOXJ3	forkhead box J3
Details	1575	54	hsa-miR-186-5p	HS3ST1	heparan sulfate-glucosamine 3-sulfotransferase 1
Details	1576	54	hsa-miR-186-5p	LAMP1	lysosomal associated membrane protein 1
Details	1577	54	hsa-miR-186-5p	PRKAA1	protein kinase AMP-activated catalytic subunit alpha 1
Details	1578	54	hsa-miR-186-5p	POMP	proteasome maturation protein
Details	1579	54	hsa-miR-186-5p	SLC6A11	solute carrier family 6 member 11
Details	1580	54	hsa-miR-186-5p	AFF2	AF4/FMR2 family member 2
Details	1581	54	hsa-miR-186-5p	NR2C2	nuclear receptor subfamily 2 group C member 2
Details	1582	54	hsa-miR-186-5p	FLRT2	fibronectin leucine rich transmembrane protein 2
Details	1583	54	hsa-miR-186-5p	P2RY14	purinergic receptor P2Y14
Details	1584	54	hsa-miR-186-5p	STAM	signal transducing adaptor molecule
Details	1585	54	hsa-miR-186-5p	PHTF2	putative homeodomain transcription factor 2
Details	1586	54	hsa-miR-186-5p	HSP90AA1	heat shock protein 90 alpha family class A member 1
Details	1587	54	hsa-miR-186-5p	NPAP1	nuclear pore associated protein 1
Details	1588	54	hsa-miR-186-5p	PRDM11	PR/SET domain 11
Details	1589	54	hsa-miR-186-5p	REL	REL proto-oncogene, NF-kB subunit
Details	1590	54	hsa-miR-186-5p	NAPEPLD	N-acyl phosphatidylethanolamine phospholipase D
Details	1591	53	hsa-miR-186-5p	C5orf49	chromosome 5 open reading frame 49
Details	1592	53	hsa-miR-186-5p	OGT	O-linked N-acetylglucosamine (GlcNAc) transferase
Details	1593	53	hsa-miR-186-5p	WAC	WW domain containing adaptor with coiled-coil
Details	1594	53	hsa-miR-186-5p	XRRA1	X-ray radiation resistance associated 1
Details	1595	53	hsa-miR-186-5p	SLC12A6	solute carrier family 12 member 6
Details	1596	53	hsa-miR-186-5p	RBMS3	RNA binding motif single stranded interacting protein 3
Details	1597	53	hsa-miR-186-5p	PABPC5	poly(A) binding protein cytoplasmic 5
Details	1598	53	hsa-miR-186-5p	MAGEB4	MAGE family member B4
Details	1599	53	hsa-miR-186-5p	OSBPL3	oxysterol binding protein like 3
Details	1600	53	hsa-miR-186-5p	NCMAP	non-compact myelin associated protein
Details	1601	53	hsa-miR-186-5p	PDGFC	platelet derived growth factor C
Details	1602	53	hsa-miR-186-5p	IRAK4	interleukin 1 receptor associated kinase 4
Details	1603	53	hsa-miR-186-5p	TRMT9B	tRNA methyltransferase 9B (putative)
Details	1604	53	hsa-miR-186-5p	MAML3	mastermind like transcriptional coactivator 3
Details	1605	53	hsa-miR-186-5p	SRF	serum response factor
Details	1606	53	hsa-miR-186-5p	KLHL8	kelch like family member 8
Details	1607	53	hsa-miR-186-5p	PRDM10	PR/SET domain 10
Details	1608	53	hsa-miR-186-5p	SDE2	SDE2 telomere maintenance homolog
Details	1609	53	hsa-miR-186-5p	SLC25A31	solute carrier family 25 member 31
Details	1610	53	hsa-miR-186-5p	OTUD5	OTU deubiquitinase 5
Details	1611	53	hsa-miR-186-5p	LMLN	leishmanolysin like peptidase
Details	1612	53	hsa-miR-186-5p	ADGRG7	adhesion G protein-coupled receptor G7
Details	1613	53	hsa-miR-186-5p	ZNF37A	zinc finger protein 37A
Details	1614	53	hsa-miR-186-5p	WFDC5	WAP four-disulfide core domain 5
Details	1615	53	hsa-miR-186-5p	CACNB3	calcium voltage-gated channel auxiliary subunit beta 3
Details	1616	53	hsa-miR-186-5p	ARL1	ADP ribosylation factor like GTPase 1
Details	1617	53	hsa-miR-186-5p	ZNF320	zinc finger protein 320
Details	1618	53	hsa-miR-186-5p	TMEM196	transmembrane protein 196
Details	1619	53	hsa-miR-186-5p	TANGO6	transport and golgi organization 6 homolog
Details	1620	53	hsa-miR-186-5p	NUP35	nucleoporin 35
Details	1621	53	hsa-miR-186-5p	CLDN18	claudin 18
Details	1622	53	hsa-miR-186-5p	FZD5	frizzled class receptor 5
Details	1623	53	hsa-miR-186-5p	KANSL1	KAT8 regulatory NSL complex subunit 1
Details	1624	53	hsa-miR-186-5p	SIM1	SIM bHLH transcription factor 1
Details	1625	53	hsa-miR-186-5p	NETO1	neuropilin and tolloid like 1
Details	1626	53	hsa-miR-186-5p	PTBP3	polypyrimidine tract binding protein 3
Details	1627	53	hsa-miR-186-5p	ZDHHC13	zinc finger DHHC-type containing 13
Details	1628	53	hsa-miR-186-5p	ATE1	arginyltransferase 1
Details	1629	53	hsa-miR-186-5p	C1QTNF3	C1q and TNF related 3
Details	1630	53	hsa-miR-186-5p	GALNT3	polypeptide N-acetylgalactosaminyltransferase 3
Details	1631	53	hsa-miR-186-5p	MEX3A	mex-3 RNA binding family member A
Details	1632	53	hsa-miR-186-5p	SLC17A6	solute carrier family 17 member 6
Details	1633	53	hsa-miR-186-5p	DLGAP1	DLG associated protein 1
Details	1634	53	hsa-miR-186-5p	EIF2S1	eukaryotic translation initiation factor 2 subunit alpha
Details	1635	53	hsa-miR-186-5p	SLC22A15	solute carrier family 22 member 15
Details	1636	53	hsa-miR-186-5p	COL3A1	collagen type III alpha 1 chain
Details	1637	53	hsa-miR-186-5p	COL24A1	collagen type XXIV alpha 1 chain
Details	1638	53	hsa-miR-186-5p	ATP5MC3	ATP synthase membrane subunit c locus 3
Details	1639	53	hsa-miR-186-5p	STK4	serine/threonine kinase 4
Details	1640	53	hsa-miR-186-5p	DIP2C	disco interacting protein 2 homolog C
Details	1641	53	hsa-miR-186-5p	BCO1	beta-carotene oxygenase 1
Details	1642	53	hsa-miR-186-5p	SAR1A	secretion associated Ras related GTPase 1A
Details	1643	53	hsa-miR-186-5p	RAD54B	RAD54 homolog B
Details	1644	52	hsa-miR-186-5p	CCDC117	coiled-coil domain containing 117
Details	1645	52	hsa-miR-186-5p	GCOM1	GRINL1A complex locus 1
Details	1646	52	hsa-miR-186-5p	LNPEP	leucyl and cystinyl aminopeptidase
Details	1647	52	hsa-miR-186-5p	RGS13	regulator of G protein signaling 13
Details	1648	52	hsa-miR-186-5p	MOXD1	monooxygenase DBH like 1
Details	1649	52	hsa-miR-186-5p	VTI1A	vesicle transport through interaction with t-SNAREs 1A
Details	1650	52	hsa-miR-186-5p	GTPBP10	GTP binding protein 10
Details	1651	52	hsa-miR-186-5p	NCKAP1	NCK associated protein 1
Details	1652	52	hsa-miR-186-5p	MBD2	methyl-CpG binding domain protein 2
Details	1653	52	hsa-miR-186-5p	PRR27	proline rich 27
Details	1654	52	hsa-miR-186-5p	HECTD1	HECT domain E3 ubiquitin protein ligase 1
Details	1655	52	hsa-miR-186-5p	LRRTM2	leucine rich repeat transmembrane neuronal 2
Details	1656	52	hsa-miR-186-5p	ZNF235	zinc finger protein 235
Details	1657	52	hsa-miR-186-5p	PJA2	praja ring finger ubiquitin ligase 2
Details	1658	52	hsa-miR-186-5p	MECP2	methyl-CpG binding protein 2
Details	1659	52	hsa-miR-186-5p	FBXL20	F-box and leucine rich repeat protein 20
Details	1660	52	hsa-miR-186-5p	LRBA	LPS responsive beige-like anchor protein
Details	1661	52	hsa-miR-186-5p	DEK	DEK proto-oncogene
Details	1662	52	hsa-miR-186-5p	LRAT	lecithin retinol acyltransferase
Details	1663	52	hsa-miR-186-5p	RSL24D1	ribosomal L24 domain containing 1
Details	1664	52	hsa-miR-186-5p	KIAA1671	KIAA1671
Details	1665	52	hsa-miR-186-5p	ZNF592	zinc finger protein 592
Details	1666	52	hsa-miR-186-5p	ZNF518B	zinc finger protein 518B
Details	1667	52	hsa-miR-186-5p	TEX30	testis expressed 30
Details	1668	52	hsa-miR-186-5p	TGFB2	transforming growth factor beta 2
Details	1669	52	hsa-miR-186-5p	DTWD2	DTW domain containing 2
Details	1670	52	hsa-miR-186-5p	SYT14	synaptotagmin 14
Details	1671	52	hsa-miR-186-5p	ASAH1	N-acylsphingosine amidohydrolase 1
Details	1672	52	hsa-miR-186-5p	MEX3B	mex-3 RNA binding family member B
Details	1673	52	hsa-miR-186-5p	CDK14	cyclin dependent kinase 14
Details	1674	52	hsa-miR-186-5p	SLC9A2	solute carrier family 9 member A2
Details	1675	52	hsa-miR-186-5p	EPHA5	EPH receptor A5
Details	1676	52	hsa-miR-186-5p	CYREN	cell cycle regulator of NHEJ
Details	1677	52	hsa-miR-186-5p	ZNHIT6	zinc finger HIT-type containing 6
Details	1678	52	hsa-miR-186-5p	ATP6AP2	ATPase H+ transporting accessory protein 2
Details	1679	52	hsa-miR-186-5p	UBE2W	ubiquitin conjugating enzyme E2 W
Details	1680	52	hsa-miR-186-5p	TMEM87A	transmembrane protein 87A
Details	1681	52	hsa-miR-186-5p	DSP	desmoplakin
Details	1682	52	hsa-miR-186-5p	FAM20B	FAM20B, glycosaminoglycan xylosylkinase
Details	1683	52	hsa-miR-186-5p	TXNL4B	thioredoxin like 4B
Details	1684	52	hsa-miR-186-5p	EIF4E	eukaryotic translation initiation factor 4E
Details	1685	52	hsa-miR-186-5p	ZNF529	zinc finger protein 529
Details	1686	52	hsa-miR-186-5p	PSEN1	presenilin 1
Details	1687	52	hsa-miR-186-5p	ABCB10	ATP binding cassette subfamily B member 10
Details	1688	52	hsa-miR-186-5p	CRK	CRK proto-oncogene, adaptor protein
Details	1689	52	hsa-miR-186-5p	ZIC5	Zic family member 5
Details	1690	52	hsa-miR-186-5p	ARPC2	actin related protein 2/3 complex subunit 2
Details	1691	52	hsa-miR-186-5p	TAF2	TATA-box binding protein associated factor 2
Details	1692	52	hsa-miR-186-5p	GEN1	GEN1, Holliday junction 5' flap endonuclease
Details	1693	52	hsa-miR-186-5p	DCAF12	DDB1 and CUL4 associated factor 12
Details	1694	52	hsa-miR-186-5p	USP12	ubiquitin specific peptidase 12
Details	1695	52	hsa-miR-186-5p	FGF12	fibroblast growth factor 12
Details	1696	52	hsa-miR-186-5p	AP4E1	adaptor related protein complex 4 subunit epsilon 1
Details	1697	52	hsa-miR-186-5p	INSYN2	inhibitory synaptic factor 2A
Details	1698	52	hsa-miR-186-5p	PCDHB4	protocadherin beta 4
Details	1699	51	hsa-miR-186-5p	SMC3	structural maintenance of chromosomes 3
Details	1700	51	hsa-miR-186-5p	NCAPH	non-SMC condensin I complex subunit H
Details	1701	51	hsa-miR-186-5p	SLC25A30	solute carrier family 25 member 30
Details	1702	51	hsa-miR-186-5p	SPATA31A6	SPATA31 subfamily A member 6
Details	1703	51	hsa-miR-186-5p	ITFG1	integrin alpha FG-GAP repeat containing 1
Details	1704	51	hsa-miR-186-5p	DAB2	DAB2, clathrin adaptor protein
Details	1705	51	hsa-miR-186-5p	HIBADH	3-hydroxyisobutyrate dehydrogenase
Details	1706	51	hsa-miR-186-5p	GLDN	gliomedin
Details	1707	51	hsa-miR-186-5p	DKK1	dickkopf WNT signaling pathway inhibitor 1
Details	1708	51	hsa-miR-186-5p	SPATA31A5	SPATA31 subfamily A member 5
Details	1709	51	hsa-miR-186-5p	SPATA31A1	SPATA31 subfamily A member 1
Details	1710	51	hsa-miR-186-5p	NFYB	nuclear transcription factor Y subunit beta
Details	1711	51	hsa-miR-186-5p	ABCG2	ATP binding cassette subfamily G member 2 (Junior blood group)
Details	1712	51	hsa-miR-186-5p	PPFIBP1	PPFIA binding protein 1
Details	1713	51	hsa-miR-186-5p	CADM1	cell adhesion molecule 1
Details	1714	51	hsa-miR-186-5p	MYL1	myosin light chain 1
Details	1715	51	hsa-miR-186-5p	FAM117B	family with sequence similarity 117 member B
Details	1716	51	hsa-miR-186-5p	GCNT4	glucosaminyl (N-acetyl) transferase 4
Details	1717	51	hsa-miR-186-5p	C4orf46	chromosome 4 open reading frame 46
Details	1718	51	hsa-miR-186-5p	MTREX	Mtr4 exosome RNA helicase
Details	1719	51	hsa-miR-186-5p	PRKAR2A	protein kinase cAMP-dependent type II regulatory subunit alpha
Details	1720	51	hsa-miR-186-5p	SAP30L	SAP30 like
Details	1721	51	hsa-miR-186-5p	SPATA31A3	SPATA31 subfamily A member 3
Details	1722	51	hsa-miR-186-5p	NETO2	neuropilin and tolloid like 2
Details	1723	51	hsa-miR-186-5p	SPATA31A7	SPATA31 subfamily A member 7
Details	1724	51	hsa-miR-186-5p	CLEC12B	C-type lectin domain family 12 member B
Details	1725	51	hsa-miR-186-5p	MMAA	metabolism of cobalamin associated A
Details	1726	51	hsa-miR-186-5p	TRIP11	thyroid hormone receptor interactor 11
Details	1727	51	hsa-miR-186-5p	SENP7	SUMO specific peptidase 7
Details	1728	51	hsa-miR-186-5p	PDCD10	programmed cell death 10
Details	1729	51	hsa-miR-186-5p	AK4	adenylate kinase 4
Details	1730	51	hsa-miR-186-5p	THRB	thyroid hormone receptor beta
Details	1731	51	hsa-miR-186-5p	ANKFY1	ankyrin repeat and FYVE domain containing 1
Details	1732	51	hsa-miR-186-5p	PUM2	pumilio RNA binding family member 2
Details	1733	51	hsa-miR-186-5p	PRPF39	pre-mRNA processing factor 39
Details	1734	51	hsa-miR-186-5p	MFSD14A	major facilitator superfamily domain containing 14A
Details	1735	51	hsa-miR-186-5p	GIPC2	GIPC PDZ domain containing family member 2
Details	1736	51	hsa-miR-186-5p	SPOPL	speckle type BTB/POZ protein like
Details	1737	51	hsa-miR-186-5p	AKAP12	A-kinase anchoring protein 12
Details	1738	51	hsa-miR-186-5p	SHC4	SHC adaptor protein 4
Details	1739	51	hsa-miR-186-5p	SLCO1B3	solute carrier organic anion transporter family member 1B3
Details	1740	51	hsa-miR-186-5p	NUFIP2	nuclear FMR1 interacting protein 2
Details	1741	51	hsa-miR-186-5p	MUC13	mucin 13, cell surface associated
Details	1742	51	hsa-miR-186-5p	SEPSECS	Sep (O-phosphoserine) tRNA:Sec (selenocysteine) tRNA synthase
Details	1743	51	hsa-miR-186-5p	ZNF382	zinc finger protein 382
Details	1744	51	hsa-miR-186-5p	ZNF714	zinc finger protein 714
Details	1745	51	hsa-miR-186-5p	EXPH5	exophilin 5
Details	1746	51	hsa-miR-186-5p	ZNF680	zinc finger protein 680
Details	1747	51	hsa-miR-186-5p	SNRNP27	small nuclear ribonucleoprotein U4/U6.U5 subunit 27
Details	1748	51	hsa-miR-186-5p	ERICH3	glutamate rich 3
Details	1749	50	hsa-miR-186-5p	MLIP	muscular LMNA interacting protein
Details	1750	50	hsa-miR-186-5p	CDC73	cell division cycle 73
Details	1751	50	hsa-miR-186-5p	ZNF705A	zinc finger protein 705A
Details	1752	50	hsa-miR-186-5p	SERAC1	serine active site containing 1
Details	1753	50	hsa-miR-186-5p	INVS	inversin
Details	1754	50	hsa-miR-186-5p	HKR1	HKR1, GLI-Kruppel zinc finger family member
Details	1755	50	hsa-miR-186-5p	PHF8	PHD finger protein 8
Details	1756	50	hsa-miR-186-5p	KDM3B	lysine demethylase 3B
Details	1757	50	hsa-miR-186-5p	SH3TC2	SH3 domain and tetratricopeptide repeats 2
Details	1758	50	hsa-miR-186-5p	CREG2	cellular repressor of E1A stimulated genes 2
Details	1759	50	hsa-miR-186-5p	ABCC12	ATP binding cassette subfamily C member 12
Details	1760	50	hsa-miR-186-5p	ARL15	ADP ribosylation factor like GTPase 15
Details	1761	50	hsa-miR-186-5p	GRPEL2	GrpE like 2, mitochondrial
Details	1762	50	hsa-miR-186-5p	ZNF655	zinc finger protein 655
Details	1763	50	hsa-miR-186-5p	ALDH3A2	aldehyde dehydrogenase 3 family member A2
Details	1764	50	hsa-miR-186-5p	PPP3R1	protein phosphatase 3 regulatory subunit B, alpha
Details	1765	50	hsa-miR-186-5p	PUDP	pseudouridine 5'-phosphatase
Details	1766	50	hsa-miR-186-5p	MGAM2	maltase-glucoamylase 2 (putative)
Details	1767	50	hsa-miR-186-5p	SLC26A4	solute carrier family 26 member 4
Details	1768	50	hsa-miR-186-5p	ABCA13	ATP binding cassette subfamily A member 13
Details	1769	50	hsa-miR-186-5p	PARP9	poly(ADP-ribose) polymerase family member 9
Details	1770	50	hsa-miR-186-5p	ABHD2	abhydrolase domain containing 2
Details	1771	50	hsa-miR-186-5p	TTC21B	tetratricopeptide repeat domain 21B
Details	1772	50	hsa-miR-186-5p	LACTB	lactamase beta
Details	1773	50	hsa-miR-186-5p	C1orf35	chromosome 1 open reading frame 35
Details	1774	50	hsa-miR-186-5p	PPP1R12A	protein phosphatase 1 regulatory subunit 12A
Details	1775	50	hsa-miR-186-5p	PHF21A	PHD finger protein 21A
Details	1776	50	hsa-miR-186-5p	PDS5A	PDS5 cohesin associated factor A
Details	1777	50	hsa-miR-186-5p	NADK2	NAD kinase 2, mitochondrial
Details	1778	50	hsa-miR-186-5p	NINL	ninein like
Details	1779	50	hsa-miR-186-5p	SGMS1	sphingomyelin synthase 1
Details	1780	50	hsa-miR-186-5p	MYOCD	myocardin
Details	1781	50	hsa-miR-186-5p	JRK	Jrk helix-turn-helix protein
Details	1782	50	hsa-miR-186-5p	LTA4H	leukotriene A4 hydrolase
Details	1783	50	hsa-miR-186-5p	IRF4	interferon regulatory factor 4
Details	1784	50	hsa-miR-186-5p	THEMIS	thymocyte selection associated
Details	1785	50	hsa-miR-186-5p	CAAP1	caspase activity and apoptosis inhibitor 1
Details	1786	50	hsa-miR-186-5p	PPP1R21	protein phosphatase 1 regulatory subunit 21

## Sheet: miRWalk
mirnaid	refseqid	genesymbol	start	end	bindingp	energy	seed	accessibility	au	phylopstem	phylopflank	me	number_of_pairings	binding_region_length	longest_consecutive_pairings	position	validated	TargetScan	miRDB
hsa-miR-186-5p	NM_018905	PCDHA2	3927	3943	0.846154	-16.7	1	0.0124439	0.632	1.04691	2.81012	-12.8934	15	16	15	3UTR		1	1
hsa-miR-186-5p	NM_018906	PCDHA3	3827	3843	0.846154	-16.7	1	0.0124439	0.632	2.06993	2.72426	-12.8934	15	16	15	3UTR		1	1
hsa-miR-186-5p	NM_018907	PCDHA4	3932	3948	0.846154	-16.7	1	0.0124439	0.632	1.2191	2.8276	-12.8934	15	16	15	3UTR		1	1
hsa-miR-186-5p	NM_018908	PCDHA5	3785	3801	0.846154	-16.7	1	0.0124439	0.632	4.00456	2.47509	-12.8934	15	16	15	3UTR		1	1
hsa-miR-186-5p	NM_018909	PCDHA6	3997	4013	0.846154	-16.7	1	0.0124439	0.632	4.23761	3.17655	-12.8934	15	16	15	3UTR		1	1
hsa-miR-186-5p	NM_031849	PCDHA6	3205	3221	0.846154	-16.7	1	0.0124439	0.632	4.23761	3.17655	-12.8934	15	16	15	3UTR		1	1
hsa-miR-186-5p	NM_031857	PCDHA9	197	216	0.846154	-18.2	1	9.68688e-05	0.676	-0.355347	-0.122824	-9.79667	14	19	10	5UTR		1	0
hsa-miR-186-5p	NM_014005	PCDHA9	197	216	0.846154	-18.2	1	9.68688e-05	0.676	-0.355347	-0.122824	-9.79667	14	19	10	5UTR		1	0
hsa-miR-186-5p	NM_018901	PCDHA10	3987	4003	0.846154	-16.7	1	0.0124439	0.632	1.54805	3.11063	-12.8934	15	16	15	3UTR		1	1
hsa-miR-186-5p	NM_031860	PCDHA10	3198	3214	0.846154	-16.7	1	0.0124439	0.632	1.54805	3.11063	-12.8934	15	16	15	3UTR		1	1
hsa-miR-186-5p	NM_031860	PCDHA10	1861	1874	0.846154	-16.4	0	5.33447e-07	0.412	3.9214	4.17705	-21.7228	12	13	12	CDS		1	1
hsa-miR-186-5p	NM_031864	PCDHA12	687	706	0.923077	-16.5	1	0.00939338	0.75	0.966908	-0.441055	-8.66051	17	19	9	CDS		1	1
hsa-miR-186-5p	NM_018904	PCDHA13	2357	2373	1	-20.7	0	2.58118e-05	0.441	0.956567	0.683216	-17.1102	14	16	12	CDS		1	1
hsa-miR-186-5p	NM_031865	PCDHA13	2357	2373	0.846154	-20.7	0	0.000102362	0.471	0.164245	0.12293	-17.1102	14	16	12	CDS		1	1
hsa-miR-186-5p	NM_018898	PCDHAC1	163	183	1	-23.8	0	0.0231389	0.426	1.26712	0.392462	-14.5471	17	20	15	5UTR		1	1
hsa-miR-186-5p	NM_031882	PCDHAC1	163	183	1	-23.8	0	0.0231389	0.426	1.26712	0.392462	-14.5471	17	20	15	5UTR		1	1
hsa-miR-186-5p	NM_018899	PCDHAC2	2086	2109	0.846154	-17.6	0	0.20543	0.471	3.06709	2.80502	-15.5666	16	23	8	CDS		1	1
hsa-miR-186-5p	NM_031883	PCDHAC2	1481	1504	0.846154	-17.6	0	0.20543	0.471	2.95024	1.78362	-15.5666	16	23	8	CDS		1	1
hsa-miR-186-5p	NM_018936	PCDHB2	189	205	0.974359	-21.4	0	0.00238519	0.426	-0.331622	0.656524	-17.1102	14	16	10	CDS		0	0
hsa-miR-186-5p	NM_018938	PCDHB4	1205	1229	0.923077	-19.3	1	1.08821e-06	0.5	2.77535	0.658591	-8.09481	18	24	6	CDS		0	1
hsa-miR-186-5p	NM_018938	PCDHB4	233	272	1	-18.8	1	0.00444547	0.544	-0.287678	0.610619	-9.77961	15	17	15	5UTR		0	1
hsa-miR-186-5p	NM_018940	PCDHB7	3224	3247	0.923077	-22.6	1	0.00410373	0.647	-0.176552	-0.102077	-5.33701	19	23	8	3UTR		0	0
hsa-miR-186-5p	NM_018940	PCDHB7	740	787	0.846154	-18	1	0.00525136	0.529	-1.69906	0.631215	-6.51454	18	30	10	CDS		0	0
hsa-miR-186-5p	NM_020957	PCDHB16	1829	1853	0.846154	-21	1	0.000561319	0.456	1.364	0.571442	-5.33701	20	24	7	CDS		0	0
hsa-miR-186-5p	NM_019119	PCDHB9	4036	4073	0.923077	-21.6	1	0.00131536	0.471	0.0683164	0.17019	-7.38222	18	25	9	3UTR		0	0
hsa-miR-186-5p	NM_018931	PCDHB11	959	986	0.897436	-21.4	1	0.00162239	0.618	0.0555272	-1.53124	-5.48126	21	27	7	CDS		0	0
hsa-miR-186-5p	NM_018932	PCDHB12	1148	1175	0.923077	-21.4	1	0.000997377	0.588	1.4993	0.192567	-5.48126	21	27	7	CDS		0	0
hsa-miR-186-5p	NM_018935	PCDHB15	1289	1311	0.948718	-18.7	1	0.0104716	0.544	1.02471	0.538125	-9.62901	14	22	9	CDS		0	0
hsa-miR-186-5p	NM_018912	PCDHGA1	4013	4034	0.923077	-20.7	1	0.00274357	0.441	0.418847	0.485693	-8.32703	18	21	9	3UTR		0	0
hsa-miR-186-5p	NM_018912	PCDHGA1	863	901	0.846154	-18.1	0	0.00476404	0.676	0.130977	0.519166	-17.1102	15	38	8	CDS		0	0
hsa-miR-186-5p	NM_031993	PCDHGA1	863	901	0.846154	-18.1	0	0.00476404	0.676	0.130977	0.519166	-17.1102	15	38	8	CDS		0	0
hsa-miR-186-5p	NM_018915	PCDHGA2	4228	4249	0.923077	-20.7	1	0.00274357	0.441	0.418847	0.485693	-8.32703	18	21	9	3UTR		0	0
hsa-miR-186-5p	NM_018916	PCDHGA3	4016	4037	0.923077	-20.7	1	0.00274357	0.441	0.693369	0.859455	-8.32703	18	21	9	3UTR		0	0
hsa-miR-186-5p	NM_018916	PCDHGA3	3645	3664	0.846154	-19	1	1.44024e-07	0.5	0.0811852	1.27453	-10.3719	16	19	8	3UTR		0	0
hsa-miR-186-5p	NM_018922	PCDHGB1	4001	4022	0.923077	-20.7	1	0.00274357	0.441	0.418847	0.485693	-8.32703	18	21	9	3UTR		0	0
hsa-miR-186-5p	NM_018922	PCDHGB1	2194	2233	0.923077	-18.2	1	1.20259e-05	0.441	-0.224938	0.3359	-9.69585	19	39	12	CDS		0	0
hsa-miR-186-5p	NM_032095	PCDHGB1	2194	2233	0.923077	-18.2	1	1.20259e-05	0.441	-0.224938	0.3359	-9.69585	19	39	12	CDS		0	0
hsa-miR-186-5p	NM_018917	PCDHGA4	4189	4210	0.923077	-20.7	1	0.00274357	0.441	0.479242	0.467438	-8.32703	18	21	9	3UTR		0	0
hsa-miR-186-5p	NM_018923	PCDHGB2	4013	4034	0.923077	-20.7	1	0.00274357	0.441	0.418847	0.485693	-8.32703	18	21	9	3UTR		0	0
hsa-miR-186-5p	NM_032096	PCDHGB2	726	782	0.846154	-20.8	1	6.70922e-06	0.353	0.141485	0.964635	-3.93757	19	35	9	CDS		0	0
hsa-miR-186-5p	NM_018918	PCDHGA5	4013	4034	0.923077	-20.7	1	0.00274357	0.441	0.418847	0.485693	-8.32703	18	21	9	3UTR		0	0
hsa-miR-186-5p	NM_018924	PCDHGB3	4138	4159	0.923077	-20.7	1	0.00274357	0.441	0.523165	0.456869	-8.32703	18	21	9	3UTR		0	0
hsa-miR-186-5p	NM_018924	PCDHGB3	400	420	0.846154	-18.2	1	0.000844	0.529	0.646889	0.443231	-12.9472	16	20	11	CDS		0	0
hsa-miR-186-5p	NM_032097	PCDHGB3	400	420	0.846154	-18.2	1	0.000844	0.529	0.646889	0.443231	-12.9472	16	20	11	CDS		0	0
hsa-miR-186-5p	NM_018919	PCDHGA6	4016	4037	0.923077	-20.7	1	0.00274357	0.441	0.215701	1.15155	-8.32703	18	21	9	3UTR		0	0
hsa-miR-186-5p	NM_018920	PCDHGA7	4177	4198	0.923077	-20.7	1	0.00274357	0.441	0.627484	0.52797	-8.32703	18	21	9	3UTR		0	0
hsa-miR-186-5p	NM_003736	PCDHGB4	3989	4010	0.923077	-20.7	1	0.00274357	0.441	0.418847	0.485693	-8.32703	18	21	9	3UTR		0	0
hsa-miR-186-5p	NM_032088	PCDHGA8	4914	4935	0.923077	-20.7	1	0.00274357	0.441	0.418847	0.485693	-8.32703	18	21	9	3UTR		0	0
hsa-miR-186-5p	NM_018925	PCDHGB5	3989	4010	0.923077	-20.7	1	0.00274357	0.441	0.418847	0.485693	-8.32703	18	21	9	3UTR		0	0
hsa-miR-186-5p	NM_032099	PCDHGB5	1017	1036	0.846154	-16.9	1	0.0105394	0.662	0.889485	-0.325161	-18.017	14	19	10	CDS		0	0
hsa-miR-186-5p	NM_018921	PCDHGA9	4016	4037	0.923077	-20.7	1	0.00274357	0.441	0.418847	0.485693	-8.32703	18	21	9	3UTR		0	0
hsa-miR-186-5p	NM_018926	PCDHGB6	4010	4031	0.923077	-20.7	1	0.00274357	0.441	0.418847	0.485693	-8.32703	18	21	9	3UTR		0	0
hsa-miR-186-5p	NM_018913	PCDHGA10	4028	4049	0.923077	-20.7	1	0.00274357	0.441	0.418847	0.485693	-8.32703	18	21	9	3UTR		0	0
hsa-miR-186-5p	NM_018927	PCDHGB7	4174	4195	0.923077	-20.7	1	0.00274357	0.441	0.550617	0.488576	-8.32703	18	21	9	3UTR		0	0
hsa-miR-186-5p	NM_018914	PCDHGA11	4283	4304	0.846154	-20.7	1	0.00274357	0.441	1.34673	1.12368	-8.32703	18	21	9	3UTR		0	0
hsa-miR-186-5p	NM_032092	PCDHGA11	3728	3749	0.846154	-20.7	1	0.00274357	0.441	1.34673	1.12368	-8.32703	18	21	9	3UTR		0	0
hsa-miR-186-5p	NM_032091	PCDHGA11	2730	2761	0.846154	-19.7	1	0.0266782	0.544	0.284363	-0.187738	-4.17062	20	26	8	CDS		0	0
hsa-miR-186-5p	NM_003735	PCDHGA12	4185	4206	0.923077	-20.7	1	0.00274357	0.441	0.116872	0.730704	-8.32703	18	21	9	3UTR		0	0
hsa-miR-186-5p	NM_002588	PCDHGC3	4137	4158	0.846154	-20.7	1	0.00274357	0.441	0.468261	0.44726	-8.32703	18	21	9	3UTR		0	0
hsa-miR-186-5p	NM_002588	PCDHGC3	148	175	0.923077	-17.8	1	0.00269186	0.441	1.26506	0.812138	-6.51454	19	27	8	CDS		0	0
hsa-miR-186-5p	NM_032403	PCDHGC3	1737	1758	0.846154	-20.7	1	0.00274357	0.441	0.468261	0.44726	-8.32703	18	21	9	3UTR		0	0
hsa-miR-186-5p	NM_032402	PCDHGC3	126	175	0.846154	-18.1	1	0.00269186	0.441	0.618027	1.15554	-6.51454	19	28	8	CDS		0	0
hsa-miR-186-5p	NM_018928	PCDHGC4	4034	4055	0.923077	-20.7	1	0.00274357	0.441	0.418847	0.485693	-8.32703	18	21	9	3UTR		0	0
hsa-miR-186-5p	NM_018928	PCDHGC4	2039	2063	0.923077	-19	1	2.3203e-06	0.5	1.25362	1.44511	-9.54656	18	24	10	CDS		0	0
hsa-miR-186-5p	NM_032406	PCDHGC4	2039	2063	0.923077	-19	1	2.3203e-06	0.5	1.25362	1.44511	-9.54656	18	24	10	CDS		0	0
hsa-miR-186-5p	NM_018929	PCDHGC5	4052	4073	0.923077	-20.7	1	0.00274357	0.441	1.31379	0.845042	-8.32703	18	21	9	3UTR		0	0
hsa-miR-186-5p	NM_018929	PCDHGC5	198	214	0.846154	-18.5	0	0.000260803	0.456	1.77217	1.90687	-15.7996	14	16	9	CDS		0	0
hsa-miR-186-5p	NM_032407	PCDHGC5	198	214	0.846154	-18.5	0	0.000260803	0.456	1.67185	1.82304	-15.7996	14	16	9	CDS		0	0
hsa-miR-186-5p	NM_001079812	DIAPH1	516	541	1	-21.7	1	0.000208597	0.5	0.290402	0.175129	-8.05823	17	20	14	CDS		0	0
hsa-miR-186-5p	NM_001079812	DIAPH1	5429	5457	1	-21.7	1	0.0138233	0.5	3.96717	3.14922	-6.51454	17	20	14	3UTR		0	0
hsa-miR-186-5p	NM_005219	DIAPH1	543	568	1	-21.7	1	0.000208597	0.5	0.219464	0.129181	-8.05823	17	20	14	CDS		0	0
hsa-miR-186-5p	NM_005219	DIAPH1	5456	5484	1	-21.7	1	0.0138233	0.5	4.19096	3.7047	-6.51454	17	20	14	3UTR		0	0
hsa-miR-186-5p	NM_001314007	DIAPH1	543	568	1	-21.7	1	0.000208597	0.5	0.219464	0.129181	-8.05823	17	20	14	CDS		0	0
hsa-miR-186-5p	NM_001314007	DIAPH1	5509	5537	1	-21.7	1	0.0138233	0.5	4.19096	3.7047	-6.51454	17	20	14	3UTR		0	0
hsa-miR-186-5p	NM_173828	RELL2	1001	1024	0.846154	-21.4	1	0.000268215	0.324	0.651659	0.273159	-10.1034	17	23	10	5UTR		0	0
hsa-miR-186-5p	NM_033449	FCHSD1	1784	1832	0.807692	-21.1	1	3.2782e-05	0.382	0.678333	1.52525	-9.69081	19	48	10	CDS		0	0
hsa-miR-186-5p	XM_005268524	FCHSD1	1751	1777	0.846154	-18.6	1	3.2782e-05	0.382	0	0	-9.69081	19	26	13	CDS		0	0
hsa-miR-186-5p	XM_006714792	ARAP3	1832	1851	1	-25	1	4.31214e-07	0.397	0	0	-9.77961	16	19	11	CDS		0	0
hsa-miR-186-5p	XM_011537677	ARAP3	1258	1277	1	-25	1	4.31214e-07	0.397	0	0	-9.77961	16	19	11	CDS		0	0
hsa-miR-186-5p	NM_032420	PCDH1	810	832	0.884615	-18.6	0	0.0636827	0.441	0.0988136	0.942131	-17.1102	14	17	12	CDS		0	0
hsa-miR-186-5p	NM_002587	PCDH1	810	832	0.846154	-18.6	0	0.0636827	0.441	4.6366	3.72974	-17.1102	14	17	12	CDS		0	0
hsa-miR-186-5p	NM_016580	PCDH12	579	596	1	-20.4	0	3.76139e-06	0.426	1.22706	0.601378	-14.4603	14	17	12	5UTR		0	0
hsa-miR-186-5p	NM_001201365	RNF14	268	290	0.923077	-21.7	1	0.000255684	0.515	6.08859	3.33831	-6.51454	19	22	12	CDS		0	0
hsa-miR-186-5p	NM_183399	RNF14	94	116	0.923077	-21.7	1	9.37112e-05	0.515	6.08859	2.91564	-6.51454	19	22	12	CDS		0	0
hsa-miR-186-5p	NM_004290	RNF14	482	504	0.846154	-21.7	1	0.000255684	0.515	4.23075	4.54503	-6.51454	19	22	12	CDS		0	0
hsa-miR-186-5p	NM_183398	RNF14	482	504	0.923077	-21.7	1	0.000255684	0.515	3.89526	3.29319	-6.51454	19	22	12	5UTR		0	0
hsa-miR-186-5p	NM_183400	RNF14	308	330	0.923077	-21.7	1	0.000233476	0.515	6.08859	3.0049	-6.51454	19	22	12	CDS		0	0
hsa-miR-186-5p	XM_006714747	GNPDA1	1572	1596	0.846154	-21.9	1	1.71073e-05	0.441	0	0	-6.25121	20	24	9	3UTR		0	0
hsa-miR-186-5p	XM_024454319	GNPDA1	1913	1937	0.846154	-21.9	1	1.71073e-05	0.441	0	0	-6.25121	20	24	9	3UTR		0	0
hsa-miR-186-5p	NM_030571	NDFIP1	1848	1865	0.846154	-17.5	1	8.77689e-05	0.662	2.9991	3.30859	-14.4707	14	17	7	3UTR		0	0
hsa-miR-186-5p	NM_001144935	FGF1	1508	1522	0.923077	-16.3	0	0.0544914	0.603	0.696553	0.610066	-17.1102	13	14	13	3UTR		0	0
hsa-miR-186-5p	NM_001144934	FGF1	1602	1616	0.923077	-16.3	0	0.0544914	0.603	0.864538	0.895838	-17.1102	13	14	13	3UTR		0	0
hsa-miR-186-5p	NM_001257205	FGF1	1799	1813	0.846154	-16.3	0	0.0544914	0.603	1.01678	0.813946	-17.1102	13	14	13	3UTR		0	0
hsa-miR-186-5p	NM_001257207	FGF1	1542	1556	0.923077	-16.3	0	0.0544914	0.603	0.922283	0.685988	-17.1102	13	14	13	3UTR		0	0
hsa-miR-186-5p	NM_033136	FGF1	1785	1799	0.846154	-16.3	0	0.0544914	0.603	1.07977	0.871953	-17.1102	13	14	13	3UTR		0	0
hsa-miR-186-5p	NM_000800	FGF1	1889	1903	0.846154	-16.3	0	0.0544914	0.603	-0.552839	-0.00754214	-17.1102	13	14	13	3UTR		0	0
hsa-miR-186-5p	NM_001257208	FGF1	1540	1554	0.846154	-16.3	0	0.0544914	0.603	1.04302	0.651013	-17.1102	13	14	13	3UTR		0	0
hsa-miR-186-5p	NM_001257209	FGF1	1555	1569	0.923077	-16.3	0	0.0544914	0.603	0.633558	0.713286	-17.1102	13	14	13	3UTR		0	0
hsa-miR-186-5p	NM_001257210	FGF1	1539	1553	0.923077	-16.3	0	0.0544914	0.603	0.833041	0.682576	-17.1102	13	14	13	3UTR		0	0
hsa-miR-186-5p	NM_001144892	FGF1	1409	1423	0.846154	-16.3	0	0.0544914	0.603	0.50232	0.462489	-17.1102	13	14	13	3UTR		0	0
hsa-miR-186-5p	NM_015071	ARHGAP26	7292	7314	0.820513	-18.8	1	0.000344961	0.485	-0.419901	-0.101217	-8.82818	18	22	12	3UTR		1	1
hsa-miR-186-5p	NM_001135608	ARHGAP26	7127	7149	0.820513	-18.8	1	0.000344961	0.485	-0.419901	-0.101217	-8.82818	18	22	12	3UTR		1	1
hsa-miR-186-5p	NM_001349547	ARHGAP26	6640	6662	0.820513	-18.8	1	0.000344961	0.485	0.451119	-0.102663	-8.82818	18	22	12	3UTR		1	1
hsa-miR-186-5p	NM_001018077	NR3C1	1089	1106	0.846154	-18.9	1	0.000797805	0.544	0.796558	0.34804	-9.95919	15	17	13	CDS		0	0
hsa-miR-186-5p	NM_001018077	NR3C1	457	478	0.923077	-17.3	1	0.00121905	0.529	2.02805	1.91188	-6.46361	17	21	12	5UTR		0	0
hsa-miR-186-5p	NM_001020825	NR3C1	129	170	0.923077	-22.9	1	1.36209e-06	0.265	3.64324	3.82035	-5.72816	19	25	7	5UTR		0	0
hsa-miR-186-5p	NM_001020825	NR3C1	587	604	0.923077	-18.9	1	0.000797805	0.544	1.0789	0.592085	-9.95919	15	17	13	CDS		0	0
hsa-miR-186-5p	NM_000176	NR3C1	129	170	0.923077	-22.9	1	1.36209e-06	0.265	3.64324	3.82035	-5.72816	19	25	7	5UTR		0	0
hsa-miR-186-5p	NM_000176	NR3C1	587	604	0.923077	-18.9	1	0.000797805	0.544	1.0789	0.592085	-9.95919	15	17	13	CDS		0	0
hsa-miR-186-5p	NM_001024094	NR3C1	129	170	0.923077	-22.9	1	1.36209e-06	0.265	3.64324	3.82035	-5.72816	19	25	7	5UTR		0	0
hsa-miR-186-5p	NM_001024094	NR3C1	587	604	0.923077	-18.9	1	0.000797805	0.544	1.0789	0.592085	-9.95919	15	17	13	CDS		0	0
hsa-miR-186-5p	XM_005268423	NR3C1	368	385	0.846154	-18.9	1	0.000797805	0.544	0	0	-9.95919	15	17	13	CDS		0	0
hsa-miR-186-5p	NM_205846	PRELID2	582	599	0.846154	-23.2	1	0.000581254	0.515	-0.374617	0.182944	-16.4904	16	17	16	CDS		0	1
hsa-miR-186-5p	NM_182960	PRELID2	618	635	0.846154	-23.2	1	0.000581254	0.515	-0.368064	0.0289338	-16.4904	16	17	16	CDS		0	1
hsa-miR-186-5p	NM_182960	PRELID2	2101	2126	0.846154	-19.6	1	0.00138129	0.485	-0.359133	-0.167132	-11.0886	20	25	9	3UTR		0	1
hsa-miR-186-5p	NM_138492	PRELID2	785	802	0.923077	-23.2	1	0.000581254	0.515	0.123436	0.0311978	-16.4904	16	17	16	CDS		0	1
hsa-miR-186-5p	NM_152550	SH3RF2	2936	2956	1	-21.4	1	0.0011843	0.515	-0.326347	0.0132219	-9.54656	18	20	14	3UTR		0	0
hsa-miR-186-5p	NM_001029869	PLAC8L1	1558	1581	0.923077	-17.4	1	0.00114799	0.471	0.631496	0.489425	-5.76291	16	23	7	CDS		0	0
hsa-miR-186-5p	NM_001317965	LARS	1212	1250	0.846154	-16	1	0.000554201	0.588	4.1319	4.01571	-4.957	19	38	9	CDS		0	0
hsa-miR-186-5p	NM_020117	LARS	1331	1369	0.846154	-16	1	0.000554201	0.588	4.54832	4.14744	-4.957	19	38	9	CDS		0	0
hsa-miR-186-5p	XM_005268468	RBM27	2741	2755	1	-23	0	0.00147165	0.559	0	0	-20.4803	13	14	13	CDS	MIRT045304	0	1
hsa-miR-186-5p	NM_018989	RBM27	2856	2870	1	-23	0	0.00147165	0.559	4.63882	3.71013	-20.4803	13	14	13	CDS	MIRT045304	0	1
hsa-miR-186-5p	NM_006706	TCERG1	1553	1577	0.846154	-20.1	0	0.121793	0.515	6.14773	4.91976	-12.2728	16	24	7	CDS		0	0
hsa-miR-186-5p	NM_006706	TCERG1	2405	2442	0.846154	-18.5	1	0.0135275	0.632	4.43374	5.95352	-3.93757	21	37	7	CDS		0	0
hsa-miR-186-5p	NM_006706	TCERG1	3447	3466	1	-18.4	1	0.0123601	0.603	2.26456	2.61253	-11.5013	15	19	11	3UTR		0	0
hsa-miR-186-5p	NM_001040006	TCERG1	1490	1514	0.846154	-20.1	0	0.121793	0.515	6.14773	4.91976	-12.2728	16	24	7	CDS		0	0
hsa-miR-186-5p	NM_001040006	TCERG1	2342	2379	0.846154	-18.5	1	0.0135275	0.632	4.43374	5.95352	-3.93757	21	37	7	CDS		0	0
hsa-miR-186-5p	NM_001040006	TCERG1	3384	3403	1	-18.4	1	0.0123601	0.603	2.26456	2.61253	-11.5013	15	19	11	3UTR		0	0
hsa-miR-186-5p	NM_001271948	PPP2R2B	268	300	0.846154	-20.7	1	9.50586e-05	0.353	0.79029	1.30719	-5.33701	19	32	9	5UTR		0	0
hsa-miR-186-5p	NM_001287740	STK32A	1342	1358	1	-20.7	1	0.0013321	0.618	4.34555	2.37272	-12.9166	15	16	15	CDS		0	0
hsa-miR-186-5p	NM_001287740	STK32A	792	804	0.846154	-17.9	0	0.000407337	0.456	1.66825	3.27633	-20.3924	11	12	11	CDS		0	0
hsa-miR-186-5p	NM_001287740	STK32A	1269	1292	0.923077	-17.2	0	0.0402239	0.603	2.20595	4.04225	-16.0908	15	23	10	CDS		0	0
hsa-miR-186-5p	NM_001112724	STK32A	1342	1358	1	-20.7	1	0.0013321	0.618	4.34555	2.37272	-12.9166	15	16	15	CDS		0	0
hsa-miR-186-5p	NM_001112724	STK32A	792	804	0.846154	-17.9	0	0.000407337	0.456	1.66825	3.27633	-20.3924	11	12	11	CDS		0	0
hsa-miR-186-5p	NM_001112724	STK32A	1269	1292	0.923077	-17.2	0	0.0402239	0.603	2.20595	4.04225	-16.0908	15	23	10	CDS		0	0
hsa-miR-186-5p	NM_001282282	JAKMIP2	671	686	0.846154	-22.8	0	4.71246e-07	0.412	0.283172	0.37562	-19.4239	14	15	14	CDS		0	0
hsa-miR-186-5p	NM_001282282	JAKMIP2	2600	2618	0.923077	-20.4	1	0.0402036	0.574	-0.23821	-0.0429805	-12.661	14	18	8	CDS		0	0
hsa-miR-186-5p	NM_001270934	JAKMIP2	948	963	0.923077	-22.8	0	4.71246e-07	0.412	0.810244	0.413598	-19.4239	14	15	14	CDS		0	0
hsa-miR-186-5p	NM_001270934	JAKMIP2	1318	1338	0.846154	-20.5	1	0.202242	0.471	-0.406678	-0.127453	-10.8357	17	20	9	CDS		0	0
hsa-miR-186-5p	NM_001270934	JAKMIP2	2814	2832	1	-20.4	1	0.0402036	0.574	-0.0171957	0.155245	-12.661	14	18	8	CDS		0	0
hsa-miR-186-5p	NM_001270934	JAKMIP2	767	784	0.846154	-19	0	3.60905e-05	0.471	0.403755	0.597054	-17.3433	14	17	8	CDS		0	0
hsa-miR-186-5p	NM_014790	JAKMIP2	948	963	0.923077	-22.8	0	4.71246e-07	0.412	0.810244	0.413598	-19.4239	14	15	14	CDS		0	0
hsa-miR-186-5p	NM_014790	JAKMIP2	1318	1338	0.846154	-20.5	1	0.202242	0.471	-0.406678	-0.127453	-10.8357	17	20	9	CDS		0	0
hsa-miR-186-5p	NM_014790	JAKMIP2	2877	2895	1	-20.4	1	0.0401873	0.574	-0.213974	0.0662098	-12.661	14	18	8	CDS		0	0
hsa-miR-186-5p	NM_014790	JAKMIP2	2139	2161	0.846154	-19.5	1	0.00236164	0.529	0.285558	0.517658	-9.54656	18	22	8	CDS		0	0
hsa-miR-186-5p	NM_001270941	JAKMIP2	948	963	0.923077	-22.8	0	4.71246e-07	0.412	0.810244	0.413598	-19.4239	14	15	14	CDS		0	0
hsa-miR-186-5p	NM_001270941	JAKMIP2	1318	1338	0.846154	-20.5	1	0.202242	0.471	-0.406678	-0.127453	-10.8357	17	20	9	CDS		0	0
hsa-miR-186-5p	NM_001270941	JAKMIP2	2877	2895	1	-20.4	1	0.0402036	0.574	-0.213974	0.0662098	-12.661	14	18	8	CDS		0	0
hsa-miR-186-5p	NM_001270941	JAKMIP2	2139	2161	0.846154	-19.5	1	0.00236164	0.529	0.285558	0.517658	-9.54656	18	22	8	CDS		0	0
hsa-miR-186-5p	NM_001127698	SPINK5	1950	1965	1	-18.9	0	0.044162	0.588	0.786506	1.19808	-19.4239	13	15	9	CDS		0	0
hsa-miR-186-5p	NM_006846	SPINK5	1950	1965	1	-18.9	0	0.044162	0.588	0.910512	1.16084	-19.4239	13	15	9	CDS		0	0
hsa-miR-186-5p	NM_001127699	SPINK5	1950	1965	1	-18.9	0	0.044162	0.588	0.786506	1.19808	-19.4239	13	15	9	CDS		0	0
hsa-miR-186-5p	NM_024577	SH3TC2	4152	4168	1	-22.8	0	0.00142416	0.559	0.430005	0.0943672	-17.1102	15	16	15	3UTR		0	1
hsa-miR-186-5p	NM_024577	SH3TC2	3563	3591	0.923077	-22	1	0.000316611	0.426	0.0965292	0.114549	-7.38222	20	28	6	CDS		0	1
hsa-miR-186-5p	NM_024577	SH3TC2	2746	2763	0.846154	-20.3	0	8.72344e-06	0.412	-0.0234411	0.0671328	-17.1102	15	17	11	CDS		0	1
hsa-miR-186-5p	NM_014945	ABLIM3	1803	1830	0.807692	-18.6	1	0.00737233	0.485	4.9483	4.08831	-5.83853	20	27	11	CDS		0	0
hsa-miR-186-5p	NM_001345859	ABLIM3	1518	1545	0.807692	-18.6	1	0.00737233	0.485	4.9483	4.08831	-5.83853	20	27	11	CDS		0	0
hsa-miR-186-5p	NM_001146337	AFAP1L1	2271	2290	0.846154	-21	0	0.00012765	0.441	3.7314	1.30946	-15.5666	16	19	9	CDS		0	0
hsa-miR-186-5p	NM_024028	PCYOX1L	2457	2484	0.846154	-17.4	1	0.0056052	0.676	-0.12811	-0.0163216	-3.93757	18	27	12	3UTR		0	0
hsa-miR-186-5p	XM_024446205	PCYOX1L	2242	2269	0.846154	-17.4	1	0.00253878	0.676	0	0	-3.93757	18	27	12	3UTR		0	0
hsa-miR-186-5p	NM_014443	IL17B	218	233	0.923077	-17.3	0	0.00112503	0.441	3.39776	3.81279	-18.9356	11	15	6	CDS		0	0
hsa-miR-186-5p	NM_133263	PPARGC1B	1928	1951	0.846154	-22.6	1	0.000610402	0.485	0.569632	1.73827	-6.85796	19	23	10	CDS	MIRT044931	0	0
hsa-miR-186-5p	NM_133263	PPARGC1B	2410	2425	0.923077	-20.8	0	0.000320846	0.397	2.1833	2.15727	-17.1102	13	15	9	CDS	MIRT044931	0	0
hsa-miR-186-5p	NM_133263	PPARGC1B	6240	6257	0.846154	-18.2	0	7.76131e-05	0.471	2.04424	2.54828	-13.3292	13	17	11	3UTR	MIRT044931	0	0
hsa-miR-186-5p	NM_001172698	PPARGC1B	1811	1834	0.846154	-22.6	1	0.000610402	0.485	0.569632	1.73827	-6.85796	19	23	10	CDS	MIRT044931	0	0
hsa-miR-186-5p	NM_001172698	PPARGC1B	2293	2308	0.923077	-20.8	0	0.000320846	0.397	2.1833	2.15727	-17.1102	13	15	9	CDS	MIRT044931	0	0
hsa-miR-186-5p	NM_001172698	PPARGC1B	6123	6140	0.846154	-18.2	0	7.76131e-05	0.471	2.04424	2.54828	-13.3292	13	17	11	3UTR	MIRT044931	0	0
hsa-miR-186-5p	XM_011537553	PPARGC1B	1878	1901	1	-22.6	1	0.000610402	0.485	0	0	-6.85796	19	23	10	CDS	MIRT044931	0	0
hsa-miR-186-5p	XM_011537553	PPARGC1B	2360	2375	0.923077	-20.8	0	0.000320846	0.397	0	0	-17.1102	13	15	9	CDS	MIRT044931	0	0
hsa-miR-186-5p	NM_001172699	PPARGC1B	1842	1865	1	-22.6	1	0.000610402	0.485	4.41417	3.13238	-6.85796	19	23	10	CDS	MIRT044931	0	0
hsa-miR-186-5p	NM_001172699	PPARGC1B	2324	2339	0.846154	-20.8	0	0.000320846	0.397	2.11655	3.04331	-17.1102	13	15	9	CDS	MIRT044931	0	0
hsa-miR-186-5p	NM_001172699	PPARGC1B	6154	6171	0.846154	-18.2	0	7.76131e-05	0.471	2.16523	1.46601	-13.3292	13	17	11	3UTR	MIRT044931	0	0
hsa-miR-186-5p	XM_017009572	PDE6A	2337	2353	0.923077	-19.4	0	0.0617731	0.471	0	0	-17.1102	14	16	11	CDS		0	0
hsa-miR-186-5p	NM_001243253	TIGD6	49	76	0.846154	-18.3	1	2.93911e-05	0.221	-0.17802	0.434972	-8.93976	19	27	8	5UTR		0	0
hsa-miR-186-5p	NM_014983	HMGXB3	2612	2627	0.846154	-24.7	0	0.00141364	0.353	3.29088	4.27048	-19.4239	14	15	14	CDS		0	0
hsa-miR-186-5p	NM_002609	PDGFRB	3574	3592	0.846154	-22.1	1	8.99669e-06	0.368	2.98248	4.78466	-11.3719	15	18	9	CDS		0	0
hsa-miR-186-5p	NM_002609	PDGFRB	5518	5537	1	-19.9	0	0.00020324	0.5	0.74441	0.53711	-15.5666	16	19	10	3UTR		0	0
hsa-miR-186-5p	NM_014228	SLC6A7	2646	2668	0.923077	-21	1	1.04225e-05	0.397	-0.916724	-0.59457	-8.40165	17	22	12	3UTR		0	0
hsa-miR-186-5p	XM_005268506	TCOF1	2900	2916	0.923077	-20.4	0	0.00272968	0.412	0	0	-16.8091	14	16	11	CDS		0	0
hsa-miR-186-5p	NM_001301063	NDST1	7611	7628	0.923077	-23.1	0	0.000165736	0.456	0.521992	0.471395	-15.5666	15	17	10	3UTR		0	0
hsa-miR-186-5p	NM_001301063	NDST1	6958	7001	0.923077	-21.2	1	0.000583243	0.382	-0.924662	-0.43515	-9.95919	17	22	12	3UTR		0	0
hsa-miR-186-5p	NM_001543	NDST1	7695	7712	0.923077	-23.1	0	0.000165736	0.456	0.720419	0.791852	-15.5666	15	17	10	3UTR		0	0
hsa-miR-186-5p	NM_001543	NDST1	7042	7085	1	-21.2	1	0.000583243	0.382	-0.499559	-0.49183	-9.95919	17	22	12	3UTR		0	0
hsa-miR-186-5p	NM_001166208	SYNPO	4095	4126	0.846154	-23	1	0.000130782	0.368	0.0977925	0.0887716	-9.54656	18	31	11	3UTR		0	0
hsa-miR-186-5p	NM_001166209	SYNPO	4028	4059	0.846154	-23	1	0.000130782	0.368	0.160936	0.117524	-9.54656	18	31	11	3UTR		0	0
hsa-miR-186-5p	NM_001166209	SYNPO	3446	3461	0.846154	-21.8	0	0.000130049	0.412	0.459187	0.224626	-19.4239	14	15	14	3UTR		0	0
hsa-miR-186-5p	NM_001109974	SYNPO	3531	3562	0.846154	-23	1	0.000130782	0.368	-0.0871275	0.133592	-9.54656	18	31	11	3UTR		0	0
hsa-miR-186-5p	NM_001109974	SYNPO	2949	2964	0.846154	-21.8	0	0.000130049	0.412	-0.435817	0.2915	-19.4239	14	15	14	3UTR		0	0
hsa-miR-186-5p	NM_001122853	MYOZ3	2895	2911	1	-20.9	0	0.0107122	0.529	0.108449	-0.0430064	-17.1102	14	16	12	3UTR		0	0
hsa-miR-186-5p	NM_133371	MYOZ3	2547	2563	1	-20.9	0	0.0107122	0.529	-0.0192971	-0.0825246	-17.1102	14	16	12	3UTR		0	0
hsa-miR-186-5p	NM_016221	DCTN4	140	154	0.846154	-16.6	0	0.0126425	0.412	1.02749	0.726562	-18.0787	13	14	13	CDS		0	0
hsa-miR-186-5p	NM_016221	DCTN4	1019	1035	0.820513	-16.3	0	0.00648957	0.574	0.388785	0.432098	-15.5666	14	16	8	CDS		0	0
hsa-miR-186-5p	NM_001135643	DCTN4	140	154	0.846154	-16.6	0	0.0126425	0.412	1.02749	0.726562	-18.0787	13	14	13	CDS		0	0
hsa-miR-186-5p	NM_001135643	DCTN4	1040	1056	0.846154	-16.3	0	0.00648957	0.574	-0.383436	0.442308	-15.5666	14	16	8	CDS		0	0
hsa-miR-186-5p	NM_001135644	DCTN4	1187	1203	0.820513	-16.3	0	0.00648957	0.574	0.774896	0.330002	-15.5666	14	16	8	CDS		0	0
hsa-miR-186-5p	NM_001145805	IRGM	1630	1642	0.846154	-16	0	3.43504e-05	0.589	0.448188	0.0734897	-20.4803	11	12	11	CDS		0	0
hsa-miR-186-5p	NM_001252390	TNIP1	185	205	1	-23.9	1	0.00348679	0.515	-0.0632441	-0.126403	-9.54656	17	20	12	CDS		0	0
hsa-miR-186-5p	NM_001252390	TNIP1	1429	1443	0.846154	-22.8	0	8.54936e-06	0.426	4.4295	3.64051	-20.4803	13	14	13	CDS		0	0
hsa-miR-186-5p	NM_001252392	TNIP1	217	237	1	-23.9	1	0.00348679	0.515	0.160681	-0.0980969	-9.54656	17	20	12	CDS		0	0
hsa-miR-186-5p	NM_001252392	TNIP1	1461	1475	0.846154	-22.8	0	8.54936e-06	0.426	4.64118	4.18786	-20.4803	13	14	13	CDS		0	0
hsa-miR-186-5p	NM_001252391	TNIP1	217	237	1	-23.9	1	0.00348679	0.515	0.160681	-0.0980969	-9.54656	17	20	12	CDS		0	0
hsa-miR-186-5p	NM_001252391	TNIP1	1461	1475	0.923077	-22.8	0	8.54936e-06	0.426	2.82809	3.94482	-20.4803	13	14	13	CDS		0	0
hsa-miR-186-5p	NM_001252386	TNIP1	1392	1406	0.846154	-22.8	0	8.54936e-06	0.426	3.15846	2.99231	-20.4803	13	14	13	CDS		0	0
hsa-miR-186-5p	NM_001252393	TNIP1	320	340	1	-23.9	1	0.00348679	0.515	0.250973	0.266458	-9.54656	17	20	12	CDS		0	0
hsa-miR-186-5p	NM_001252393	TNIP1	1564	1578	0.923077	-22.8	0	8.54936e-06	0.426	3.73539	4.60931	-20.4803	13	14	13	CDS		0	0
hsa-miR-186-5p	NM_001252393	TNIP1	1756	1792	0.846154	-19.8	0	0.0051062	0.529	1.31997	0.937186	-12.9912	15	36	8	CDS		0	0
hsa-miR-186-5p	NM_006058	TNIP1	320	340	1	-23.9	1	0.00348679	0.515	0.250973	0.266458	-9.54656	17	20	12	CDS		0	0
hsa-miR-186-5p	NM_006058	TNIP1	1564	1578	0.846154	-22.8	0	8.54936e-06	0.426	4.73048	3.73995	-20.4803	13	14	13	CDS		0	0
hsa-miR-186-5p	NM_001252385	TNIP1	320	340	1	-23.9	1	0.00348679	0.515	0.164292	0.283613	-9.54656	17	20	12	CDS		0	0
hsa-miR-186-5p	NM_001252385	TNIP1	1564	1578	0.846154	-22.8	0	8.54936e-06	0.426	4.07372	3.95183	-20.4803	13	14	13	CDS		0	0
hsa-miR-186-5p	NM_001258456	TNIP1	115	135	1	-23.9	1	0.00348679	0.515	0.0595535	0.0357162	-9.54656	17	20	12	CDS		0	0
hsa-miR-186-5p	NM_001258456	TNIP1	1359	1373	0.923077	-22.8	0	8.54936e-06	0.426	3.35725	4.26907	-20.4803	13	14	13	CDS		0	0
hsa-miR-186-5p	NM_001258456	TNIP1	1551	1587	0.846154	-19.8	0	0.00541447	0.529	0.705697	0.651542	-12.9912	15	36	8	CDS		0	0
hsa-miR-186-5p	NM_001258455	TNIP1	115	135	1	-23.9	1	0.00348679	0.515	0.0595535	0.0357162	-9.54656	17	20	12	CDS		0	0
hsa-miR-186-5p	NM_001258455	TNIP1	1359	1373	0.923077	-22.8	0	8.54936e-06	0.426	3.3672	4.21069	-20.4803	13	14	13	CDS		0	0
hsa-miR-186-5p	XM_006714752	TNIP1	249	269	1	-23.9	1	0.00348679	0.515	0	0	-9.54656	17	20	12	CDS		0	0
hsa-miR-186-5p	XM_006714752	TNIP1	1685	1721	0.884615	-19.8	0	0.00694023	0.529	0	0	-12.9912	15	36	8	CDS		0	0
hsa-miR-186-5p	NM_001155	ANXA6	2129	2156	0.846154	-18.5	1	1.55024e-05	0.544	3.69623	4.16391	-9.79437	19	27	10	CDS		0	0
hsa-miR-186-5p	NM_001193544	ANXA6	2006	2033	0.846154	-18.5	1	1.55024e-05	0.544	2.41691	4.71895	-9.79437	19	27	10	CDS		0	0
hsa-miR-186-5p	NM_000405	GM2A	605	626	0.923077	-22.3	1	0.00191686	0.441	0.821036	0.711357	-13.1412	18	21	9	CDS		0	0
hsa-miR-186-5p	NM_181774	SLC36A3	919	962	1	-21.7	1	0.00106977	0.426	0.12895	0.463327	-9.79667	16	18	16	CDS		0	0
hsa-miR-186-5p	NM_001145017	SLC36A3	1042	1085	1	-21.7	1	0.00106977	0.426	0.324006	0.763362	-9.79667	16	18	16	CDS		0	0
hsa-miR-186-5p	NM_078483	SLC36A1	280	295	0.923077	-19.6	0	4.55921e-05	0.368	1.97076	2.06735	-17.3433	13	15	8	CDS		0	0
hsa-miR-186-5p	NM_078483	SLC36A1	5237	5278	0.846154	-18.5	1	0.00320947	0.603	0.132369	0.211402	-6.44976	18	41	7	3UTR		0	0
hsa-miR-186-5p	NM_001308150	SLC36A1	280	295	0.923077	-19.6	0	4.55921e-05	0.368	1.97076	2.06735	-17.3433	13	15	8	CDS		0	0
hsa-miR-186-5p	NM_001447	FAT2	7998	8014	0.846154	-20.2	0	3.30074e-05	0.456	3.98358	3.5443	-19.4239	14	16	9	CDS		0	0
hsa-miR-186-5p	NM_003118	SPARC	2671	2684	0.846154	-17.6	0	0.00251725	0.676	5.36468	6.01427	-21.7228	12	13	12	3UTR		0	0
hsa-miR-186-5p	NM_005754	G3BP1	601	619	0.846154	-19.5	1	9.78373e-06	0.529	4.60703	3.67696	-11.4283	16	18	12	CDS	MIRT045198	0	0
hsa-miR-186-5p	NM_005754	G3BP1	2640	2666	0.846154	-17.2	1	0.0062832	0.603	0.600627	0.782326	-6.09222	19	26	6	3UTR	MIRT045198	0	0
hsa-miR-186-5p	NM_198395	G3BP1	570	588	0.846154	-19.5	1	9.78373e-06	0.529	4.60703	3.67696	-11.4283	16	18	12	CDS	MIRT045198	0	0
hsa-miR-186-5p	NM_198395	G3BP1	2609	2635	0.846154	-17.2	1	0.0062832	0.603	0.600627	0.782326	-6.09222	19	26	6	3UTR	MIRT045198	0	0
hsa-miR-186-5p	NM_000827	GRIA1	68	85	0.846154	-17.5	0	0.0209982	0.294	0.993408	2.02695	-17.1102	15	17	11	5UTR		0	0
hsa-miR-186-5p	NM_001114183	GRIA1	1547	1571	0.846154	-18.6	1	0.0064814	0.471	1.99322	4.2668	-9.54656	17	24	7	CDS		0	0
hsa-miR-186-5p	NM_001114183	GRIA1	68	85	0.846154	-17.5	0	0.0209982	0.294	1.1872	1.78665	-17.1102	15	17	11	5UTR		0	0
hsa-miR-186-5p	NM_001258019	GRIA1	1307	1331	0.846154	-18.6	1	0.0064814	0.471	1.99322	4.2668	-9.54656	17	24	7	CDS		0	0
hsa-miR-186-5p	NM_001258019	GRIA1	68	85	0.846154	-17.5	0	0.0209982	0.294	1.1872	1.78665	-17.1102	15	17	11	5UTR		0	0
hsa-miR-186-5p	NM_001258023	GRIA1	1136	1160	0.846154	-18.6	1	0.0064814	0.471	1.99322	4.2668	-9.54656	17	24	7	CDS		0	0
hsa-miR-186-5p	NM_001258021	GRIA1	1239	1263	0.846154	-18.6	1	0.0064814	0.471	1.99322	4.2668	-9.54656	17	24	7	CDS		0	0
hsa-miR-186-5p	NM_001258022	GRIA1	1239	1263	0.846154	-18.6	1	0.0064814	0.471	1.99322	4.2668	-9.54656	17	24	7	CDS		0	0
hsa-miR-186-5p	NM_001242336	MFAP3	1401	1416	0.923077	-19.4	1	0.00341399	0.5	3.6336	3.23258	-11.8602	14	15	14	CDS		0	0
hsa-miR-186-5p	NM_001135037	MFAP3	634	658	1	-19.7	1	0.00341399	0.5	2.79393	3.03465	-11.8602	14	16	14	CDS		0	0
hsa-miR-186-5p	NM_024632	SAP30L	5448	5465	0.923077	-18.3	0	8.2619e-05	0.647	0.00332289	0.0147476	-18.0787	12	17	7	3UTR		0	1
hsa-miR-186-5p	NM_024632	SAP30L	4922	4940	0.846154	-17.2	1	0.00169316	0.632	-0.117147	0.108051	-11.1389	15	18	9	3UTR		0	1
hsa-miR-186-5p	NM_001131062	SAP30L	5325	5342	0.923077	-18.3	0	8.2619e-05	0.647	0.00332289	0.0147476	-18.0787	12	17	7	3UTR		0	1
hsa-miR-186-5p	NM_001131062	SAP30L	4799	4817	0.846154	-17.2	1	0.00169316	0.632	-0.117147	0.108051	-11.1389	15	18	9	3UTR		0	1
hsa-miR-186-5p	NM_001131063	SAP30L	5310	5327	0.923077	-18.3	0	8.2619e-05	0.647	0.00332289	0.0147476	-18.0787	12	17	7	3UTR		0	1
hsa-miR-186-5p	NM_001131063	SAP30L	4784	4802	0.846154	-17.2	1	0.00169316	0.632	-0.117147	0.108051	-11.1389	15	18	9	3UTR		0	1
hsa-miR-186-5p	NM_015315	LARP1	4975	4994	0.846154	-19.8	0	6.05041e-06	0.456	-0.191547	0.0930974	-15.5666	16	19	10	3UTR		0	0
hsa-miR-186-5p	NM_032385	FAXDC2	385	408	0.923077	-22.3	1	0.00101739	0.456	-0.0716226	-0.147644	-9.67521	18	23	7	CDS		0	0
hsa-miR-186-5p	NM_032385	FAXDC2	2827	2851	0.846154	-19.6	1	0.00143682	0.515	0.488817	0.089099	-8.48048	18	24	12	3UTR		0	0
hsa-miR-186-5p	NM_001301083	CNOT8	763	780	0.846154	-20.4	0	0.00463637	0.456	2.66103	4.2063	-18.9134	15	17	10	CDS		0	0
hsa-miR-186-5p	NM_001301083	CNOT8	487	513	0.846154	-20.1	1	0.000387278	0.618	6.01627	5.03405	-3.79332	19	26	9	CDS		0	0
hsa-miR-186-5p	NM_001301083	CNOT8	1013	1035	0.846154	-18.1	1	0.000388925	0.662	1.92898	1.4093	-8.05823	18	22	8	3UTR		0	0
hsa-miR-186-5p	XM_017010048	CNOT8	1028	1045	1	-20.4	0	0.00463637	0.456	0	0	-18.9134	15	17	10	CDS		0	0
hsa-miR-186-5p	XM_017010048	CNOT8	752	778	0.846154	-20.1	1	0.000387278	0.618	0	0	-3.79332	19	26	9	CDS		0	0
hsa-miR-186-5p	XM_017010048	CNOT8	1278	1300	0.846154	-18.1	1	0.000388925	0.662	0	0	-8.05823	18	22	8	3UTR		0	0
hsa-miR-186-5p	NM_001301082	CNOT8	643	660	0.846154	-20.4	0	0.00463637	0.456	2.66103	4.2063	-18.9134	15	17	10	CDS		0	0
hsa-miR-186-5p	NM_001301082	CNOT8	367	393	0.846154	-20.1	1	0.000387278	0.618	6.01627	5.03405	-3.79332	19	26	9	CDS		0	0
hsa-miR-186-5p	NM_001301082	CNOT8	150	182	0.923077	-18.7	1	0.0125881	0.471	4.78568	2.71561	-9.54656	18	32	10	5UTR		0	0
hsa-miR-186-5p	NM_001301082	CNOT8	893	915	0.846154	-18.1	1	0.000388925	0.662	1.92898	1.4093	-8.05823	18	22	8	3UTR		0	0
hsa-miR-186-5p	NM_004779	CNOT8	1167	1184	0.923077	-20.4	0	0.00463637	0.456	0.0851582	1.49594	-18.9134	15	17	10	CDS		0	0
hsa-miR-186-5p	NM_004779	CNOT8	891	917	0.846154	-20.1	1	0.000387278	0.618	5.0124	5.69474	-3.79332	19	26	9	CDS		0	0
hsa-miR-186-5p	NM_004779	CNOT8	1417	1439	0.846154	-18.1	1	0.000388925	0.662	2.13588	1.69379	-8.05823	18	22	8	3UTR		0	0
hsa-miR-186-5p	NM_001301073	CNOT8	1119	1136	0.923077	-20.4	0	0.00463637	0.456	0.0851582	1.49594	-18.9134	15	17	10	CDS		0	0
hsa-miR-186-5p	NM_001301073	CNOT8	843	869	0.846154	-20.1	1	0.000387278	0.618	5.0124	5.69474	-3.79332	19	26	9	CDS		0	0
hsa-miR-186-5p	NM_001301073	CNOT8	1369	1391	0.846154	-18.1	1	0.000388925	0.662	2.13588	1.69379	-8.05823	18	22	8	3UTR		0	0
hsa-miR-186-5p	NM_001301074	CNOT8	957	974	0.923077	-20.4	0	0.00463637	0.456	0.0851582	1.49594	-18.9134	15	17	10	CDS		0	0
hsa-miR-186-5p	NM_001301074	CNOT8	681	707	0.846154	-20.1	1	0.00038578	0.618	5.0124	5.69474	-3.79332	19	26	9	CDS		0	0
hsa-miR-186-5p	NM_001301074	CNOT8	1207	1229	0.846154	-18.1	1	0.000388925	0.662	2.13588	1.69379	-8.05823	18	22	8	3UTR		0	0
hsa-miR-186-5p	NM_001301077	CNOT8	1031	1048	0.923077	-20.4	0	0.00463637	0.456	0.0851582	1.49594	-18.9134	15	17	10	CDS		0	0
hsa-miR-186-5p	NM_001301077	CNOT8	755	781	0.846154	-20.1	1	0.000387278	0.618	5.0124	5.69474	-3.79332	19	26	9	CDS		0	0
hsa-miR-186-5p	NM_001301077	CNOT8	1281	1303	0.846154	-18.1	1	0.000388925	0.662	2.13588	1.69379	-8.05823	18	22	8	3UTR		0	0
hsa-miR-186-5p	NM_001301080	CNOT8	930	947	0.923077	-20.4	0	0.00463637	0.456	0.0851582	1.49594	-18.9134	15	17	10	CDS		0	0
hsa-miR-186-5p	NM_001301080	CNOT8	654	680	0.846154	-20.1	1	0.000387278	0.618	5.0124	5.69474	-3.79332	19	26	9	CDS		0	0
hsa-miR-186-5p	NM_001301080	CNOT8	1180	1202	0.846154	-18.1	1	0.000388925	0.662	2.13588	1.69379	-8.05823	18	22	8	3UTR		0	0
hsa-miR-186-5p	NM_001301086	CNOT8	768	785	0.923077	-20.4	0	0.00463637	0.456	0.0851582	1.49594	-18.9134	15	17	10	CDS		0	0
hsa-miR-186-5p	NM_001301086	CNOT8	492	518	0.846154	-20.1	1	0.00038578	0.618	5.0124	5.69474	-3.79332	19	26	9	CDS		0	0
hsa-miR-186-5p	NM_001301086	CNOT8	1018	1040	0.846154	-18.1	1	0.000388925	0.662	2.13588	1.69379	-8.05823	18	22	8	3UTR		0	0
hsa-miR-186-5p	XM_017010055	CNOT8	983	1000	1	-20.4	0	0.00463637	0.456	0	0	-18.9134	15	17	10	CDS		0	0
hsa-miR-186-5p	XM_017010055	CNOT8	707	733	0.846154	-20.1	1	0.00038578	0.618	0	0	-3.79332	19	26	9	CDS		0	0
hsa-miR-186-5p	XM_017010055	CNOT8	1233	1255	0.846154	-18.1	1	0.000388925	0.662	0	0	-8.05823	18	22	8	3UTR		0	0
hsa-miR-186-5p	NM_015465	GEMIN5	4906	4927	1	-19.4	1	0.000332208	0.559	4.20015	4.32568	-6.51454	17	21	8	3UTR		0	0
hsa-miR-186-5p	NM_014180	MRPL22	823	871	0.846154	-16.3	1	0.0399359	0.647	0.0495585	0.27588	-11.0902	15	18	13	3UTR		0	0
hsa-miR-186-5p	NM_001014990	MRPL22	705	753	0.846154	-16.3	1	0.0399359	0.647	0.0495585	0.27588	-11.0902	15	18	13	3UTR		0	0
hsa-miR-186-5p	NM_001099293	KIF4B	1343	1372	1	-19.3	1	0.00566714	0.529	1.72722	1.72253	-6.3381	20	29	8	CDS		0	0
hsa-miR-186-5p	NM_001099293	KIF4B	578	607	0.846154	-17.8	1	0.00144703	0.574	1.21315	1.36579	-8.4155	18	29	8	CDS		0	0
hsa-miR-186-5p	NM_172244	SGCD	1127	1142	0.846154	-19.1	0	0.00116467	0.471	0.81315	0.941705	-20.4803	13	15	8	CDS		0	0
hsa-miR-186-5p	NM_206858	PPP1R2B	102	122	0.846154	-21.1	1	0.000143142	0.426	0.314752	0.028553	-9.04737	17	20	11	CDS		0	0
hsa-miR-186-5p	NM_130899	FAM71B	410	432	0.923077	-19.5	1	0.000561437	0.382	-0.280624	0.347754	-11.0902	14	17	12	CDS		0	0
hsa-miR-186-5p	NM_001291722	CYFIP2	440	465	0.807692	-17.9	1	0.0142286	0.456	6.35168	6.14491	-10.3856	19	25	7	CDS		0	0
hsa-miR-186-5p	NM_001291722	CYFIP2	1730	1744	0.923077	-17.9	0	0.00170629	0.456	5.16578	4.49419	-19.4239	13	14	13	CDS		0	0
hsa-miR-186-5p	NM_001037333	CYFIP2	440	465	0.807692	-17.9	1	0.0142286	0.456	6.35168	6.14491	-10.3856	19	25	7	CDS		0	0
hsa-miR-186-5p	NM_001037333	CYFIP2	1730	1744	0.923077	-17.9	0	0.00170629	0.456	5.16578	5.6692	-19.4239	13	14	13	CDS		0	0
hsa-miR-186-5p	NM_001291721	CYFIP2	362	387	0.807692	-17.9	1	0.00759678	0.456	6.35168	6.14491	-10.3856	19	25	7	CDS		0	0
hsa-miR-186-5p	NM_001291721	CYFIP2	1652	1666	0.923077	-17.9	0	0.00170629	0.456	5.16578	5.6692	-19.4239	13	14	13	CDS		0	0
hsa-miR-186-5p	XM_011534516	CYFIP2	1668	1703	0.846154	-17.9	0	0.00638968	0.471	0	0	-19.4239	13	15	13	CDS		0	0
hsa-miR-186-5p	NM_014376	CYFIP2	566	591	0.807692	-17.9	1	0.0142286	0.456	6.96351	5.90988	-10.3856	19	25	7	CDS		0	0
hsa-miR-186-5p	NM_014376	CYFIP2	1856	1870	0.923077	-17.9	0	0.00170629	0.456	5.46114	6.08925	-19.4239	13	14	13	CDS		0	0
hsa-miR-186-5p	NM_033274	ADAM19	6237	6259	0.923077	-21.4	1	0.000892342	0.441	1.35807	1.41735	-6.51454	19	22	9	3UTR		0	0
hsa-miR-186-5p	NM_033274	ADAM19	3062	3088	0.846154	-20.8	1	0.00646689	0.515	0.128312	0.34498	-7.79401	19	26	12	3UTR		0	0
hsa-miR-186-5p	NM_033274	ADAM19	4071	4094	0.846154	-20.3	0	0.000678398	0.397	1.80148	2.30715	-12.9912	15	23	8	3UTR		0	0
hsa-miR-186-5p	NM_033274	ADAM19	5202	5217	1	-20.3	0	7.79377e-06	0.441	3.36839	3.68966	-19.4239	13	15	11	3UTR		0	0
hsa-miR-186-5p	NM_001308165	SOX30	1550	1593	0.923077	-17.6	1	0.00230655	0.662	2.34662	2.57738	-10.3988	16	18	16	3UTR		0	0
hsa-miR-186-5p	NM_007017	SOX30	2186	2203	0.846154	-17.3	1	0.00230655	0.662	0.900739	0.318879	-10.3988	16	17	16	3UTR		0	0
hsa-miR-186-5p	NM_178424	SOX30	2679	2696	0.846154	-17.3	1	0.00230655	0.662	0.900739	0.318879	-10.3988	16	17	16	3UTR		0	0
hsa-miR-186-5p	NM_173491	LSM11	1290	1306	0.923077	-21.4	0	0.00190527	0.382	0.533893	0.474757	-17.1102	15	16	15	3UTR		0	1
hsa-miR-186-5p	NM_173491	LSM11	3300	3318	0.846154	-19.6	0	0.00397928	0.603	0.249575	0.205193	-16.4234	15	18	7	3UTR		0	1
hsa-miR-186-5p	NM_173491	LSM11	4939	4959	0.846154	-18.6	1	0.000405754	0.5	-0.470442	0.294054	-6.66278	17	20	13	3UTR		0	1
hsa-miR-186-5p	NM_001195556	CLINT1	1343	1363	0.923077	-19.5	1	8.63289e-06	0.412	3.3526	3.33346	-8.35464	17	20	10	CDS		0	1
hsa-miR-186-5p	NM_144726	RNF145	113	129	0.846154	-16.8	0	0.0235173	0.603	3.18312	3.6476	-17.1102	13	16	9	CDS		0	0
hsa-miR-186-5p	NM_002187	IL12B	637	660	0.846154	-21.7	1	0.000271838	0.397	-0.095661	-0.0180497	-8.4155	17	23	11	CDS		0	0
hsa-miR-186-5p	NM_003314	TTC1	545	588	0.942308	-20.5	1	0.000378869	0.544	2.01578	3.03988	-11.0902	15	18	13	CDS		0	0
hsa-miR-186-5p	NM_001282500	TTC1	542	585	1	-20.5	1	0.000378869	0.544	1.94148	2.7158	-11.0902	15	18	13	CDS		0	0
hsa-miR-186-5p	NM_001267035	PWWP2A	675	689	0.846154	-17.5	0	6.47857e-06	0.529	0.66949	0.34444	-18.3913	13	14	13	CDS		0	0
hsa-miR-186-5p	NM_052927	PWWP2A	2085	2105	0.846154	-18.3	0	0.000348461	0.618	1.55244	1.24708	-15.5666	16	20	11	3UTR		0	0
hsa-miR-186-5p	NM_052927	PWWP2A	675	689	0.846154	-17.5	0	6.47857e-06	0.529	0.66949	0.34444	-18.3913	13	14	13	CDS		0	0
hsa-miR-186-5p	NM_001130864	PWWP2A	675	689	0.846154	-17.5	0	6.47857e-06	0.529	-0.102937	0.272776	-18.3913	13	14	13	CDS		0	0
hsa-miR-186-5p	NM_001130958	FABP6	233	248	0.846154	-21.2	0	0.000960417	0.485	0.250849	0.810468	-19.4239	13	15	9	CDS		0	0
hsa-miR-186-5p	NM_001130958	FABP6	309	327	1	-17.7	0	0.014034	0.529	3.7416	2.27072	-15.5666	16	18	9	CDS		0	0
hsa-miR-186-5p	XM_011534646	CCNJL	2239	2263	0.923077	-19	1	0.00174278	0.588	0	0	-8.51328	18	24	9	3UTR		0	0
hsa-miR-186-5p	NM_024565	CCNJL	2500	2524	0.846154	-19	1	0.00174278	0.588	0.0976921	-0.222029	-8.51328	18	24	9	3UTR		0	0
hsa-miR-186-5p	NM_006425	SLU7	1528	1548	1	-19	1	0.0229152	0.632	0.879483	-0.0227172	-11.3897	17	20	11	CDS		0	0
hsa-miR-186-5p	NM_006425	SLU7	440	457	0.923077	-17.9	0	0.000573349	0.588	0.0684427	0.300392	-17.3919	13	17	7	CDS		0	0
hsa-miR-186-5p	NM_000813	GABRB2	1893	1944	0.846154	-22.4	1	0.0320048	0.603	1.0055	1.65341	-9.95757	20	27	10	3UTR		0	0
hsa-miR-186-5p	NM_021911	GABRB2	2007	2058	0.846154	-22.4	1	0.0320048	0.603	1.84006	2.591	-9.95757	20	27	10	3UTR		0	0
hsa-miR-186-5p	NM_000811	GABRA6	300	319	0.923077	-20.7	1	3.88275e-05	0.426	0.996306	1.549	-6.51454	17	19	10	5UTR		0	0
hsa-miR-186-5p	NM_173593	B4GALNT3	657	673	0.846154	-20.6	1	0.000672541	0.441	1.72198	1.97261	-10.5151	14	16	10	CDS		0	0
hsa-miR-186-5p	NM_016533	NINJ2	872	910	0.923077	-20.6	1	2.07357e-05	0.426	1.61627	0.699279	-8.33988	16	19	12	3UTR		0	0
hsa-miR-186-5p	NM_001294346	NINJ2	653	671	0.846154	-20.3	1	2.07357e-05	0.426	2.1195	3.69457	-8.33988	16	18	12	3UTR		0	0
hsa-miR-186-5p	NM_001294345	NINJ2	526	564	0.923077	-20.6	1	2.07357e-05	0.426	1.88809	3.10466	-8.33988	16	19	12	3UTR		0	0
hsa-miR-186-5p	NM_213655	WNK1	5529	5552	0.923077	-19.3	0	0.00875806	0.456	1.13652	0.988445	-12.2728	15	23	8	CDS	MIRT045005	0	0
hsa-miR-186-5p	NM_213655	WNK1	7003	7019	0.846154	-19.2	0	4.66636e-05	0.559	1.00765	2.77063	-16.8557	14	16	8	CDS	MIRT045005	0	0
hsa-miR-186-5p	NM_213655	WNK1	5044	5081	0.923077	-18.8	1	0.000844239	0.559	2.89814	2.63815	-9.54656	18	37	13	CDS	MIRT045005	0	0
hsa-miR-186-5p	NM_001184985	WNK1	5553	5576	0.923077	-19.3	0	0.00875806	0.456	1.13652	0.988445	-12.2728	15	23	8	CDS	MIRT045005	0	0
hsa-miR-186-5p	NM_001184985	WNK1	7027	7043	0.846154	-19.2	0	4.66636e-05	0.559	1.00765	2.77063	-16.8557	14	16	8	CDS	MIRT045005	0	0
hsa-miR-186-5p	NM_001184985	WNK1	5068	5105	0.923077	-18.8	1	0.000844239	0.559	2.89814	2.63815	-9.54656	18	37	13	CDS	MIRT045005	0	0
hsa-miR-186-5p	NM_018979	WNK1	4773	4796	1	-19.3	0	0.00875806	0.456	3.99575	3.42287	-12.2728	15	23	8	CDS	MIRT045005	0	0
hsa-miR-186-5p	NM_018979	WNK1	6247	6263	0.923077	-19.2	0	4.66636e-05	0.559	2.33551	2.41678	-16.8557	14	16	8	CDS	MIRT045005	0	0
hsa-miR-186-5p	NM_018979	WNK1	4297	4325	0.846154	-18.5	1	0.000844239	0.559	4.37261	4.22653	-9.54656	18	28	13	CDS	MIRT045005	0	0
hsa-miR-186-5p	NM_014823	WNK1	4032	4055	1	-19.3	0	0.00875806	0.456	3.99575	3.42287	-12.2728	15	23	8	CDS	MIRT045005	0	0
hsa-miR-186-5p	NM_014823	WNK1	5503	5519	0.923077	-19.2	0	4.66636e-05	0.559	3.01854	2.40703	-16.8557	14	16	8	CDS	MIRT045005	0	0
hsa-miR-186-5p	NM_014823	WNK1	3556	3584	0.846154	-18.5	1	0.000844239	0.559	4.37261	4.22653	-9.54656	18	28	13	CDS	MIRT045005	0	0
hsa-miR-186-5p	NM_001297419	RAD52	2564	2588	1	-18.2	1	0.00165356	0.559	4.5719	5.18178	-3.79332	20	24	9	3UTR		0	0
hsa-miR-186-5p	NM_134424	RAD52	2452	2476	1	-18.2	1	0.00165356	0.559	5.03091	4.70909	-3.79332	20	24	9	3UTR		0	0
hsa-miR-186-5p	NM_178040	ERC1	7695	7709	0.923077	-20.2	0	0.00014541	0.441	-0.146637	0.404346	-19.4239	13	14	13	3UTR		0	0
hsa-miR-186-5p	NM_178039	ERC1	7611	7625	0.923077	-20.2	0	0.00014541	0.441	-0.146637	0.404346	-19.4239	13	14	13	3UTR		0	0
hsa-miR-186-5p	NM_001301248	ERC1	1508	1527	0.846154	-19.4	1	0.000527712	0.5	3.92648	5.83907	-10.6946	16	19	7	CDS		0	0
hsa-miR-186-5p	XM_024449207	WNT5B	669	695	0.923077	-21.7	1	0.0333369	0.397	0	0	-7.38222	19	26	9	CDS		0	0
hsa-miR-186-5p	XM_024449207	WNT5B	1843	1865	0.846154	-19.4	1	0.00880697	0.441	0	0	-5.9255	16	22	10	3UTR		0	0
hsa-miR-186-5p	NM_152441	FBXL14	53	98	0.923077	-19.4	0	4.22926e-07	0.309	0.161084	0.21308	-17.1102	14	17	11	5UTR		0	0
hsa-miR-186-5p	NM_032642	WNT5B	1888	1910	0.846154	-19.4	1	0.00880697	0.441	-0.460013	-0.422756	-5.9255	16	22	10	3UTR		0	0
hsa-miR-186-5p	NM_172364	CACNA2D4	1189	1209	0.846154	-18.4	1	0.000674585	0.559	0	0	-6.85796	16	20	10	CDS		0	0
hsa-miR-186-5p	NM_001163926	LRTM2	1498	1519	0.846154	-18.1	0	0.00215796	0.368	4.97337	4.8466	-17.1102	14	21	8	CDS		0	0
hsa-miR-186-5p	NM_001039029	LRTM2	1495	1516	0.846154	-18.1	0	0.00215796	0.368	4.97337	4.8466	-17.1102	14	21	8	CDS		0	0
hsa-miR-186-5p	NM_152640	DCP1B	1044	1089	0.846154	-19.4	1	0.0027084	0.485	1.73435	1.48036	-4.76182	17	25	13	CDS		0	0
hsa-miR-186-5p	XM_017019946	CACNA1C	3971	3986	0.974359	-24.9	0	0.00108138	0.456	0	0	-17.1102	14	15	14	CDS		0	0
hsa-miR-186-5p	XM_017019946	CACNA1C	2926	2943	0.846154	-20.5	1	0.000710341	0.412	0	0	-12.8287	15	17	12	CDS		0	0
hsa-miR-186-5p	XM_017019946	CACNA1C	7156	7176	0.846154	-19.3	1	1.72199e-05	0.441	0	0	-10.3719	16	20	11	CDS		0	0
hsa-miR-186-5p	XM_017019932	CACNA1C	3971	3986	0.974359	-24.9	0	0.00108138	0.456	0	0	-17.1102	14	15	14	CDS		0	0
hsa-miR-186-5p	XM_017019932	CACNA1C	2926	2943	0.846154	-20.5	1	0.000710341	0.412	0	0	-12.8287	15	17	12	CDS		0	0
hsa-miR-186-5p	NM_001167623	CACNA1C	1560	1577	0.846154	-20.5	1	0.000710341	0.412	3.67875	4.36707	-12.8287	15	17	12	CDS		0	0
hsa-miR-186-5p	NM_001129840	CACNA1C	2605	2620	0.974359	-24.9	0	0.00108138	0.456	0	0	-17.1102	14	15	14	CDS		0	0
hsa-miR-186-5p	NM_001129840	CACNA1C	1560	1577	0.846154	-20.5	1	0.000710341	0.412	0	0	-12.8287	15	17	12	CDS		0	0
hsa-miR-186-5p	NM_001129840	CACNA1C	5790	5810	0.846154	-19.3	1	1.72199e-05	0.441	0	0	-10.3719	16	20	11	CDS		0	0
hsa-miR-186-5p	NM_001129827	CACNA1C	2605	2620	0.974359	-24.9	0	0.00108138	0.456	0	0	-17.1102	14	15	14	CDS		0	0
hsa-miR-186-5p	NM_001129827	CACNA1C	1560	1577	0.846154	-20.5	1	0.000699307	0.412	0	0	-12.8287	15	17	12	CDS		0	0
hsa-miR-186-5p	NM_001129827	CACNA1C	5934	5954	0.846154	-19.3	1	1.72199e-05	0.441	0	0	-10.3719	16	20	11	CDS		0	0
hsa-miR-186-5p	NM_001129831	CACNA1C	2605	2620	0.974359	-24.9	0	0.00108138	0.456	0	0	-17.1102	14	15	14	CDS		0	0
hsa-miR-186-5p	NM_001129831	CACNA1C	1560	1577	0.846154	-20.5	1	0.000699307	0.412	0	0	-12.8287	15	17	12	CDS		0	0
hsa-miR-186-5p	NM_001129831	CACNA1C	5874	5894	0.846154	-19.3	1	1.72199e-05	0.441	0	0	-10.3719	16	20	11	CDS		0	0
hsa-miR-186-5p	NM_001129833	CACNA1C	2605	2620	0.974359	-24.9	0	0.00108138	0.456	0	0	-17.1102	14	15	14	CDS		0	0
hsa-miR-186-5p	NM_001129833	CACNA1C	1560	1577	0.846154	-20.5	1	0.000699307	0.412	0	0	-12.8287	15	17	12	CDS		0	0
hsa-miR-186-5p	NM_001129833	CACNA1C	5847	5867	0.846154	-19.3	1	1.72199e-05	0.441	0	0	-10.3719	16	20	11	CDS		0	0
hsa-miR-186-5p	NM_001129834	CACNA1C	2605	2620	0.974359	-24.9	0	0.00108138	0.456	0	0	-17.1102	14	15	14	CDS		0	0
hsa-miR-186-5p	NM_001129834	CACNA1C	1560	1577	0.846154	-20.5	1	0.000699307	0.412	0	0	-12.8287	15	17	12	CDS		0	0
hsa-miR-186-5p	NM_001129834	CACNA1C	5847	5867	0.846154	-19.3	1	1.72199e-05	0.441	0	0	-10.3719	16	20	11	CDS		0	0
hsa-miR-186-5p	NM_000719	CACNA1C	2605	2620	0.974359	-24.9	0	0.00108138	0.456	0	0	-17.1102	14	15	14	CDS		0	0
hsa-miR-186-5p	NM_000719	CACNA1C	1560	1577	0.846154	-20.5	1	0.000699307	0.412	0	0	-12.8287	15	17	12	CDS		0	0
hsa-miR-186-5p	NM_000719	CACNA1C	5790	5810	0.846154	-19.3	1	1.72199e-05	0.441	0	0	-10.3719	16	20	11	CDS		0	0
hsa-miR-186-5p	NM_001129837	CACNA1C	2605	2620	0.974359	-24.9	0	0.00108138	0.456	0	0	-17.1102	14	15	14	CDS		0	0
hsa-miR-186-5p	NM_001129837	CACNA1C	1560	1577	0.846154	-20.5	1	0.000699307	0.412	0	0	-12.8287	15	17	12	CDS		0	0
hsa-miR-186-5p	NM_001129837	CACNA1C	5814	5834	0.846154	-19.3	1	1.72199e-05	0.441	0	0	-10.3719	16	20	11	CDS		0	0
hsa-miR-186-5p	NM_001129841	CACNA1C	2605	2620	0.974359	-24.9	0	0.00108138	0.456	0	0	-17.1102	14	15	14	CDS		0	0
hsa-miR-186-5p	NM_001129841	CACNA1C	1560	1577	0.846154	-20.5	1	0.000699307	0.412	0	0	-12.8287	15	17	12	CDS		0	0
hsa-miR-186-5p	NM_001129841	CACNA1C	5790	5810	0.846154	-19.3	1	1.72199e-05	0.441	0	0	-10.3719	16	20	11	CDS		0	0
hsa-miR-186-5p	NM_001129835	CACNA1C	2605	2620	0.974359	-24.9	0	0.00108138	0.456	0	0	-17.1102	14	15	14	CDS		0	0
hsa-miR-186-5p	NM_001129835	CACNA1C	1560	1577	0.846154	-20.5	1	0.000699307	0.412	0	0	-12.8287	15	17	12	CDS		0	0
hsa-miR-186-5p	NM_001129835	CACNA1C	5847	5867	0.846154	-19.3	1	1.72199e-05	0.441	0	0	-10.3719	16	20	11	CDS		0	0
hsa-miR-186-5p	NM_001129830	CACNA1C	2570	2585	0.846154	-24.9	0	0.00108138	0.456	5.21755	5.18918	-17.1102	14	15	14	CDS		0	0
hsa-miR-186-5p	NM_001129830	CACNA1C	1525	1542	0.923077	-20.5	1	0.000699307	0.412	3.00115	3.11969	-12.8287	15	17	12	CDS		0	0
hsa-miR-186-5p	XM_011521023	CACNA1C	2645	2660	0.974359	-24.9	0	0.00108138	0.456	0	0	-17.1102	14	15	14	CDS		0	0
hsa-miR-186-5p	XM_011521023	CACNA1C	1525	1542	0.846154	-20.5	1	0.000699307	0.412	0	0	-12.8287	15	17	12	CDS		0	0
hsa-miR-186-5p	XM_011521023	CACNA1C	5830	5850	0.846154	-19.3	1	1.72199e-05	0.441	0	0	-10.3719	16	20	11	CDS		0	0
hsa-miR-186-5p	NM_002014	FKBP4	1410	1433	0.846154	-19.6	1	0.00975204	0.441	6.14888	3.24293	-10.3856	18	23	9	CDS		0	0
hsa-miR-186-5p	NM_002014	FKBP4	1451	1467	0.923077	-19.4	0	0.000243748	0.471	1.15184	2.97335	-17.1102	14	16	10	CDS		0	0
hsa-miR-186-5p	NM_202003	FOXM1	391	407	0.923077	-19.4	1	0.00114981	0.456	0.0453388	0.209415	-12.1637	14	16	8	CDS	MIRT045084	0	0
hsa-miR-186-5p	NM_021953	FOXM1	391	407	0.923077	-19.4	1	0.00114981	0.456	0.0453388	0.209415	-12.1637	14	16	8	CDS	MIRT045084	0	0
hsa-miR-186-5p	NM_202002	FOXM1	391	407	0.923077	-19.4	1	0.00114981	0.456	0.0453388	0.209415	-12.1637	14	16	8	CDS	MIRT045084	0	0
hsa-miR-186-5p	NM_001256536	PRMT8	1060	1075	0.826923	-20.3	0	3.12657e-06	0.485	4.34678	5.56746	-17.1102	14	15	14	CDS		0	0
hsa-miR-186-5p	NM_001144958	CRACR2A	2161	2180	0.846154	-18	0	0.000204636	0.412	0.352972	0.293717	-17.3433	13	19	8	CDS		0	0
hsa-miR-186-5p	NM_032680	CRACR2A	1075	1095	0.846154	-19.3	0	0.00385149	0.515	2.92203	3.13463	-17.1102	15	20	11	CDS		0	0
hsa-miR-186-5p	NM_001286521	PARP11	1681	1696	0.846154	-18.8	0	0.0356479	0.588	-0.330964	-0.091	-17.1102	14	15	14	3UTR		0	0
hsa-miR-186-5p	NM_001759	CCND2	5437	5467	0.923077	-18.6	1	0.0026646	0.574	0.643509	1.10696	-10.0938	17	23	11	3UTR		1	0
hsa-miR-186-5p	NM_020375	TIGAR	5891	5913	0.846154	-22.2	1	0.000266121	0.529	0.0772086	0.0537516	-7.27064	19	22	12	3UTR		0	1
hsa-miR-186-5p	NM_020375	TIGAR	435	450	0.923077	-19.6	0	0.000507682	0.426	2.80618	2.16032	-19.4239	13	15	9	CDS		0	1
hsa-miR-186-5p	NM_020375	TIGAR	7187	7211	0.846154	-19	1	8.93523e-05	0.5	0.124085	-0.0720061	-13.1258	17	24	9	3UTR		0	1
hsa-miR-186-5p	NM_020375	TIGAR	2723	2737	0.846154	-18.2	0	0.00127417	0.662	-0.133654	-0.371639	-19.4239	13	14	13	3UTR		0	1
hsa-miR-186-5p	NM_001304811	C12orf4	1863	1881	0.846154	-18.9	1	0.0148668	0.588	0.210442	-0.130834	-9.69078	16	18	8	3UTR		0	0
hsa-miR-186-5p	NM_020374	C12orf4	1871	1889	0.846154	-18.9	1	0.0148668	0.588	0.292479	-0.0799706	-9.69078	16	18	8	3UTR		0	0
hsa-miR-186-5p	NM_003845	DYRK4	1137	1182	0.923077	-21.4	1	0.00348776	0.618	2.96613	4.72746	-4.90607	19	28	8	CDS		0	0
hsa-miR-186-5p	NM_006422	AKAP3	2141	2155	0.884615	-18.8	0	0.00104835	0.456	0.361628	0.460718	-18.0787	13	14	13	CDS		0	0
hsa-miR-186-5p	NM_006422	AKAP3	1836	1859	0.846154	-18	1	0.000528238	0.588	1.61376	1.90926	-8.40165	16	23	8	CDS		0	0
hsa-miR-186-5p	NM_001278309	AKAP3	2163	2177	0.961538	-18.8	0	0.00104835	0.456	-0.338508	0.65142	-18.0787	13	14	13	CDS		0	0
hsa-miR-186-5p	NM_001278309	AKAP3	1858	1881	0.846154	-18	1	0.000528238	0.588	1.26967	1.66718	-8.40165	16	23	8	CDS		0	0
hsa-miR-186-5p	NM_002235	KCNA6	4357	4401	0.923077	-24.2	1	3.93389e-05	0.559	0.124026	-0.0435732	-6.51454	19	44	14	3UTR		0	0
hsa-miR-186-5p	NM_000217	KCNA1	5969	6017	0.846154	-21.4	1	5.15066e-05	0.574	0.622438	0.898129	-7.38222	18	23	13	3UTR		0	0
hsa-miR-186-5p	NM_001278597	ANO2	630	669	1	-23.8	1	0.00184311	0.485	1.21925	0.204296	-4.957	19	23	9	CDS		1	0
hsa-miR-186-5p	NM_001278597	ANO2	2961	2981	0.846154	-21.1	1	0.00525153	0.309	1.00098	2.43619	-11.0902	17	20	11	CDS		1	0
hsa-miR-186-5p	NM_001278596	ANO2	612	651	1	-23.8	1	0.00184311	0.485	-0.393134	0.445305	-4.957	19	23	9	CDS		1	0
hsa-miR-186-5p	NM_000552	VWF	4720	4746	0.923077	-21.4	1	0.000102748	0.412	3.18279	3.41339	-7.75705	18	26	12	CDS		0	0
hsa-miR-186-5p	NM_001065	TNFRSF1A	265	283	0.846154	-22.2	0	8.06313e-07	0.353	-0.369521	-0.26766	-15.5666	16	18	8	5UTR		0	0
hsa-miR-186-5p	NM_001159575	SCNN1A	143	172	0.846154	-17.6	0	0.000896317	0.397	-0.272098	-0.205396	-17.1102	15	29	9	CDS		0	0
hsa-miR-186-5p	NM_016830	VAMP1	45	80	0.846154	-18.2	1	0.0229493	0.368	1.68374	1.41525	-10.6336	17	24	10	5UTR		0	0
hsa-miR-186-5p	NM_001297438	VAMP1	45	80	0.846154	-18.2	1	0.0229493	0.368	1.68374	1.41525	-10.6336	17	24	10	5UTR		0	0
hsa-miR-186-5p	NM_014231	VAMP1	2141	2157	1	-18.5	0	0.0409132	0.412	0.267857	0.914349	-17.1102	14	16	11	3UTR		0	0
hsa-miR-186-5p	NM_199245	VAMP1	1469	1487	0.923077	-19.9	0	3.43584e-05	0.456	0.0441375	0.129387	-17.1102	14	18	7	3UTR		0	0
hsa-miR-186-5p	NM_199245	VAMP1	2544	2560	1	-18.5	0	0.0409132	0.412	1.16446	0.715935	-17.1102	14	16	11	3UTR		0	0
hsa-miR-186-5p	NM_014865	NCAPD2	2001	2028	0.846154	-21.2	1	0.0254301	0.515	1.77344	3.93692	-6.76235	20	27	10	CDS	MIRT045112	0	0
hsa-miR-186-5p	NM_001193457	IFFO1	890	911	0.846154	-18.9	0	4.01775e-07	0.397	-0.0133165	-0.177941	-15.0976	15	21	11	CDS		0	0
hsa-miR-186-5p	XM_006718981	IFFO1	578	599	0.846154	-18.9	0	4.01775e-07	0.397	0	0	-15.0976	15	21	11	5UTR		0	0
hsa-miR-186-5p	XM_006718981	IFFO1	1085	1099	0.807692	-18.8	0	0.00157263	0.412	0	0	-18.0787	13	14	13	CDS		0	0
hsa-miR-186-5p	NM_006170	NOP2	279	296	1	-18.9	0	0.00611281	0.485	0.184855	0.347908	-19.4239	14	17	11	CDS		0	0
hsa-miR-186-5p	NM_006170	NOP2	1895	1916	0.923077	-17.7	1	0.000928948	0.574	2.488	2.20902	-7.75705	18	21	10	CDS		0	0
hsa-miR-186-5p	NM_001258310	NOP2	279	296	1	-18.9	0	0.00611281	0.485	0.184855	0.347908	-19.4239	14	17	11	CDS		0	0
hsa-miR-186-5p	NM_001258310	NOP2	879	895	0.923077	-18.3	0	0.0017444	0.426	-0.612565	1.65572	-17.8457	14	16	7	CDS		0	0
hsa-miR-186-5p	NM_001258308	NOP2	279	296	1	-18.9	0	0.00611281	0.485	0.184855	0.347908	-19.4239	14	17	11	CDS		0	0
hsa-miR-186-5p	NM_001258308	NOP2	1907	1928	0.846154	-17.7	1	0.000928948	0.574	2.18507	1.49693	-7.75705	18	21	10	CDS		0	0
hsa-miR-186-5p	NM_001258309	NOP2	279	296	1	-18.9	0	0.00611281	0.485	0.184855	0.347908	-19.4239	14	17	11	CDS		0	0
hsa-miR-186-5p	NM_001033714	NOP2	1963	1984	0.846154	-17.7	1	0.000928948	0.574	0.261056	1.68892	-7.75705	18	21	10	CDS		0	0
hsa-miR-186-5p	NM_001273	CHD4	322	341	0.961538	-17.5	1	0.0065641	0.529	2.47332	2.27163	-12.8934	17	19	15	CDS		0	0
hsa-miR-186-5p	NM_001297553	CHD4	188	207	0.961538	-17.5	1	0.0065641	0.529	2.43978	3.52382	-12.8934	17	19	15	CDS		0	0
hsa-miR-186-5p	NM_001297553	CHD4	1643	1691	0.846154	-22.6	1	0.000259271	0.441	3.5794	3.30214	-3.93757	21	38	9	CDS		0	0
hsa-miR-186-5p	NM_001127585	ING4	366	383	1	-19	0	0.0145939	0.515	1.04824	0.686105	-17.1102	15	17	13	CDS		0	0
hsa-miR-186-5p	NM_001127584	ING4	426	443	1	-19	0	0.00199257	0.471	0.48166	0.752668	-17.1102	15	17	13	CDS		0	0
hsa-miR-186-5p	NM_001127583	ING4	429	446	0.974359	-19	0	0.00610603	0.485	0.358835	0.781988	-17.1102	15	17	13	CDS		0	0
hsa-miR-186-5p	NM_016162	ING4	435	452	1	-19	0	0.022672	0.5	0.489584	0.685312	-17.1102	15	17	13	CDS		0	0
hsa-miR-186-5p	NM_001127586	ING4	438	455	1	-19	0	0.0145939	0.515	0.497509	0.594976	-17.1102	15	17	13	CDS		0	0
hsa-miR-186-5p	NM_001127582	ING4	438	455	1	-19	0	0.0145939	0.515	0.497509	0.594976	-17.1102	15	17	13	CDS		0	0
hsa-miR-186-5p	NM_001039920	ZNF384	2436	2472	1	-20.9	1	0.0255282	0.471	3.69484	3.67302	-9.54656	15	20	13	3UTR		0	0
hsa-miR-186-5p	NM_001135734	ZNF384	2784	2820	1	-20.9	1	0.0255282	0.471	3.69484	3.67302	-9.54656	15	20	13	3UTR		0	0
hsa-miR-186-5p	NM_133476	ZNF384	2691	2710	1	-20.9	1	0.0255282	0.471	5.84194	4.89552	-9.54656	15	19	13	3UTR		0	0
hsa-miR-186-5p	XM_017018941	ZNF384	2820	2845	0.923077	-20.9	1	0.0255282	0.471	0	0	-9.54656	15	20	13	3UTR		0	0
hsa-miR-186-5p	XM_017018941	ZNF384	225	258	0.923077	-21.2	0	0.000153738	0.426	0	0	-17.1102	15	19	10	5UTR		0	0
hsa-miR-186-5p	NM_001330333	PTMS	692	728	1	-22.4	0	0.000631963	0.412	2.6856	1.7534	-15.5666	14	17	11	CDS		0	0
hsa-miR-186-5p	NM_002824	PTMS	615	651	1	-22.4	0	0.000631963	0.412	2.6856	1.7534	-15.5666	14	17	11	CDS		0	0
hsa-miR-186-5p	NM_002286	LAG3	1577	1613	0.884615	-20.6	1	0.000130511	0.441	0.805342	0.82895	-4.957	20	28	12	CDS		0	0
hsa-miR-186-5p	NM_000616	CD4	2757	2778	0.846154	-18.7	1	1.03541e-06	0.412	-0.372549	-0.399621	-10.883	17	21	14	3UTR		0	0
hsa-miR-186-5p	NM_000616	CD4	593	609	0.923077	-18.2	0	0.00209564	0.515	0.0737496	0.570613	-17.1102	14	16	12	CDS		0	0
hsa-miR-186-5p	NM_014262	P3H3	1769	1785	0.923077	-18.9	0	0.00845372	0.382	4.02143	3.84776	-17.1102	14	16	11	CDS		0	0
hsa-miR-186-5p	NM_001098536	USP5	1591	1607	0.923077	-21.9	0	0.00787773	0.412	4.76714	3.6773	-17.1102	14	16	10	CDS		0	0
hsa-miR-186-5p	NM_003481	USP5	1585	1601	0.846154	-21.9	0	0.00787773	0.412	3.58297	3.96318	-17.1102	14	16	10	CDS		0	0
hsa-miR-186-5p	NM_001159287	TPI1	152	171	0.884615	-18.4	1	0.00713032	0.368	5.35614	2.64201	-7.16801	15	19	11	CDS		0	0
hsa-miR-186-5p	NM_000365	TPI1	43	62	0.807692	-18.4	1	8.18454e-08	0.368	5.08012	2.68628	-7.16801	15	19	11	CDS		0	0
hsa-miR-186-5p	NM_032641	SPSB2	355	408	0.846154	-20.2	1	0.00059572	0.412	3.97257	3.09683	-3.93757	21	28	12	CDS		0	0
hsa-miR-186-5p	NM_001146316	SPSB2	303	356	0.846154	-20.2	1	0.00059572	0.412	2.08074	3.88221	-3.93757	21	28	12	CDS		0	0
hsa-miR-186-5p	NM_001135217	LRRC23	1012	1055	0.846154	-19	1	0.000232249	0.515	3.0437	2.58181	-8.4155	18	43	9	CDS		0	0
hsa-miR-186-5p	NM_201650	LRRC23	840	883	0.846154	-19	1	0.000232249	0.515	3.0437	2.58181	-8.4155	18	43	9	CDS		0	0
hsa-miR-186-5p	NM_001975	ENO2	2240	2277	0.923077	-18.7	1	0.000154517	0.441	1.18919	1.22975	-6.51454	19	37	11	3UTR		0	0
hsa-miR-186-5p	NM_001007026	ATN1	198	217	0.846154	-21.8	0	5.47096e-06	0.5	3.97203	3.01217	-15.5666	15	19	9	5UTR		0	0
hsa-miR-186-5p	NM_001940	ATN1	191	210	0.846154	-21.8	0	5.47096e-06	0.5	-0.666793	0.00751233	-15.5666	15	19	9	5UTR		0	0
hsa-miR-186-5p	NM_001267700	PHB2	43	62	0.846154	-18.4	1	0.000895375	0.397	0.575059	1.55343	-9.54656	17	19	13	5UTR		0	0
hsa-miR-186-5p	NM_001144831	PHB2	43	62	1	-18.4	1	0.000895375	0.397	2.25363	0.290393	-9.54656	17	19	13	5UTR		0	0
hsa-miR-186-5p	NM_005768	LPCAT3	2035	2056	0.923077	-22.5	1	6.70469e-05	0.338	3.80811	3.28001	-9.32546	18	21	14	3UTR		0	0
hsa-miR-186-5p	NM_201442	C1S	1931	1958	0.846154	-19	1	0.038829	0.515	2.08615	2.2359	-7.38222	20	27	10	CDS		0	0
hsa-miR-186-5p	NM_001346850	C1S	1723	1750	0.846154	-19	1	0.038829	0.515	2.08615	2.2359	-7.38222	20	27	10	CDS		0	0
hsa-miR-186-5p	NM_001734	C1S	1844	1871	0.846154	-19	1	0.038829	0.515	2.08615	2.2359	-7.38222	20	27	10	CDS		0	0
hsa-miR-186-5p	NM_001733	C1R	1246	1263	0.923077	-18	0	0.00137163	0.441	0.251107	1.31325	-17.1102	15	17	9	CDS		0	0
hsa-miR-186-5p	NM_001354346	C1R	387	407	0.846154	-18.9	1	2.86888e-06	0.426	2.77516	3.09036	-8.0418	18	20	16	CDS		0	0
hsa-miR-186-5p	NM_001354346	C1R	1165	1182	0.923077	-18	0	0.00137163	0.441	-0.201434	1.39894	-17.1102	15	17	9	CDS		0	0
hsa-miR-186-5p	NM_016546	C1RL	3141	3160	0.923077	-18.6	1	0.00068511	0.485	1.47343	0.890844	-17.2618	15	19	10	3UTR		0	0
hsa-miR-186-5p	NM_001297642	C1RL	3188	3207	0.923077	-18.6	1	0.00068511	0.485	1.47343	0.890844	-17.2618	15	19	10	3UTR		0	0
hsa-miR-186-5p	NM_014718	CLSTN3	3141	3185	1	-23.2	1	1.75953e-06	0.426	0.333248	1.20327	-6.51454	16	19	15	CDS		0	0
hsa-miR-186-5p	NM_014718	CLSTN3	577	590	0.846154	-20.7	0	1.30907e-05	0.382	4.82511	5.50548	-21.7228	12	13	12	CDS		0	0
hsa-miR-186-5p	NM_001131026	PEX5	1048	1096	0.846154	-18.3	1	0.000220222	0.456	2.80379	4.55167	-8.93976	18	48	9	CDS		0	0
hsa-miR-186-5p	NM_001131025	PEX5	1015	1063	0.923077	-18.3	1	0.000220222	0.456	5.15109	3.24019	-8.93976	18	48	9	CDS		0	0
hsa-miR-186-5p	NM_001131023	PEX5	594	642	0.923077	-18.3	1	0.000220222	0.456	5.15109	3.24019	-8.93976	18	48	9	CDS		0	0
hsa-miR-186-5p	NM_001131024	PEX5	549	597	0.923077	-18.3	1	0.000220222	0.456	5.15109	3.24019	-8.93976	18	48	9	CDS		0	0
hsa-miR-186-5p	NM_001300789	PEX5	620	668	0.923077	-18.3	1	0.000220222	0.456	5.15109	3.24019	-8.93976	18	48	9	CDS		0	0
hsa-miR-186-5p	NM_000319	PEX5	484	532	0.923077	-18.3	1	0.000220222	0.456	5.15109	3.24019	-8.93976	18	48	9	CDS		0	0
hsa-miR-186-5p	NM_001080454	ACSM4	184	204	0.846154	-22.3	0	0.00728695	0.412	2.22051	2.70681	-12.9912	16	20	13	CDS		0	0
hsa-miR-186-5p	NM_174941	CD163L1	4230	4265	0.923077	-20.8	1	4.50472e-07	0.515	-0.664613	-0.405608	-6.51454	16	19	12	CDS		0	0
hsa-miR-186-5p	NM_001297650	CD163L1	4260	4295	0.923077	-20.8	1	4.50472e-07	0.515	-0.664613	-0.405608	-6.51454	16	19	12	CDS		0	0
hsa-miR-186-5p	XM_024449278	CD163	2112	2133	1	-20.9	1	0.000155537	0.5	0	0	-10.7522	16	21	11	CDS		0	1
hsa-miR-186-5p	XM_024449278	CD163	890	910	1	-20.9	1	0.000328503	0.485	0	0	-8.05823	17	20	12	CDS		0	1
hsa-miR-186-5p	XM_024449278	CD163	318	332	1	-19.9	0	0.00158771	0.456	0	0	-20.4803	13	14	13	CDS		0	1
hsa-miR-186-5p	NM_203416	CD163	2023	2044	0.923077	-20.9	1	0.000155537	0.5	0.655715	-0.0688308	-10.7522	16	21	11	CDS		0	1
hsa-miR-186-5p	NM_203416	CD163	900	920	0.923077	-20.9	1	0.000328503	0.485	2.45412	0.262137	-8.05823	17	20	12	CDS		0	1
hsa-miR-186-5p	NM_203416	CD163	1812	1824	1	-20.3	0	0.0123918	0.456	1.11418	0.623729	-21.7228	11	12	11	CDS		0	1
hsa-miR-186-5p	NM_203416	CD163	328	342	1	-19.9	0	0.00158771	0.456	0.376153	0.33865	-20.4803	13	14	13	CDS		0	1
hsa-miR-186-5p	NM_004244	CD163	2023	2044	0.923077	-20.9	1	0.000155537	0.5	1.48982	-0.503939	-10.7522	16	21	11	CDS		0	1
hsa-miR-186-5p	NM_004244	CD163	900	920	1	-20.9	1	0.000328503	0.485	-0.334654	0.126193	-8.05823	17	20	12	CDS		0	1
hsa-miR-186-5p	NM_004244	CD163	1812	1824	0.923077	-20.3	0	0.0123918	0.456	3.65859	2.67055	-21.7228	11	12	11	CDS		0	1
hsa-miR-186-5p	NM_004244	CD163	328	342	1	-19.9	0	0.00158771	0.456	0.376153	0.33865	-20.4803	13	14	13	CDS		0	1
hsa-miR-186-5p	NM_153449	SLC2A14	2999	3021	0.846154	-17.5	1	0.000210899	0.632	3.33116	2.71032	-4.02637	19	22	11	3UTR		0	0
hsa-miR-186-5p	NM_001286234	SLC2A14	2963	2985	0.846154	-17.5	1	0.000210899	0.632	2.40089	2.9614	-4.02637	19	22	11	3UTR		0	0
hsa-miR-186-5p	NM_001286235	SLC2A14	231	252	0.923077	-18.5	1	0.00243735	0.382	0.267013	0.107062	-10.6535	14	21	9	5UTR		0	0
hsa-miR-186-5p	NM_001286235	SLC2A14	3261	3283	0.846154	-17.5	1	0.000210899	0.632	1.08785	2.01656	-4.02637	19	22	11	3UTR		0	0
hsa-miR-186-5p	NM_006931	SLC2A3	3020	3042	0.846154	-17.5	1	0.000210985	0.632	3.32974	2.50544	-4.02637	19	22	11	3UTR		0	0
hsa-miR-186-5p	NM_018416	FOXJ2	1598	1613	0.846154	-19.8	0	3.34957e-05	0.368	4.62415	3.28335	-19.6569	13	15	7	CDS		0	0
hsa-miR-186-5p	NM_015509	NECAP1	2213	2231	0.846154	-17.7	1	4.27339e-05	0.618	0.390999	0.563006	-11.7717	14	18	10	3UTR		0	1
hsa-miR-186-5p	NM_001004328	ZNF705A	1774	1828	0.923077	-21.7	1	0.000561174	0.691	0.371451	-0.498431	-3.79332	19	23	12	3UTR		0	1
hsa-miR-186-5p	XM_011520773	AICDA	64	84	0.923077	-19.5	1	6.7274e-06	0.485	0	0	-12.3328	16	20	12	5UTR		0	0
hsa-miR-186-5p	NM_001297710	MFAP5	194	209	1	-18.9	0	0.0267597	0.5	0.497023	0.0887087	-19.4239	13	15	10	5UTR		0	0
hsa-miR-186-5p	NM_001297711	MFAP5	194	209	1	-18.9	0	0.0267597	0.5	0.497023	0.0887087	-19.4239	13	15	10	5UTR		0	0
hsa-miR-186-5p	NM_001297712	MFAP5	194	209	1	-18.9	0	0.0267597	0.5	0.497023	0.0887087	-19.4239	13	15	10	5UTR		0	0
hsa-miR-186-5p	NM_001297709	MFAP5	194	209	1	-18.9	0	0.0267597	0.5	0.497023	0.0887087	-19.4239	13	15	10	5UTR		0	0
hsa-miR-186-5p	NM_003480	MFAP5	194	209	1	-18.9	0	0.0267597	0.5	0.497023	0.0887087	-19.4239	13	15	10	5UTR		0	0
hsa-miR-186-5p	NM_020734	RIMKLB	450	466	0.846154	-18.2	0	0.00226938	0.515	1.10976	0.417524	-17.1102	14	16	10	5UTR		0	0
hsa-miR-186-5p	NM_144670	A2ML1	2935	2947	0.923077	-20.2	0	0.00026837	0.485	5.48889	2.99155	-21.7228	11	12	11	CDS		0	0
hsa-miR-186-5p	NM_001282424	A2ML1	1450	1462	0.923077	-20.2	0	0.00026837	0.485	2.18907	1.93041	-21.7228	11	12	11	CDS		0	0
hsa-miR-186-5p	XM_005253334	PHC1	3558	3586	1	-21.5	1	0.00043387	0.515	0	0	-7.24999	17	28	7	3UTR		1	0
hsa-miR-186-5p	XM_005253334	PHC1	3480	3511	0.846154	-18.8	0	6.8021e-06	0.544	0	0	-17.1102	13	15	13	3UTR		1	0
hsa-miR-186-5p	NM_004426	PHC1	3570	3598	1	-21.5	1	0.00043387	0.515	0.806815	0.869659	-7.24999	17	28	7	3UTR		1	0
hsa-miR-186-5p	NM_004426	PHC1	3492	3523	0.923077	-18.8	0	6.8021e-06	0.544	0.447476	1.0595	-17.1102	13	15	13	3UTR		1	0
hsa-miR-186-5p	NM_004426	PHC1	2160	2184	0.846154	-17.8	0	0.0150896	0.544	2.76413	1.89157	-17.1102	15	24	10	CDS		1	0
hsa-miR-186-5p	NM_005810	KLRG1	623	641	1	-18.6	1	0.00211986	0.471	0.38285	0.215933	-9.95919	15	18	13	3UTR		0	0
hsa-miR-186-5p	NM_000014	A2M	3647	3663	0.923077	-18.5	0	0.000760072	0.485	1.23796	1.30262	-17.1102	14	16	11	CDS		0	0
hsa-miR-186-5p	NM_002864	PZP	1470	1487	0.846154	-18	1	5.35585e-05	0.544	3.41779	2.30473	-14.6341	14	17	9	CDS		0	0
hsa-miR-186-5p	NM_001207010	CLEC12A	452	478	0.846154	-18.1	1	0.0034974	0.574	1.33904	0.544116	-14.7834	15	21	11	CDS		0	0
hsa-miR-186-5p	NM_138337	CLEC12A	579	605	0.820513	-18.1	1	0.0034974	0.574	2.08848	0.0071972	-14.7834	15	21	11	CDS		0	0
hsa-miR-186-5p	NM_138337	CLEC12A	1010	1032	0.846154	-16.8	1	0.00356178	0.632	0.0413186	-0.0443768	-6.51454	18	22	8	3UTR		0	0
hsa-miR-186-5p	NM_201623	CLEC12A	480	506	0.820513	-18.1	1	0.0034974	0.574	2.08848	0.0071972	-14.7834	15	21	11	CDS		0	0
hsa-miR-186-5p	NM_201623	CLEC12A	911	933	0.846154	-16.8	1	0.00356178	0.632	0.0413186	-0.0443768	-6.51454	18	22	8	3UTR		0	0
hsa-miR-186-5p	NM_001300730	CLEC12A	579	605	0.820513	-18.1	1	0.0034974	0.574	2.08848	0.0071972	-14.7834	15	21	11	CDS		0	0
hsa-miR-186-5p	NM_001172632	OLR1	1571	1600	0.923077	-18.7	1	0.00209126	0.603	0.129453	0.568967	-7.14013	20	29	10	3UTR		0	0
hsa-miR-186-5p	NM_001172633	OLR1	1595	1624	0.846154	-18.7	1	0.00209126	0.603	0.644219	0.629826	-7.14013	20	29	10	3UTR		0	0
hsa-miR-186-5p	NM_002543	OLR1	1711	1740	0.923077	-18.7	1	0.00209126	0.603	0.874509	0.932081	-7.14013	20	29	10	3UTR		0	0
hsa-miR-186-5p	NM_001079815	TMEM52B	341	364	0.923077	-21.5	1	0.000133515	0.426	0.0176932	0.268527	-10.282	17	23	7	5UTR		0	0
hsa-miR-186-5p	NM_001079815	TMEM52B	236	260	0.846154	-19.3	1	0.00107183	0.618	0.0747213	0.198147	-6.51454	18	24	7	5UTR		0	0
hsa-miR-186-5p	NM_031412	GABARAPL1	783	800	0.923077	-19.8	0	0.00301401	0.515	1.5874	0.963005	-13.9597	14	17	13	3UTR		0	0
hsa-miR-186-5p	NM_001357731	EIF2S3B	858	874	0.923077	-16.7	1	0.00267184	0.515	3.8199	3.93031	-14.722	14	16	11	CDS		0	0
hsa-miR-186-5p	NM_001357734	EIF2S3B	858	874	0.923077	-16.7	1	0.00267184	0.515	3.8199	3.93031	-14.722	14	16	11	CDS		0	0
hsa-miR-186-5p	NM_018423	STYK1	939	959	0.846154	-18.8	1	0.0014665	0.515	0.334363	-0.14128	-14.985	15	20	10	CDS		0	1
hsa-miR-186-5p	NM_001145426	YBX3	845	881	0.846154	-19	1	5.56084e-05	0.441	2.61642	2.50934	-9.54656	18	36	11	CDS		0	1
hsa-miR-186-5p	NM_001261399	PRB4	155	170	0.923077	-21.2	0	0.00403332	0.397	-0.638365	-0.32187	-17.3433	13	15	8	CDS		0	0
hsa-miR-186-5p	NM_002723	PRB4	155	170	0.846154	-21.2	0	0.00403332	0.397	-0.400628	-0.28681	-17.3433	13	15	8	CDS		0	0
hsa-miR-186-5p	NM_001987	ETV6	1263	1300	0.846154	-22.3	1	0.0002014	0.544	5.94356	4.13731	-6.80703	18	37	8	CDS		0	0
hsa-miR-186-5p	NM_001987	ETV6	2326	2345	0.923077	-17.9	1	0.000400789	0.515	1.64863	0.774513	-8.6833	15	19	10	3UTR		0	0
hsa-miR-186-5p	NM_138723	BCL2L14	369	386	0.923077	-16.2	1	0.00466283	0.515	0	0	-10.9014	15	17	13	CDS		0	1
hsa-miR-186-5p	NM_002336	LRP6	9467	9492	0.923077	-19.8	1	0.033302	0.529	6.61742	4.77817	-13.6656	16	25	9	3UTR		0	1
hsa-miR-186-5p	XM_006719078	LRP6	8776	8801	1	-19.8	1	0.033302	0.529	0	0	-13.6656	16	25	9	3UTR		0	1
hsa-miR-186-5p	XM_006719078	LRP6	6105	6138	0.826923	-18.6	1	0.118879	0.559	0	0	-12.8934	17	33	10	3UTR		0	1
hsa-miR-186-5p	NM_018050	MANSC1	180	232	1	-21.7	1	0.00197743	0.647	-0.169799	0.0144767	-3.93757	21	33	14	5UTR		0	0
hsa-miR-186-5p	NM_030640	DUSP16	328	343	0.884615	-23.8	0	6.47578e-05	0.324	0	0	-19.4239	14	15	14	5UTR		0	1
hsa-miR-186-5p	NM_030640	DUSP16	3491	3515	0.923077	-20.6	1	0.0016749	0.618	0	0	-4.65016	20	24	8	3UTR		0	1
hsa-miR-186-5p	NM_006143	GPR19	189	205	0.846154	-15.7	0	0.000266719	0.5	1.25259	0.632108	-13.2243	13	16	12	5UTR		0	0
hsa-miR-186-5p	NM_001130415	APOLD1	2569	2588	0.923077	-16.4	1	0.000479767	0.618	0.0723624	0.251976	-6.34001	16	19	13	3UTR		0	0
hsa-miR-186-5p	NM_030817	APOLD1	2148	2163	0.846154	-19.5	0	1.45244e-06	0.529	1.75252	0.737792	-20.3924	12	15	6	3UTR		0	0
hsa-miR-186-5p	NM_030817	APOLD1	2477	2496	0.846154	-16.4	1	0.000479767	0.618	0.447511	0.164187	-6.34001	16	19	13	3UTR		0	0
hsa-miR-186-5p	NM_016355	DDX47	1236	1280	0.846154	-18.4	0	0.00471188	0.5	5.1498	4.95268	-21.3371	11	14	7	CDS		0	0
hsa-miR-186-5p	NM_201224	DDX47	1089	1133	0.846154	-18.4	0	0.00471188	0.5	5.1498	4.95268	-21.3371	11	14	7	CDS		0	0
hsa-miR-186-5p	NM_003979	GPRC5A	2607	2637	0.923077	-18.7	1	3.04288e-05	0.529	0.841911	0.259099	-10.282	17	30	10	3UTR		0	0
hsa-miR-186-5p	NM_003979	GPRC5A	1641	1657	0.923077	-18.4	1	0.0107072	0.397	-0.111229	-0.0049369	-8.81344	15	16	15	CDS		0	0
hsa-miR-186-5p	XM_017019583	GPRC5D	384	430	0.846154	-18.9	1	0.0100359	0.544	0	0	-5.19005	18	46	8	5UTR		0	0
hsa-miR-186-5p	NM_001080555	GSG1	1835	1856	0.846154	-19.9	1	0.00719513	0.515	2.64913	3.51651	-10.7818	16	21	8	3UTR		0	0
hsa-miR-186-5p	NM_001080554	GSG1	1959	1980	0.846154	-19.9	1	0.00719513	0.515	4.51865	1.91906	-10.7818	16	21	8	3UTR		0	0
hsa-miR-186-5p	NM_001206845	GSG1	1589	1610	0.923077	-19.9	1	0.00719513	0.515	1.19226	2.25067	-10.7818	16	21	8	3UTR		0	0
hsa-miR-186-5p	NM_031289	GSG1	1866	1887	0.846154	-19.9	1	0.00719513	0.515	2.69391	3.0994	-10.7818	16	21	8	3UTR		0	0
hsa-miR-186-5p	NM_001423	EMP1	2182	2201	0.923077	-17.7	1	0.000224448	0.588	1.06166	0.349574	-9.06125	18	19	18	3UTR		0	0
hsa-miR-186-5p	NM_001423	EMP1	2219	2251	0.923077	-17.1	1	0.000123566	0.559	0.12506	0.78704	-9.384	14	16	14	3UTR		0	0
hsa-miR-186-5p	NM_000834	GRIN2B	9122	9143	1	-27.2	1	2.74173e-05	0.441	-0.00625435	-0.360291	-6.35195	19	21	17	3UTR		1	0
hsa-miR-186-5p	NM_000834	GRIN2B	23299	23321	1	-23.9	1	0.000246491	0.456	1.07659	1.25827	-9.07604	19	22	9	3UTR		1	0
hsa-miR-186-5p	NM_018179	ATF7IP	5966	5991	0.923077	-16.7	1	0.0596944	0.632	0.173943	0.473609	-12.9896	19	25	11	3UTR		0	0
hsa-miR-186-5p	NM_001286514	ATF7IP	5963	5988	0.923077	-16.7	1	0.0596944	0.632	0.791513	0.315696	-12.9896	19	25	11	3UTR		0	0
hsa-miR-186-5p	NM_181352	ATF7IP	6107	6132	0.923077	-16.7	1	0.0596944	0.632	0.541753	0.286561	-12.9896	19	25	11	3UTR		0	0
hsa-miR-186-5p	XM_011520754	ATF7IP	5806	5831	0.923077	-16.7	1	0.0596944	0.632	0	0	-12.9896	19	25	11	3UTR		0	0
hsa-miR-186-5p	NM_004963	GUCY2C	2544	2581	0.846154	-19.6	1	6.20828e-05	0.559	2.0799	1.22313	-7.38222	19	26	9	CDS		0	0
hsa-miR-186-5p	NM_016312	WBP11	232	251	1	-23.6	1	0.144044	0.544	0.199802	-0.00439793	-13.6656	17	19	10	CDS		0	0
hsa-miR-186-5p	NM_021071	ART4	1194	1215	0.961538	-21	0	0.0140869	0.574	-0.114855	-0.169308	-19.4239	12	14	12	CDS		0	0
hsa-miR-186-5p	NM_021071	ART4	343	361	0.923077	-18	1	0.000779252	0.559	-0.402364	0.0647057	-8.05823	15	18	9	5UTR		0	0
hsa-miR-186-5p	NM_001354646	ART4	1194	1215	0.961538	-21	0	0.0111834	0.574	0.175147	0.0880066	-19.4239	12	14	12	CDS		0	0
hsa-miR-186-5p	NM_001354646	ART4	343	361	0.923077	-18	1	0.000779252	0.559	-0.299107	-0.194178	-8.05823	15	18	9	5UTR		0	0
hsa-miR-186-5p	NM_000900	MGP	891	910	0.846154	-18.6	1	0.00368344	0.676	-0.2151	0.0382426	-8.82818	16	19	10	3UTR		0	0
hsa-miR-186-5p	NM_001190839	MGP	966	985	0.923077	-18.6	1	0.00368344	0.676	-0.0709919	0.259161	-8.82818	16	19	10	3UTR		0	0
hsa-miR-186-5p	NM_001321420	ARHGDIB	415	444	0.846154	-18.2	0	0.0131123	0.485	0.207417	0.136212	-15.5666	16	22	10	CDS		0	0
hsa-miR-186-5p	NM_006205	PDE6H	59	104	0.846154	-20.8	0	0.000170108	0.456	0.137664	0.868481	-20.4803	12	14	12	5UTR		0	0
hsa-miR-186-5p	NM_001190726	RERG	554	582	1	-18.6	1	0.00153368	0.426	0.660262	0.0969796	-7.61527	15	22	8	CDS		0	1
hsa-miR-186-5p	NM_032918	RERG	611	639	1	-18.6	1	0.00153368	0.426	0.525948	0.027497	-7.61527	15	22	8	CDS		0	1
hsa-miR-186-5p	NM_030667	PTPRO	1884	1904	0.846154	-17.6	0	0.00814375	0.485	4.78274	4.53969	-17.1102	14	20	11	CDS		0	1
hsa-miR-186-5p	NM_002848	PTPRO	1884	1904	0.846154	-17.6	0	0.00814375	0.485	4.78274	4.53969	-17.1102	14	20	11	CDS		0	1
hsa-miR-186-5p	NM_007178	STRAP	1173	1196	1	-18.5	1	0.00143449	0.559	3.45628	5.57258	-7.89564	18	23	6	CDS		0	0
hsa-miR-186-5p	NM_001170798	SLC15A5	2421	2438	0.923077	-18.6	0	0.0146583	0.588	3.35645	2.02525	-15.5666	15	17	13	3UTR		0	0
hsa-miR-186-5p	NM_018640	LMO3	313	336	1	-22.6	1	0.00290274	0.426	1.08496	0.765376	-8.93976	18	23	14	5UTR		1	0
hsa-miR-186-5p	NM_004056	CA8	309	355	0.923077	-15.5	0	0.269771	0.426	0.152073	-0.00259111	-15.5666	15	46	11	CDS		0	1
hsa-miR-186-5p	XM_017022734	ZNF592	1054	1075	0.923077	-21.1	1	0.0193994	0.515	0	0	-8.03672	17	21	9	CDS		1	1
hsa-miR-186-5p	NM_014630	ZNF592	1273	1294	1	-21.1	1	0.0193994	0.515	2.59635	3.31297	-8.03672	17	21	9	CDS		1	1
hsa-miR-186-5p	NM_014630	ZNF592	432	448	0.923077	-18.5	0	0.00198706	0.456	4.38272	4.0479	-15.5666	14	16	9	CDS		1	1
hsa-miR-186-5p	NM_020778	ALPK3	4185	4203	0.846154	-22.6	1	0.000248592	0.368	2.78151	3.71709	-9.54656	16	18	13	CDS		0	0
hsa-miR-186-5p	NM_020778	ALPK3	5853	5870	0.846154	-21.2	1	3.10835e-06	0.338	-0.217735	-0.081677	-11.0902	15	17	13	CDS		0	0
hsa-miR-186-5p	NM_020778	ALPK3	1690	1710	0.961538	-21.5	0	0.000177579	0.471	0.93118	0.548108	-15.5666	16	20	11	CDS		0	0
hsa-miR-186-5p	NM_201651	SLC28A1	758	790	0.846154	-21.4	1	1.74384e-07	0.368	-0.209959	-0.0420255	-9.54656	15	18	12	3UTR	MIRT529672	0	0
hsa-miR-186-5p	NM_007200	AKAP13	3498	3516	0.923077	-23.4	0	0.0487864	0.559	-0.793119	-0.0662887	-15.5666	16	18	10	CDS		0	0
hsa-miR-186-5p	NM_007200	AKAP13	2672	2690	1	-20.2	1	0.00504786	0.529	-0.391187	0.725096	-11.6459	16	18	8	CDS		0	0
hsa-miR-186-5p	NM_006738	AKAP13	3498	3516	0.923077	-23.4	0	0.0487864	0.559	-0.793119	-0.0662887	-15.5666	16	18	10	CDS		0	0
hsa-miR-186-5p	NM_006738	AKAP13	2672	2690	1	-20.2	1	0.00504786	0.529	-0.391187	0.725096	-11.6459	16	18	8	CDS		0	0
hsa-miR-186-5p	NM_152336	AGBL1	279	299	1	-18.4	1	0.0183008	0.485	1.31303	1.03735	-10.4034	16	20	9	CDS		0	0
hsa-miR-186-5p	NM_001243101	NTRK3	1997	2010	0.846154	-16.7	0	0.00158294	0.426	4.13079	3.30988	-21.7228	11	13	6	CDS		0	0
hsa-miR-186-5p	NM_001012338	NTRK3	2021	2034	0.846154	-16.7	0	0.00158294	0.426	4.76863	4.35768	-21.7228	11	13	6	CDS		0	0
hsa-miR-186-5p	NM_001320135	NTRK3	1647	1663	0.846154	-19.6	1	4.55598e-05	0.353	3.64179	4.01333	-14.1591	14	16	11	CDS		0	0
hsa-miR-186-5p	NM_001320135	NTRK3	1622	1635	0.846154	-16.7	0	0.00158294	0.426	4.06701	3.94635	-21.7228	11	13	6	CDS		0	0
hsa-miR-186-5p	NM_001007156	NTRK3	1988	2012	0.923077	-20.1	1	7.40359e-05	0.544	4.67198	3.65172	-6.50069	19	24	9	CDS		0	0
hsa-miR-186-5p	NM_022839	MRPS11	2488	2509	1	-22.9	1	2.47021e-06	0.5	-0.0783911	-0.24282	-8.86293	17	21	7	3UTR		0	0
hsa-miR-186-5p	NM_022839	MRPS11	1781	1799	0.846154	-18.9	1	1.52275e-05	0.456	-0.0358539	-0.122116	-12.784	14	18	9	3UTR		0	0
hsa-miR-186-5p	NM_022839	MRPS11	2233	2258	0.846154	-19	0	0.00117418	0.456	0.00313978	-0.179952	-12.9912	16	25	12	3UTR		0	0
hsa-miR-186-5p	NM_022839	MRPS11	2173	2192	0.846154	-19	0	0.00396604	0.515	-0.0602367	0.239385	-14.4603	14	19	8	3UTR		0	0
hsa-miR-186-5p	NM_176805	MRPS11	2389	2410	1	-22.9	1	2.47021e-06	0.5	-0.0783911	-0.24282	-8.86293	17	21	7	3UTR		0	0
hsa-miR-186-5p	NM_176805	MRPS11	1682	1700	0.846154	-18.9	1	1.52275e-05	0.456	-0.0358539	-0.122116	-12.784	14	18	9	3UTR		0	0
hsa-miR-186-5p	NM_176805	MRPS11	2134	2159	0.846154	-19	0	0.00117418	0.456	0.00313978	-0.179952	-12.9912	16	25	12	3UTR		0	0
hsa-miR-186-5p	NM_176805	MRPS11	2074	2093	0.846154	-19	0	0.00396604	0.515	-0.0602367	0.239385	-14.4603	14	19	8	3UTR		0	0
hsa-miR-186-5p	NM_001144074	DET1	1606	1646	0.846154	-19.4	1	0.00130653	0.441	4.82844	5.00096	-5.49511	21	40	9	CDS		0	0
hsa-miR-186-5p	NM_017996	DET1	1676	1716	0.846154	-19.4	1	0.00130653	0.441	5.25108	4.70677	-5.49511	21	40	9	CDS		0	0
hsa-miR-186-5p	NM_001321596	DET1	1638	1678	0.846154	-19.4	1	0.00130653	0.441	4.67986	4.88061	-5.49511	21	40	9	CDS		0	0
hsa-miR-186-5p	NM_022767	AEN	1673	1696	0.846154	-19.6	1	0.000209704	0.515	-0.320722	-0.198213	-7.27064	18	23	8	3UTR	MIRT021177	0	0
hsa-miR-186-5p	NM_001303237	ISG20	488	506	0.923077	-19	1	0.00085933	0.412	1.95606	0.702058	-11.9471	16	18	14	CDS		0	0
hsa-miR-186-5p	XM_011521313	ACAN	6224	6253	0.846154	-21.6	1	1.17229e-05	0.471	0	0	-6.51454	19	29	11	CDS		0	0
hsa-miR-186-5p	XM_011521314	ACAN	6224	6253	0.846154	-21.6	1	1.17229e-05	0.471	0	0	-6.51454	19	29	11	CDS		0	0
hsa-miR-186-5p	NM_013227	ACAN	6223	6252	0.923077	-21.6	1	1.17229e-05	0.471	3.07299	2.12719	-6.51454	19	29	11	CDS		0	0
hsa-miR-186-5p	NM_001135	ACAN	6223	6252	0.923077	-21.6	1	1.17229e-05	0.471	3.07299	2.12719	-6.51454	19	29	11	CDS		0	0
hsa-miR-186-5p	NM_001310319	MFGE8	55	88	0.923077	-20.9	0	0.000171522	0.353	0.529966	0.39862	-12.9912	15	20	9	5UTR		0	0
hsa-miR-186-5p	NM_001114614	MFGE8	69	88	0.923077	-20.6	0	0.000171522	0.353	-0.414455	0.192826	-12.9912	15	19	9	5UTR		0	0
hsa-miR-186-5p	NM_005928	MFGE8	69	88	0.923077	-20.6	0	0.000171522	0.353	-0.414455	0.192826	-12.9912	15	19	9	5UTR		0	0
hsa-miR-186-5p	NM_152924	ABHD2	6254	6274	0.846154	-17.8	1	0.00118615	0.471	0.31565	0.108739	-8.4155	17	20	13	3UTR	MIRT446420	0	1
hsa-miR-186-5p	NM_000326	RLBP1	549	565	0.923077	-19	0	0.00604256	0.368	4.58151	4.61138	-19.4239	14	16	12	CDS		0	0
hsa-miR-186-5p	NM_000326	RLBP1	601	620	0.846154	-18.9	1	7.58737e-07	0.265	5.03437	5.32842	-9.95919	16	19	9	CDS		0	0
hsa-miR-186-5p	NM_001113378	FANCI	4517	4546	0.923077	-20.4	0	0.0951992	0.559	-0.478714	-0.237137	-15.5666	15	18	13	3UTR		0	0
hsa-miR-186-5p	NM_018193	FANCI	4337	4366	0.846154	-20.4	0	0.0951992	0.559	0.437261	-0.279875	-15.5666	15	18	13	3UTR		0	0
hsa-miR-186-5p	XM_011521764	FANCI	4361	4390	1	-20.4	0	0.0951992	0.559	0	0	-15.5666	15	18	13	3UTR		0	0
hsa-miR-186-5p	NM_001126131	POLG	4341	4357	1	-20.8	0	3.6815e-05	0.515	-0.144009	0.370415	-17.1102	14	16	10	3UTR		0	0
hsa-miR-186-5p	NM_001126131	POLG	804	823	0.846154	-20.3	0	6.73887e-11	0.206	6.16977	5.10738	-12.9912	15	19	9	CDS		0	0
hsa-miR-186-5p	NM_001126131	POLG	2613	2653	0.923077	-18.6	1	0.00452649	0.441	1.21995	3.18934	-11.0902	17	40	11	CDS		0	0
hsa-miR-186-5p	NM_002693	POLG	2594	2611	0.846154	-22.6	0	0.000201254	0.338	0.858977	2.13433	-15.5666	15	17	8	CDS		0	0
hsa-miR-186-5p	NM_002693	POLG	4353	4369	1	-20.8	0	3.6815e-05	0.515	0.0831209	0.670551	-17.1102	14	16	10	3UTR		0	0
hsa-miR-186-5p	NM_002693	POLG	816	835	0.846154	-20.3	0	6.73887e-11	0.206	4.31814	5.13102	-12.9912	15	19	9	CDS		0	0
hsa-miR-186-5p	NM_002693	POLG	2625	2665	0.846154	-18.6	1	0.00452649	0.441	1.15279	3.38074	-11.0902	17	40	11	CDS		0	0
hsa-miR-186-5p	NM_016321	RHCG	1382	1394	0.923077	-16.7	0	0.00283557	0.441	3.62357	4.62443	-21.7228	11	12	11	CDS		0	0
hsa-miR-186-5p	NM_152259	TICRR	5053	5077	0.846154	-23.8	0	0.000527241	0.368	3.13051	2.47351	-11.9718	18	24	12	CDS		0	0
hsa-miR-186-5p	NM_152259	TICRR	5195	5215	1	-22.1	1	0.00244041	0.426	-0.306619	1.80214	-8.33988	15	20	10	CDS		0	0
hsa-miR-186-5p	NM_152259	TICRR	3703	3723	0.923077	-21	1	2.41592e-05	0.426	-0.10102	-0.208207	-9.86134	18	20	15	CDS		0	0
hsa-miR-186-5p	NM_001308025	TICRR	5050	5074	0.846154	-23.8	0	0.000527241	0.368	4.6001	1.75255	-11.9718	18	24	12	CDS		0	0
hsa-miR-186-5p	NM_001308025	TICRR	5192	5212	1	-22.1	1	0.00244041	0.426	3.06958	1.18602	-8.33988	15	20	10	CDS		0	0
hsa-miR-186-5p	NM_001308025	TICRR	3700	3720	0.923077	-21	1	2.41592e-05	0.426	0.173712	0.0529964	-9.86134	18	20	15	CDS		0	0
hsa-miR-186-5p	NM_001145311	PLIN1	977	993	1	-25.6	0	0.00528063	0.338	-0.223988	-0.126839	-15.5666	15	16	15	CDS		0	0
hsa-miR-186-5p	NM_001145311	PLIN1	1341	1359	0.923077	-21	1	7.68025e-06	0.353	0.101992	0.561605	-15.7181	16	18	10	CDS		0	0
hsa-miR-186-5p	NM_002666	PLIN1	1048	1064	1	-25.6	0	0.00528063	0.338	-0.127175	-0.29021	-15.5666	15	16	15	CDS		0	0
hsa-miR-186-5p	NM_002666	PLIN1	1412	1430	0.923077	-21	1	7.68025e-06	0.353	0.509575	0.0854684	-15.7181	16	18	10	CDS		0	0
hsa-miR-186-5p	NM_020212	WDR93	775	787	0.974359	-17.9	0	0.0135183	0.544	2.26599	1.04857	-20.3924	11	12	11	CDS		0	0
hsa-miR-186-5p	NM_001284395	WDR93	775	787	0.974359	-17.9	0	0.0135183	0.544	2.26599	1.04857	-20.3924	11	12	11	CDS		0	0
hsa-miR-186-5p	NM_002168	IDH2	1346	1364	1	-18	0	0.000466937	0.426	2.78795	4.301	-17.9671	13	18	7	CDS		0	0
hsa-miR-186-5p	NM_001289910	IDH2	1113	1131	0.923077	-18	0	0.000466937	0.426	5.56536	3.7034	-17.9671	13	18	7	CDS		0	0
hsa-miR-186-5p	NM_020210	SEMA4B	1084	1107	0.846154	-18.6	1	0.00433079	0.5	4.13272	4.52848	-4.90607	18	23	10	CDS		0	0
hsa-miR-186-5p	NM_198925	SEMA4B	1050	1073	0.846154	-18.6	1	0.00433079	0.5	4.13272	4.52848	-4.90607	18	23	10	CDS		0	0
hsa-miR-186-5p	NM_001033088	NGRN	878	895	0.846154	-19.1	1	0.00253971	0.5	2.07946	1.2777	-7.05204	16	17	16	CDS		0	0
hsa-miR-186-5p	NM_003870	IQGAP1	5091	5108	1	-22.1	0	0.00500981	0.529	0.318786	2.29688	-17.1102	15	17	12	3UTR		0	0
hsa-miR-186-5p	NM_000057	BLM	4148	4164	1	-20.9	0	0.0191333	0.515	0.468643	1.27253	-17.1102	15	16	15	CDS		0	0
hsa-miR-186-5p	NM_000057	BLM	1426	1469	0.923077	-21	1	0.000239071	0.559	0.427536	0.0795317	-9.28839	16	22	10	CDS		0	0
hsa-miR-186-5p	NM_001287247	BLM	3755	3771	1	-20.9	0	0.0191333	0.515	0.468643	1.27253	-17.1102	15	16	15	CDS		0	0
hsa-miR-186-5p	NM_001287247	BLM	1426	1469	0.923077	-21	1	0.000239071	0.559	0.427536	0.0795317	-9.28839	16	22	10	CDS		0	0
hsa-miR-186-5p	NM_001289823	FURIN	2520	2536	0.807692	-17.6	0	0.000401002	0.353	3.6547	3.22701	-17.8457	14	16	7	CDS		0	0
hsa-miR-186-5p	NM_001289824	FURIN	38	72	0.846154	-20.1	1	0.000473109	0.441	-0.34861	0.0228318	-8.82818	18	34	10	5UTR		0	0
hsa-miR-186-5p	NM_001289824	FURIN	2674	2690	0.807692	-17.6	0	0.000401002	0.353	3.6547	3.22701	-17.8457	14	16	7	CDS		0	0
hsa-miR-186-5p	NM_001289148	VPS33B	1710	1744	0.923077	-21.1	1	0.00539349	0.544	4.13778	3.15028	-6.51454	17	21	10	CDS		0	0
hsa-miR-186-5p	NM_018668	VPS33B	1791	1825	1	-21.1	1	0.00539349	0.544	2.84727	2.3086	-6.51454	17	21	10	CDS		0	0
hsa-miR-186-5p	NM_014848	SV2B	3113	3139	0.846154	-20.3	1	0.0123688	0.471	0.146463	0.240941	-7.38222	19	26	11	3UTR		0	1
hsa-miR-186-5p	NM_001323032	SV2B	3004	3051	0.846154	-20.5	1	0.0123688	0.471	0.400436	0.182274	-7.38222	19	27	11	3UTR		0	1
hsa-miR-186-5p	NM_001167580	SV2B	2162	2209	0.846154	-20.5	1	0.0123688	0.471	0.400436	0.182274	-7.38222	19	27	11	3UTR		0	1
hsa-miR-186-5p	XM_017022761	SV2B	2636	2683	0.923077	-20.5	1	0.0123688	0.471	0	0	-7.38222	19	27	11	3UTR		0	1
hsa-miR-186-5p	NM_013272	SLCO3A1	3700	3723	1	-19.3	1	0.000158665	0.515	0.823516	0.287171	-8.81432	17	23	8	3UTR		0	0
hsa-miR-186-5p	NM_001330416	ST8SIA2	1679	1693	0.846154	-19.6	0	1.98694e-06	0.456	1.48682	0.771686	-22.2487	13	14	13	3UTR		0	0
hsa-miR-186-5p	NM_001330416	ST8SIA2	1584	1603	0.923077	-18.5	1	0.000827362	0.456	0.883419	0.855842	-10.0938	18	19	18	3UTR		0	0
hsa-miR-186-5p	NM_006011	ST8SIA2	1719	1733	0.923077	-19.6	0	1.98694e-06	0.456	0.418335	0.984216	-22.2487	13	14	13	3UTR		0	0
hsa-miR-186-5p	NM_006011	ST8SIA2	1624	1643	1	-18.5	1	0.000827362	0.456	0.360414	0.86868	-10.0938	18	19	18	3UTR		0	0
hsa-miR-186-5p	NM_001271	CHD2	5	24	1	-19.1	1	0.0020287	0.377	0	0	-10.3719	16	19	9	5UTR		0	0
hsa-miR-186-5p	NM_001271	CHD2	6067	6083	0.846154	-18	0	0.00058007	0.603	0.482166	2.50265	-19.4239	14	16	8	3UTR		0	0
hsa-miR-186-5p	NM_001042572	CHD2	5	24	1	-19.1	1	0.0020287	0.377	0	0	-10.3719	16	19	9	5UTR		0	0
hsa-miR-186-5p	NM_001159644	MCTP2	1467	1487	0.846154	-19.8	1	0.000654533	0.603	-0.321	-0.244625	-11.0902	16	20	10	3UTR		0	0
hsa-miR-186-5p	NM_001145155	NR2F2	272	289	0.884615	-18.6	1	5.47528e-05	0.618	4.17717	4.68957	-8.82818	15	17	13	5UTR		0	0
hsa-miR-186-5p	NM_001145155	NR2F2	344	364	0.846154	-18.2	1	0.0239124	0.574	5.75649	6.01344	-13.6656	14	20	11	5UTR		0	0
hsa-miR-186-5p	NM_183376	ARRDC4	2414	2433	0.923077	-19.9	1	0.0230682	0.662	0.305571	0.0969429	-10.7891	16	19	9	3UTR		0	0
hsa-miR-186-5p	NM_000875	IGF1R	2829	2849	0.846154	-18.7	1	0.000481201	0.5	5.54302	4.24249	-8.81432	17	20	8	CDS		1	1
hsa-miR-186-5p	NM_001291858	IGF1R	2829	2849	0.846154	-18.7	1	0.000481201	0.5	5.54302	4.24249	-8.81432	17	20	8	CDS		1	1
hsa-miR-186-5p	NM_145728	SYNM	3807	3829	0.846154	-19.5	1	0.00322888	0.544	0.917496	0.248495	-4.957	18	22	9	CDS		0	0
hsa-miR-186-5p	NM_001288616	TTC23	2170	2186	0.807692	-20.6	0	1.80745e-05	0.397	1.15864	1.20245	-17.8457	14	16	7	3UTR		0	0
hsa-miR-186-5p	XM_017022516	TTC23	60	112	0.923077	-18.7	1	0.00655534	0.632	0	0	-3.93757	20	52	8	5UTR		0	0
hsa-miR-186-5p	NM_001288615	TTC23	2810	2826	0.807692	-20.6	0	1.80745e-05	0.397	1.35623	1.47315	-17.8457	14	16	7	3UTR		0	0
hsa-miR-186-5p	NM_144598	LRRC28	3161	3200	0.846154	-18.1	0	0.000220212	0.471	0.972592	0.703573	-12.9912	15	39	8	3UTR		0	0
hsa-miR-186-5p	NM_001284400	LRRC28	3001	3040	0.846154	-18.1	0	0.000220212	0.471	0.972592	0.703573	-12.9912	15	39	8	3UTR		0	0
hsa-miR-186-5p	NM_001319206	MEF2A	1061	1084	0.846154	-19.3	1	0.00471658	0.574	3.54211	5.12845	-11.5499	18	23	7	CDS		0	0
hsa-miR-186-5p	NM_001319206	MEF2A	4137	4156	0.846154	-18.3	0	0.0185895	0.544	0.829228	0.263696	-15.5666	15	19	11	3UTR		0	0
hsa-miR-186-5p	NM_005587	MEF2A	1067	1090	0.846154	-19.3	1	0.00471658	0.574	3.54211	5.12845	-11.5499	18	23	7	CDS		0	0
hsa-miR-186-5p	NM_005587	MEF2A	4119	4138	0.846154	-18.3	0	0.0185895	0.544	0.829228	0.263696	-15.5666	15	19	11	3UTR		0	0
hsa-miR-186-5p	NM_001130926	MEF2A	4031	4050	0.846154	-18.3	0	0.0185895	0.544	0.213376	0.116023	-15.5666	15	19	11	3UTR		0	0
hsa-miR-186-5p	NM_001130927	MEF2A	775	798	0.846154	-19.3	1	0.00471658	0.574	3.54211	5.12845	-11.5499	18	23	7	CDS		0	0
hsa-miR-186-5p	NM_001130927	MEF2A	3851	3870	0.846154	-18.3	0	0.0185895	0.544	0.829228	0.263696	-15.5666	15	19	11	3UTR		0	0
hsa-miR-186-5p	NM_001130928	MEF2A	3650	3669	0.846154	-18.3	0	0.0185895	0.544	0.213376	0.116023	-15.5666	15	19	11	3UTR		0	0
hsa-miR-186-5p	NM_139057	ADAMTS17	2291	2309	0.846154	-18.3	1	0.000208991	0.485	-0.267767	0.13271	-11.3719	14	18	9	CDS		0	0
hsa-miR-186-5p	NM_178842	CERS3	50	74	0.846154	-22.2	0	0.00141554	0.368	-0.0698419	0.0514419	-16.0908	17	24	9	5UTR		0	0
hsa-miR-186-5p	NM_178842	CERS3	2244	2270	0.871795	-18.7	1	0.00461355	0.603	0.333075	-0.262277	-5.69428	20	26	9	3UTR		0	0
hsa-miR-186-5p	NM_001290342	CERS3	2337	2363	1	-18.7	1	0.00461355	0.603	1.35394	0.461784	-5.69428	20	26	9	3UTR		0	0
hsa-miR-186-5p	NM_001290342	CERS3	2734	2753	0.846154	-17.6	1	1.0536e-05	0.441	3.72119	3.33313	-9.67116	17	19	15	3UTR		0	0
hsa-miR-186-5p	NM_198243	ASB7	457	473	0.923077	-17.7	0	0.104401	0.471	0.318179	0.862882	-17.1102	14	16	12	5UTR		1	1
hsa-miR-186-5p	NM_198243	ASB7	2033	2053	0.884615	-17.7	1	0.00676918	0.647	0.670959	0.831857	-9.54656	18	20	9	3UTR		1	1
hsa-miR-186-5p	NM_024708	ASB7	457	473	0.923077	-17.7	0	0.104401	0.471	1.57842	1.45204	-17.1102	14	16	12	5UTR		1	1
hsa-miR-186-5p	NM_000693	ALDH1A3	1119	1140	0.923077	-23.9	1	0.0015222	0.412	2.76074	3.52468	-6.24644	17	21	6	CDS		0	0
hsa-miR-186-5p	NM_001293815	ALDH1A3	798	819	0.923077	-23.9	1	0.0015222	0.412	2.76074	3.52468	-6.24644	17	21	6	CDS		0	0
hsa-miR-186-5p	NM_014918	CHSY1	1572	1598	1	-21.4	1	0.000287822	0.515	1.81582	2.99245	-8.82818	17	21	14	CDS		1	0
hsa-miR-186-5p	NM_018445	SELENOS	1061	1083	0.846154	-19.2	1	1.0952e-05	0.529	1.99881	1.67231	-7.48304	17	22	7	3UTR		0	0
hsa-miR-186-5p	NM_152334	TARSL2	683	707	1	-20.5	1	0.000280186	0.5	0.234753	0.416642	-8.82818	17	24	8	CDS	MIRT045233	0	0
hsa-miR-186-5p	XM_006724900	LOC102723502	2932	2958	0.846154	-21	1	0.000173606	0.456	0	0	-7.0388	20	26	11	3UTR		0	0
hsa-miR-186-5p	XM_006724900	LOC102723502	1655	1678	1	-20.9	1	0.0255881	0.662	0	0	-6.51454	18	23	7	CDS		0	0
hsa-miR-186-5p	XM_011546222	LOC102723532	1007	1056	0.923077	-19.1	1	0.00766587	0.64	0	0	-6.51454	16	20	8	CDS		0	0
hsa-miR-186-5p	NM_001015054	MPG	299	341	1	-24.2	1	2.69154e-07	0.309	1.12572	1.39706	-4.957	20	42	11	CDS		0	0
hsa-miR-186-5p	NM_002434	MPG	549	591	0.846154	-24.2	1	2.69154e-07	0.309	2.84647	2.73402	-4.957	20	42	11	CDS		0	0
hsa-miR-186-5p	NM_001015052	MPG	356	398	0.846154	-24.2	1	2.69154e-07	0.309	2.84647	2.73402	-4.957	20	42	11	CDS		0	0
hsa-miR-186-5p	NM_183337	RGS11	1618	1669	0.846154	-23.1	1	1.54779e-05	0.397	3.05476	2.02008	-6.9696	20	51	11	3UTR		0	0
hsa-miR-186-5p	NM_001286485	RGS11	1585	1636	0.923077	-23.1	1	1.54779e-05	0.397	2.63932	3.17467	-6.9696	20	51	11	3UTR		0	0
hsa-miR-186-5p	NM_003834	RGS11	1629	1680	0.846154	-23.1	1	1.54779e-05	0.397	2.34687	1.61526	-6.9696	20	51	11	3UTR		0	0
hsa-miR-186-5p	NM_001176	ARHGDIG	488	503	0.846154	-18.2	0	0.00409225	0.485	1.16823	2.62778	-19.6569	13	15	7	CDS		0	0
hsa-miR-186-5p	NM_006849	PDIA2	213	236	0.846154	-19.5	1	0.0043416	0.309	3.09429	1.57874	-7.32045	16	23	8	CDS		0	0
hsa-miR-186-5p	NM_145270	PRR35	1278	1291	0.846154	-19	0	5.78761e-06	0.309	-0.0398439	0.307146	-19.4239	12	13	12	CDS		0	0
hsa-miR-186-5p	NM_001172663	RAB40C	1820	1837	0.923077	-19.2	0	3.9377e-05	0.529	-1.06995	-0.793339	-17.3919	12	17	7	3UTR		0	0
hsa-miR-186-5p	NM_001172664	RAB40C	1712	1729	0.923077	-19.2	0	3.9377e-05	0.529	-1.06995	-0.793339	-17.3919	12	17	7	3UTR		0	0
hsa-miR-186-5p	NM_001172665	RAB40C	1672	1689	0.923077	-19.2	0	3.9377e-05	0.529	-1.06995	-0.793339	-17.3919	12	17	7	3UTR		0	0
hsa-miR-186-5p	NM_001172666	RAB40C	1615	1632	0.923077	-19.2	0	3.9377e-05	0.529	-0.202598	-0.826157	-17.3919	12	17	7	3UTR		0	0
hsa-miR-186-5p	NM_021168	RAB40C	1717	1734	0.846154	-19.2	0	3.9377e-05	0.529	-1.50363	-0.810774	-17.3919	12	17	7	3UTR		0	0
hsa-miR-186-5p	NM_053284	WFIKKN1	146	167	0.846154	-21.5	1	0.000230001	0.279	-0.591935	-0.490797	-11.2403	17	21	11	5UTR		0	0
hsa-miR-186-5p	NM_145294	WDR90	680	698	1	-21.1	1	4.48045e-05	0.412	1.83261	1.62257	-10.816	15	18	13	CDS		0	0
hsa-miR-186-5p	XM_005255631	HAGHL	343	382	0.846154	-20.8	1	0.00019647	0.324	0	0	-9.35244	18	24	11	CDS		0	0
hsa-miR-186-5p	NM_022493	NARFL	1033	1051	0.923077	-18.8	1	8.20516e-05	0.412	4.69335	2.91944	-8.59573	16	18	10	CDS		0	0
hsa-miR-186-5p	NM_001304799	NARFL	1115	1133	0.923077	-18.8	1	8.20516e-05	0.412	3.70891	2.4373	-8.59573	16	18	10	CDS		0	0
hsa-miR-186-5p	NM_013404	MSLN	1640	1659	0.846154	-19.1	1	0.000668861	0.412	-0.104882	-0.275067	-11.3719	14	19	9	CDS		0	0
hsa-miR-186-5p	NM_022092	CHTF18	2794	2816	0.846154	-21	1	0.000602574	0.382	1.04137	0.692611	-8.55011	19	22	7	CDS		0	0
hsa-miR-186-5p	XM_005255471	CHTF18	2862	2898	0.923077	-24.4	1	0.000602574	0.382	0	0	-6.25121	21	36	12	CDS		0	0
hsa-miR-186-5p	NM_022773	LMF1	1794	1837	0.846154	-17.8	0	0.0856179	0.309	3.77374	3.88015	-17.1102	15	43	8	3UTR		0	0
hsa-miR-186-5p	NM_001352021	LMF1	1848	1891	0.846154	-17.8	0	0.0856179	0.309	3.66061	3.01771	-17.1102	15	43	8	3UTR		0	0
hsa-miR-186-5p	NM_194260	UBE2I	208	226	0.923077	-23.7	1	4.72783e-05	0.309	-0.298226	0.160213	-12.3713	17	18	17	5UTR		0	0
hsa-miR-186-5p	NM_194260	UBE2I	2345	2366	0.846154	-20.8	1	4.39008e-05	0.265	0.00217887	-0.872908	-11.0902	17	21	10	3UTR		0	0
hsa-miR-186-5p	NM_194260	UBE2I	2579	2599	1	-19.9	1	0.00409513	0.515	-0.0219705	0.189932	-11.3719	14	20	9	3UTR		0	0
hsa-miR-186-5p	NM_194260	UBE2I	2806	2847	0.923077	-18.9	1	0.000450646	0.5	0.623114	0.312335	-8.05823	18	41	8	3UTR		0	0
hsa-miR-186-5p	NM_194261	UBE2I	2197	2218	0.846154	-20.8	1	4.39008e-05	0.265	0.00217887	-0.872908	-11.0902	17	21	10	3UTR		0	0
hsa-miR-186-5p	NM_194261	UBE2I	2431	2451	1	-19.9	1	0.00409513	0.515	-0.0219705	0.189932	-11.3719	14	20	9	3UTR		0	0
hsa-miR-186-5p	NM_194261	UBE2I	2658	2699	0.923077	-18.9	1	0.000450646	0.5	0.623114	0.312335	-8.05823	18	41	8	3UTR		0	0
hsa-miR-186-5p	NM_194259	UBE2I	2716	2736	1	-19.9	1	0.00409513	0.515	-0.578515	0.337706	-11.3719	14	20	9	3UTR		0	0
hsa-miR-186-5p	NM_194259	UBE2I	2943	2984	0.923077	-18.9	1	0.000450646	0.5	0.458681	0.451218	-8.05823	18	41	8	3UTR		0	0
hsa-miR-186-5p	NM_003345	UBE2I	2459	2479	1	-19.9	1	0.00409513	0.515	-0.578515	0.337706	-11.3719	14	20	9	3UTR		0	0
hsa-miR-186-5p	NM_003345	UBE2I	2686	2727	0.923077	-18.9	1	0.000450646	0.5	0.458681	0.451218	-8.05823	18	41	8	3UTR		0	0
hsa-miR-186-5p	XM_005255540	UBE2I	176	194	0.846154	-18.7	0	0.00132648	0.426	0	0	-16.338	14	18	9	CDS		0	0
hsa-miR-186-5p	XM_017023640	UBE2I	446	467	0.820513	-23.1	1	0.00033318	0.309	0	0	-6.85796	19	21	15	5UTR		0	0
hsa-miR-186-5p	XM_017023640	UBE2I	2856	2876	0.923077	-19.9	1	0.00409513	0.515	0	0	-11.3719	14	20	9	3UTR		0	0
hsa-miR-186-5p	XM_024450432	UBE2I	2608	2628	0.923077	-19.9	1	0.00409513	0.515	0	0	-11.3719	14	20	9	3UTR		0	0
hsa-miR-186-5p	XM_024450432	UBE2I	334	352	0.846154	-18.7	0	0.00158631	0.426	0	0	-16.338	14	18	9	CDS		0	0
hsa-miR-186-5p	NM_001037125	UNKL	971	1017	0.846154	-18.3	0	6.63827e-05	0.338	4.37727	4.62535	-15.5666	14	16	14	3UTR		0	0
hsa-miR-186-5p	XM_006720992	IFT140	2703	2717	1	-19.7	0	0.000158787	0.485	0	0	-20.2807	12	14	7	CDS		0	0
hsa-miR-186-5p	NM_020825	CRAMP1	2277	2299	0.846154	-24.2	1	2.02348e-05	0.324	2.08813	2.02172	-13.4408	16	22	12	CDS	MIRT045043	1	1
hsa-miR-186-5p	NM_144570	JPT2	63	122	0.846154	-22.5	1	0.000139706	0.5	2.33475	1.70491	-3.93757	22	35	11	CDS	MIRT045092	0	0
hsa-miR-186-5p	XM_011522429	MAPK8IP3	1389	1407	0.846154	-17.9	1	4.05657e-05	0.426	0	0	-7.48304	14	18	11	CDS		0	0
hsa-miR-186-5p	NM_001318852	MAPK8IP3	1365	1383	0.923077	-17.9	1	4.05657e-05	0.426	6.07969	5.2601	-7.48304	14	18	11	CDS		0	0
hsa-miR-186-5p	NM_015133	MAPK8IP3	1362	1380	0.923077	-17.9	1	4.05657e-05	0.426	5.6434	5.47477	-7.48304	14	18	11	CDS		0	0
hsa-miR-186-5p	NM_001040439	MAPK8IP3	1325	1343	0.923077	-17.9	1	1.2199e-05	0.412	6.46501	4.47722	-7.48304	14	18	11	CDS		0	0
hsa-miR-186-5p	NM_023936	MRPS34	445	467	0.846154	-21	0	7.13199e-06	0.309	2.28023	2.33499	-12.9912	15	22	8	CDS		0	0
hsa-miR-186-5p	NM_001257370	EME2	436	453	0.846154	-19.2	1	6.35258e-06	0.382	0.252213	-0.406886	-10.1176	15	17	11	CDS		0	0
hsa-miR-186-5p	NM_001284501	NUBP2	650	664	0.923077	-17.9	0	0.000338726	0.368	3.408	3.30008	-20.4803	13	14	13	CDS		0	0
hsa-miR-186-5p	NM_001284501	NUBP2	1061	1077	0.846154	-17.5	1	8.7522e-05	0.353	0.623601	0.166968	-14.985	15	16	15	CDS		0	0
hsa-miR-186-5p	NM_012225	NUBP2	460	474	0.923077	-17.9	0	0.000338726	0.368	3.408	3.30008	-20.4803	13	14	13	CDS		0	0
hsa-miR-186-5p	NM_012225	NUBP2	871	887	0.846154	-17.5	1	8.7522e-05	0.353	0.623601	0.166968	-14.985	15	16	15	CDS		0	0
hsa-miR-186-5p	XM_005255030	NUBP2	609	625	0.846154	-17.5	1	8.7522e-05	0.353	0	0	-14.985	15	16	15	CDS		0	0
hsa-miR-186-5p	NM_001018104	FAHD1	391	431	0.846154	-19.8	1	0.000325109	0.382	4.17719	3.49942	-11.0393	16	22	12	CDS		0	0
hsa-miR-186-5p	NM_001142398	FAHD1	391	431	0.846154	-19.8	1	0.000325109	0.382	4.17719	3.49942	-11.0393	16	22	12	CDS		0	0
hsa-miR-186-5p	NM_031208	FAHD1	391	431	0.846154	-19.8	1	0.000325109	0.382	4.17719	3.49942	-11.0393	16	22	12	CDS		0	0
hsa-miR-186-5p	NM_005061	RPL3L	1189	1211	0.807692	-19.4	1	2.79653e-05	0.426	2.89711	3.65942	-11.7484	17	22	10	CDS		0	0
hsa-miR-186-5p	NM_005061	RPL3L	1377	1396	0.846154	-17.6	1	5.95652e-06	0.456	5.21776	4.90345	-15.839	13	19	10	3UTR		0	0
hsa-miR-186-5p	NM_005061	RPL3L	1402	1439	0.923077	-17.1	1	0.000732862	0.574	4.48075	4.53227	-13.6656	16	37	9	3UTR		0	0
hsa-miR-186-5p	NM_002952	RPS2	249	268	0.846154	-17.9	1	1.37549e-05	0.529	5.18494	5.40775	-10.3719	16	19	11	CDS	MIRT045205	0	0
hsa-miR-186-5p	NM_006453	TBL3	1255	1277	0.846154	-19.8	1	8.04113e-06	0.382	4.13616	3.52421	-8.85129	17	22	11	CDS		0	0
hsa-miR-186-5p	NM_178167	ZNF598	2411	2430	0.884615	-20.2	1	0.00011454	0.397	2.21968	3.89432	-10.5151	14	19	10	CDS		0	0
hsa-miR-186-5p	NM_001099456	NPW	13	43	0.923077	-21.2	1	0.000155038	0.368	-0.584445	-0.974645	-9.95919	15	19	13	5UTR		0	0
hsa-miR-186-5p	NM_000548	TSC2	143	183	0.846154	-22.1	1	2.30703e-05	0.279	5.33794	2.83115	-9.88456	16	21	9	5UTR		0	0
hsa-miR-186-5p	NM_000548	TSC2	4220	4238	0.923077	-20	1	1.76943e-05	0.338	2.21151	3.23964	-11.0902	16	18	14	CDS		0	0
hsa-miR-186-5p	NM_001114382	TSC2	163	183	0.923077	-21.8	1	2.30703e-05	0.279	0.487938	1.26445	-9.88456	16	20	9	5UTR		0	0
hsa-miR-186-5p	NM_001114382	TSC2	4151	4169	0.846154	-20	1	1.76943e-05	0.338	5.67469	1.87372	-11.0902	16	18	14	CDS		0	0
hsa-miR-186-5p	NM_001077183	TSC2	163	183	0.923077	-21.8	1	2.30703e-05	0.279	0.487938	1.26445	-9.88456	16	20	9	5UTR		0	0
hsa-miR-186-5p	NM_001077183	TSC2	4019	4037	0.846154	-20	1	1.76943e-05	0.338	5.67469	1.87372	-11.0902	16	18	14	CDS		0	0
hsa-miR-186-5p	NM_001318827	TSC2	163	183	0.923077	-21.8	1	2.30703e-05	0.279	0.487938	1.26445	-9.88456	16	20	9	5UTR		0	0
hsa-miR-186-5p	NM_001318827	TSC2	3911	3929	0.846154	-20	1	1.76943e-05	0.338	5.67469	1.87372	-11.0902	16	18	14	CDS		0	0
hsa-miR-186-5p	NM_001318829	TSC2	3855	3873	0.846154	-20	1	1.76943e-05	0.338	5.67469	1.87372	-11.0902	16	18	14	CDS		0	0
hsa-miR-186-5p	XM_017023618	TSC2	50	70	0.846154	-21.8	1	1.47165e-05	0.279	0	0	-9.88456	16	20	9	5UTR		0	0
hsa-miR-186-5p	XM_017023618	TSC2	4248	4266	0.846154	-20	1	1.76943e-05	0.338	0	0	-11.0902	16	18	14	CDS		0	0
hsa-miR-186-5p	XM_017023615	TSC2	50	70	0.846154	-21.8	1	1.47165e-05	0.279	0	0	-9.88456	16	20	9	5UTR		0	0
hsa-miR-186-5p	XM_017023615	TSC2	4104	4122	0.846154	-20	1	1.76943e-05	0.338	0	0	-11.0902	16	18	14	CDS		0	0
hsa-miR-186-5p	XM_024450413	TSC2	50	70	0.846154	-21.8	1	1.47165e-05	0.279	0	0	-9.88456	16	20	9	5UTR		0	0
hsa-miR-186-5p	XM_024450413	TSC2	3906	3924	0.846154	-20	1	1.76943e-05	0.338	0	0	-11.0902	16	18	14	CDS		0	0
hsa-miR-186-5p	NM_001318832	TSC2	3920	3938	0.846154	-20	1	1.76943e-05	0.338	5.67469	1.87372	-11.0902	16	18	14	CDS		0	0
hsa-miR-186-5p	NM_000296	PKD1	10544	10567	0.846154	-21.4	1	1.83346e-06	0.294	2.37468	1.93413	-7.37138	18	23	14	CDS		0	0
hsa-miR-186-5p	NM_001009944	PKD1	10547	10570	0.846154	-21.4	1	1.83346e-06	0.294	2.37468	1.93413	-7.37138	18	23	14	CDS		0	0
hsa-miR-186-5p	NM_001308053	RAB26	716	746	0.846154	-17.5	0	0.0405797	0.397	2.59835	4.3759	-17.1102	14	30	9	CDS		0	0
hsa-miR-186-5p	NM_014353	RAB26	677	707	0.923077	-17.5	0	0.0405797	0.397	3.71535	3.96941	-17.1102	14	30	9	CDS		0	0
hsa-miR-186-5p	NM_032271	TRAF7	425	441	0.884615	-20.9	0	0.00010067	0.368	4.60371	4.5361	-17.1102	14	16	7	CDS		1	0
hsa-miR-186-5p	NM_182563	BRICD5	120	161	0.846154	-19.8	1	0.000458581	0.338	5.36214	2.77868	-6.51454	18	24	11	5UTR		0	0
hsa-miR-186-5p	NM_004424	E4F1	453	472	0.846154	-18.1	0	0.000821574	0.294	2.44399	0.421766	-15.3171	14	19	12	CDS		0	0
hsa-miR-186-5p	NM_006711	RNPS1	182	236	0.846154	-22.1	1	3.60456e-05	0.412	0.0671042	0.268298	-3.93757	21	30	8	5UTR		0	0
hsa-miR-186-5p	XM_005255048	RNPS1	140	168	0.846154	-20	1	0.00382864	0.265	0	0	-10.6336	17	21	9	5UTR		0	0
hsa-miR-186-5p	NM_001761	CCNF	370	388	0.948718	-21.8	1	0.0134287	0.5	5.39111	5.00242	-9.54656	16	18	13	CDS		1	0
hsa-miR-186-5p	NM_001330449	AMDHD2	395	411	0.846154	-17.1	1	4.21851e-06	0.294	3.22203	2.78311	-10.2408	14	16	12	CDS		0	0
hsa-miR-186-5p	NM_001145815	AMDHD2	378	394	0.846154	-17.1	1	4.21851e-06	0.294	2.6722	2.6926	-10.2408	14	16	12	CDS		0	0
hsa-miR-186-5p	NM_015944	AMDHD2	378	394	0.846154	-17.1	1	4.21851e-06	0.294	2.6722	2.6926	-10.2408	14	16	12	CDS		0	0
hsa-miR-186-5p	XM_017023264	AMDHD2	146	165	0.846154	-18.4	1	1.33963e-06	0.353	0	0	-8.36457	17	19	15	CDS		0	0
hsa-miR-186-5p	NM_016333	SRRM2	1545	1588	0.923077	-20.4	1	0.0244219	0.544	1.22409	1.62245	-8.05823	18	43	10	CDS	MIRT045088	0	0
hsa-miR-186-5p	NM_016333	SRRM2	4508	4532	0.897436	-19.1	1	0.000226484	0.544	2.09902	1.7064	-7.61527	17	24	8	CDS	MIRT045088	0	0
hsa-miR-186-5p	NM_007108	ELOB	670	699	0.923077	-17.3	0	0.00398435	0.382	3.60761	4.15369	-17.1102	12	14	12	3UTR		0	0
hsa-miR-186-5p	NM_145252	ZG16B	244	259	0.923077	-19.8	0	0.000178816	0.441	0	0	-19.4239	13	15	8	CDS		0	0
hsa-miR-186-5p	NM_145252	ZG16B	90	104	0.846154	-18.6	0	0.00301465	0.353	0	0	-17.3919	13	14	13	CDS		0	0
hsa-miR-186-5p	NM_001142499	FLYWCH2	290	311	0.846154	-18.3	0	0.000111289	0.294	1.31647	0.173612	-16.302	15	21	8	CDS		0	0
hsa-miR-186-5p	NM_172229	KREMEN2	1608	1626	0.846154	-17.6	1	2.30395e-06	0.25	0.0868107	0.284366	-8.66051	15	18	9	CDS		0	0
hsa-miR-186-5p	NM_024507	KREMEN2	1529	1547	0.846154	-17.6	1	2.30395e-06	0.25	0.0868107	0.284366	-8.66051	15	18	9	CDS		0	0
hsa-miR-186-5p	NM_001253726	KREMEN2	1491	1509	0.846154	-17.6	1	2.30395e-06	0.25	0.0868107	0.284366	-8.66051	15	18	9	CDS		0	0
hsa-miR-186-5p	NM_001253725	KREMEN2	1412	1430	0.846154	-17.6	1	2.30395e-06	0.25	0.0868107	0.284366	-8.66051	15	18	9	CDS		0	0
hsa-miR-186-5p	NM_001284513	PAQR4	2003	2020	0.846154	-20.4	0	0.00200327	0.324	0.181666	0.166754	-15.5666	15	17	10	3UTR		0	0
hsa-miR-186-5p	NM_001162407	CLK1	388	411	0.923077	-19.6	1	7.02393e-05	0.368	4.20505	3.31714	-8.52714	18	23	12	CDS	MIRT045167	0	0
hsa-miR-186-5p	NM_173822	FAM126B	4456	4479	0.846154	-19.7	1	6.60536e-05	0.397	0.0489008	0.317295	-4.957	19	23	8	3UTR		1	1
hsa-miR-186-5p	NM_001351590	CFLAR	4025	4048	0.846154	-20.7	1	0.00100658	0.706	0.147447	0.00167868	-8.05661	19	23	12	3UTR		0	1
hsa-miR-186-5p	NM_003879	CFLAR	3186	3209	0.846154	-20.7	1	0.00100658	0.706	0.147447	0.00167868	-8.05661	19	23	12	3UTR		0	1
hsa-miR-186-5p	NM_001202516	CFLAR	3081	3104	0.846154	-20.7	1	0.00100658	0.706	0.147447	0.00167868	-8.05661	19	23	12	3UTR		0	1
hsa-miR-186-5p	NM_001202517	CFLAR	2768	2791	0.846154	-20.7	1	0.00100658	0.706	0.147447	0.00167868	-8.05661	19	23	12	3UTR		0	1
hsa-miR-186-5p	NM_001202518	CFLAR	3293	3316	0.846154	-20.7	1	0.00100658	0.706	0.120679	-0.203103	-8.05661	19	23	12	3UTR		0	1
hsa-miR-186-5p	NM_032977	CASP10	3874	3894	0.846154	-20.6	1	0.000115946	0.485	-0.817114	-0.17892	-11.4283	15	20	12	3UTR		0	1
hsa-miR-186-5p	NM_032977	CASP10	3412	3435	0.846154	-20.1	1	2.59701e-05	0.412	0.0625028	-0.324494	-4.957	19	23	8	3UTR		0	1
hsa-miR-186-5p	NM_032976	CASP10	3782	3802	0.846154	-20.6	1	0.000115946	0.485	-0.347126	-0.126552	-11.4283	15	20	12	3UTR		0	1
hsa-miR-186-5p	NM_032976	CASP10	3320	3343	0.846154	-20.1	1	2.59701e-05	0.412	0.128243	-0.124809	-4.957	19	23	8	3UTR		0	1
hsa-miR-186-5p	NM_001206524	CASP10	3673	3693	0.846154	-20.6	1	0.000115946	0.485	-0.817114	-0.17892	-11.4283	15	20	12	3UTR		0	1
hsa-miR-186-5p	NM_001206524	CASP10	3211	3234	0.846154	-20.1	1	2.59701e-05	0.412	0.0625028	-0.324494	-4.957	19	23	8	3UTR		0	1
hsa-miR-186-5p	NM_001230	CASP10	3745	3765	0.846154	-20.6	1	0.000115946	0.485	-0.817114	-0.17892	-11.4283	15	20	12	3UTR		0	1
hsa-miR-186-5p	NM_001230	CASP10	3283	3306	0.846154	-20.1	1	2.59701e-05	0.412	0.0625028	-0.324494	-4.957	19	23	8	3UTR		0	1
hsa-miR-186-5p	NM_001289993	ALS2CR12	1451	1483	0.846154	-22.3	1	4.33885e-05	0.588	0.361392	0.575021	-3.93757	22	32	11	3UTR		0	0
hsa-miR-186-5p	NM_001127391	ALS2CR12	1783	1815	0.846154	-22.3	1	4.33885e-05	0.588	0.490186	0.309827	-3.93757	22	32	11	3UTR		0	0
hsa-miR-186-5p	NM_139163	ALS2CR12	1852	1884	0.846154	-22.3	1	4.33885e-05	0.588	0.490186	0.309827	-3.93757	22	32	11	3UTR		0	0
hsa-miR-186-5p	NM_015049	TRAK2	3402	3417	1	-19.7	0	0.0237468	0.632	4.00947	2.73958	-17.1102	14	15	14	3UTR		0	0
hsa-miR-186-5p	NM_015049	TRAK2	5908	5930	0.846154	-18.7	1	0.000354565	0.647	2.40445	3.17666	-7.23614	17	22	7	3UTR		0	0
hsa-miR-186-5p	NM_001168217	C2CD6	1650	1666	1	-19.4	0	0.000429424	0.632	0.0493953	0.44794	-17.1102	14	16	10	CDS		0	0
hsa-miR-186-5p	NM_001044385	TMEM237	2318	2341	0.846154	-19.5	1	0.000572782	0.603	-0.354271	-0.263586	-9.95919	17	23	8	3UTR		0	0
hsa-miR-186-5p	NM_152388	TMEM237	2707	2724	0.923077	-18.1	1	3.27716e-05	0.515	3.51188	2.48056	-11.6529	15	17	12	3UTR		0	0
hsa-miR-186-5p	NM_033066	MPP4	968	983	0.846154	-18.5	0	0.000195082	0.382	1.35736	3.66534	-16.5351	13	15	8	CDS		0	0
hsa-miR-186-5p	XM_017004620	MPP4	3534	3556	0.846154	-20	1	1.07219e-07	0.485	0	0	-13.4408	17	22	13	CDS		0	0
hsa-miR-186-5p	XM_017004620	MPP4	2537	2552	0.846154	-18.5	0	0.000195082	0.382	0	0	-16.5351	13	15	8	CDS		0	0
hsa-miR-186-5p	NM_020919	ALS2	4277	4301	0.846154	-20.7	1	0.000974583	0.441	3.24194	3.62546	-11.5013	19	24	8	CDS		0	0
hsa-miR-186-5p	NM_020919	ALS2	5509	5527	1	-19.8	1	0.0618227	0.618	1.25518	0.922225	-13.6656	17	18	17	3UTR		0	0
hsa-miR-186-5p	XM_005246782	CDK15	161	203	1	-17.3	1	0.0264774	0.485	0	0	-11.0902	15	20	10	5UTR		0	0
hsa-miR-186-5p	XM_005246782	CDK15	525	544	0.923077	-16.6	0	0.253201	0.5	0	0	-18.9134	14	19	9	CDS		0	0
hsa-miR-186-5p	NM_001261435	CDK15	141	155	0.923077	-17.8	0	0.00343425	0.382	1.52169	1.19218	-19.4239	13	14	13	CDS		0	0
hsa-miR-186-5p	NM_001261436	CDK15	1450	1469	0.884615	-19.5	1	5.74591e-06	0.574	2.50967	0.802232	-8.4155	17	19	13	3UTR		0	0
hsa-miR-186-5p	NM_001261436	CDK15	141	155	0.923077	-17.8	0	0.00343425	0.382	1.52169	1.19218	-19.4239	13	14	13	CDS		0	0
hsa-miR-186-5p	NM_003507	FZD7	1908	1931	0.846154	-20.5	1	0.00195736	0.529	0.1325	0.240381	-3.93757	20	23	8	3UTR		0	0
hsa-miR-186-5p	NM_003507	FZD7	2309	2329	0.923077	-17.3	1	0.00106423	0.456	1.59222	1.38425	-13.6138	16	20	8	3UTR		0	0
hsa-miR-186-5p	NM_001204	BMPR2	2241	2255	0.846154	-19.5	0	0.00518728	0.441	5.30261	5.77089	-17.9671	13	14	13	CDS		1	0
hsa-miR-186-5p	NM_001288622	ICA1L	1626	1649	0.846154	-18.1	1	0.00829288	0.529	0.00811975	-0.0654264	-7.38222	18	23	10	CDS		0	0
hsa-miR-186-5p	NM_138468	ICA1L	1753	1776	0.923077	-18.1	1	0.00829288	0.529	-0.308941	0.229661	-7.38222	18	23	10	CDS		0	0
hsa-miR-186-5p	NM_018256	WDR12	427	453	0.846154	-19.8	1	0.00503411	0.588	0.49444	0.107172	-7.48304	17	26	7	5UTR		0	0
hsa-miR-186-5p	NM_024744	CARF	957	980	0.923077	-19.7	1	0.00171102	0.559	0.762529	0.445096	-8.52714	18	23	10	5UTR		0	1
hsa-miR-186-5p	NM_001282911	CARF	260	283	0.923077	-19.7	1	0.00171102	0.559	0.381512	0.589532	-8.52714	18	23	10	5UTR		0	1
hsa-miR-186-5p	NM_001104586	CARF	179	202	0.923077	-19.7	1	0.00171102	0.559	0.762529	1.29396	-8.52714	18	23	10	5UTR		0	1
hsa-miR-186-5p	NM_001282910	CARF	179	202	0.923077	-19.7	1	0.00171102	0.559	0.762529	1.29396	-8.52714	18	23	10	5UTR		0	1
hsa-miR-186-5p	NM_001114132	NBEAL1	4374	4398	0.923077	-19.9	1	4.62627e-05	0.618	1.86938	1.94045	-4.76182	18	24	8	CDS		1	0
hsa-miR-186-5p	NM_177538	CYP20A1	9958	9975	0.974359	-21.2	0	0.00120276	0.426	-0.122844	-0.0617719	-17.1102	15	17	11	3UTR		0	1
hsa-miR-186-5p	NM_177538	CYP20A1	9218	9243	0.923077	-19.3	1	0.00620167	0.412	0.0698761	0.0872161	-6.65879	19	25	8	3UTR		0	1
hsa-miR-186-5p	NM_001282925	ABI2	6412	6444	0.923077	-23.5	1	7.09035e-06	0.559	2.57491	2.42256	-13.6656	15	17	15	3UTR		1	0
hsa-miR-186-5p	NM_001282926	ABI2	6394	6426	0.923077	-23.5	1	7.09035e-06	0.559	2.57491	2.42256	-13.6656	15	17	15	3UTR		1	0
hsa-miR-186-5p	NM_005759	ABI2	6298	6330	0.923077	-23.5	1	7.09035e-06	0.559	2.57491	2.42256	-13.6656	15	17	15	3UTR		1	0
hsa-miR-186-5p	NM_001282932	ABI2	6408	6440	0.923077	-23.5	1	7.09035e-06	0.559	0.825645	0.724402	-13.6656	15	17	15	3UTR		1	0
hsa-miR-186-5p	NM_213589	RAPH1	8722	8738	0.846154	-17.8	0	0.00207898	0.588	5.02484	5.13364	-19.4239	14	16	11	3UTR	MIRT045080	0	1
hsa-miR-186-5p	NM_203365	RAPH1	1344	1364	0.846154	-16.9	1	0.0237948	0.662	4.7326	5.66327	-6.3381	16	20	6	CDS	MIRT045080	0	1
hsa-miR-186-5p	NM_006139	CD28	3359	3377	0.948718	-18.5	1	0.00196191	0.691	1.08125	1.50407	-5.76291	17	18	17	3UTR		0	0
hsa-miR-186-5p	NM_006139	CD28	2936	2956	0.846154	-18.5	0	0.0011912	0.632	0.161018	0.265641	-15.5666	16	20	8	3UTR		0	0
hsa-miR-186-5p	NM_001243078	CD28	3002	3020	0.948718	-18.5	1	0.00196191	0.691	1.17657	0.660994	-5.76291	17	18	17	3UTR		0	0
hsa-miR-186-5p	NM_001243078	CD28	2579	2599	0.846154	-18.5	0	0.0011912	0.632	0.306985	0.517162	-15.5666	16	20	8	3UTR		0	0
hsa-miR-186-5p	XM_011512194	CD28	3194	3212	0.807692	-18.5	1	0.00196191	0.691	0	0	-5.76291	17	18	17	3UTR		0	0
hsa-miR-186-5p	NM_005214	CTLA4	900	938	0.923077	-18.1	1	0.000513644	0.647	0.803371	0.754902	-9.77961	15	21	11	3UTR		0	0
hsa-miR-186-5p	NM_001037631	CTLA4	790	828	0.923077	-18.1	1	0.000513644	0.647	0.803371	0.754902	-9.77961	15	21	11	3UTR		0	0
hsa-miR-186-5p	NM_001302769	PARD3B	2655	2673	0.923077	-22.5	1	5.89245e-06	0.485	4.31606	2.73182	-10.5151	14	18	10	CDS		1	0
hsa-miR-186-5p	NM_001302769	PARD3B	2770	2788	0.846154	-19.1	0	0.180634	0.647	4.79717	3.66024	-15.5666	15	18	9	CDS		1	0
hsa-miR-186-5p	NM_001302769	PARD3B	3311	3331	1	-19	1	4.94956e-06	0.529	1.75817	3.28337	-11.8602	17	20	12	CDS		1	0
hsa-miR-186-5p	NM_205863	PARD3B	2655	2673	0.923077	-22.5	1	5.89245e-06	0.485	4.31606	2.73182	-10.5151	14	18	10	CDS		1	0
hsa-miR-186-5p	NM_205863	PARD3B	2770	2788	0.846154	-19.1	0	0.180634	0.647	4.79717	3.66024	-15.5666	15	18	9	CDS		1	0
hsa-miR-186-5p	NM_205863	PARD3B	3008	3028	1	-19	1	4.94956e-06	0.529	2.43402	2.45811	-11.8602	17	20	12	CDS		1	0
hsa-miR-186-5p	NM_057177	PARD3B	2448	2466	0.961538	-22.5	1	5.8573e-06	0.485	0.640001	1.40068	-10.5151	14	18	10	CDS		1	0
hsa-miR-186-5p	NM_057177	PARD3B	2563	2581	0.923077	-19.1	0	0.180634	0.647	1.89523	2.49531	-15.5666	15	18	9	CDS		1	0
hsa-miR-186-5p	NM_057177	PARD3B	3104	3124	1	-19	1	4.94956e-06	0.529	1.75817	3.28337	-11.8602	17	20	12	CDS		1	0
hsa-miR-186-5p	NM_152526	PARD3B	2469	2487	0.923077	-22.5	1	5.89245e-06	0.485	4.31606	2.73182	-10.5151	14	18	10	CDS		1	0
hsa-miR-186-5p	NM_152526	PARD3B	2584	2602	0.846154	-19.1	0	0.180634	0.647	4.79717	3.66024	-15.5666	15	18	9	CDS		1	0
hsa-miR-186-5p	NM_152526	PARD3B	3125	3145	1	-19	1	4.94956e-06	0.529	1.75817	3.28337	-11.8602	17	20	12	CDS		1	0
hsa-miR-186-5p	NM_152526	PARD3B	3384	3401	0.846154	-18	0	8.21126e-05	0.368	1.29212	3.21817	-14.4603	13	17	11	CDS		1	0
hsa-miR-186-5p	XM_011510553	PARD3B	7721	7739	0.807692	-22.5	1	5.89245e-06	0.485	0	0	-10.5151	14	18	10	CDS		1	0
hsa-miR-186-5p	XM_011510553	PARD3B	5255	5274	1	-20.8	1	0.00171735	0.588	0	0	-15.7181	16	19	10	CDS		1	0
hsa-miR-186-5p	XM_011512086	ADAM23	2731	2752	0.846154	-18.6	1	0.000842636	0.426	0	0	-10.6197	18	21	8	CDS		0	1
hsa-miR-186-5p	NM_003812	ADAM23	1755	1776	0.923077	-17.6	1	0.072104	0.559	4.31109	5.07378	-12.0334	16	21	8	CDS		0	1
hsa-miR-186-5p	NM_001102659	FAM237A	772	833	0.961538	-21.8	1	0.016181	0.691	0.273696	0.301636	-3.93757	22	50	12	3UTR		0	0
hsa-miR-186-5p	NM_001093730	DYTN	1337	1363	0.923077	-18.8	1	0.00119099	0.574	2.79134	2.03071	-11.5013	19	26	12	CDS		0	0
hsa-miR-186-5p	NM_001282940	MDH1B	926	948	0.846154	-19	1	8.88462e-05	0.426	1.26657	1.51972	-9.54656	18	22	7	CDS		0	0
hsa-miR-186-5p	NM_001282940	MDH1B	1041	1060	0.846154	-16.1	1	0.000422028	0.559	2.61901	2.96851	-7.38222	16	19	10	CDS		0	0
hsa-miR-186-5p	NM_001039845	MDH1B	926	948	0.846154	-19	1	8.88462e-05	0.426	1.46987	1.34706	-9.54656	18	22	7	CDS		0	0
hsa-miR-186-5p	NM_001039845	MDH1B	1041	1060	0.846154	-16.1	1	0.000422028	0.559	2.75957	2.92651	-7.38222	16	19	10	CDS		0	0
hsa-miR-186-5p	NM_001136194	FASTKD2	5968	5984	0.846154	-21.2	0	4.89027e-07	0.441	0.223245	0.0796367	-17.1102	14	16	10	3UTR		1	0
hsa-miR-186-5p	NM_001136193	FASTKD2	5953	5969	0.923077	-21.2	0	4.89027e-07	0.441	-0.0769626	-0.0199515	-17.1102	14	16	10	3UTR		1	0
hsa-miR-186-5p	NM_014929	FASTKD2	5860	5876	0.846154	-21.2	0	4.89027e-07	0.441	0.223245	0.0796367	-17.1102	14	16	10	3UTR		1	0
hsa-miR-186-5p	NM_173077	CPO	166	219	0.846154	-19.1	1	0.000488745	0.574	0.13384	0.452903	-8.0073	16	21	7	CDS		0	0
hsa-miR-186-5p	NM_173077	CPO	1025	1044	0.923077	-17.6	0	0.00241662	0.412	1.62302	2.83211	-19.6569	13	19	7	CDS		0	0
hsa-miR-186-5p	NM_001270943	KLF7	2334	2361	1	-21.7	1	0.00200361	0.559	0.769102	1.04833	-3.79332	20	27	14	3UTR		1	1
hsa-miR-186-5p	NM_001270943	KLF7	7660	7679	0.923077	-18.6	1	0.00656426	0.603	2.96759	2.76993	-7.9901	16	19	6	3UTR		1	1
hsa-miR-186-5p	NM_001270942	KLF7	46	63	0.846154	-21.9	1	0.000221656	0.368	0.279753	-0.0252012	-11.3719	15	17	9	5UTR		1	1
hsa-miR-186-5p	NM_001270942	KLF7	2365	2392	1	-21.7	1	0.00200361	0.559	1.04131	1.2215	-3.79332	20	27	14	3UTR		1	1
hsa-miR-186-5p	NM_003709	KLF7	2777	2804	1	-21.7	1	0.00200361	0.559	0.782242	0.138767	-3.79332	20	27	14	3UTR		1	1
hsa-miR-186-5p	NM_001270944	KLF7	2298	2325	1	-21.7	1	0.00200361	0.559	1.48437	0.879868	-3.79332	20	27	14	3UTR		1	1
hsa-miR-186-5p	NM_001270944	KLF7	7624	7643	0.846154	-18.6	1	0.00656426	0.603	4.01731	3.82021	-7.9901	16	19	6	3UTR		1	1
hsa-miR-186-5p	NM_134442	CREB1	612	637	1	-17.7	1	0.000297543	0.603	5.52109	5.24384	-3.79332	19	25	8	CDS		0	0
hsa-miR-186-5p	NM_004379	CREB1	570	595	1	-17.7	1	0.000297543	0.603	5.52109	5.24384	-3.79332	19	25	8	CDS		0	0
hsa-miR-186-5p	NM_001308021	METTL21A	348	372	0.846154	-18.2	0	0.000874882	0.426	-0.0121834	0.075128	-19.6569	11	16	7	CDS	MIRT045232	1	0
hsa-miR-186-5p	NM_001330134	METTL21A	1029	1060	1	-18.6	1	0.0158249	0.676	0.105866	-0.234493	-8.40165	15	17	15	CDS	MIRT045232	1	0
hsa-miR-186-5p	NM_001330134	METTL21A	417	432	0.846154	-18.2	0	0.000866992	0.426	4.52132	2.72979	-19.6569	11	15	7	CDS	MIRT045232	1	0
hsa-miR-186-5p	NM_001330130	METTL21A	766	797	1	-18.6	1	0.0158249	0.676	0.0574678	-0.151452	-8.40165	15	17	15	CDS	MIRT045232	1	0
hsa-miR-186-5p	NM_001127395	METTL21A	969	1000	0.923077	-18.6	1	0.0158249	0.676	-0.386072	0.808695	-8.40165	15	17	15	CDS	MIRT045232	1	0
hsa-miR-186-5p	NM_145280	METTL21A	799	830	0.961538	-18.6	1	0.0158249	0.676	3.3671	3.53838	-8.40165	15	17	15	CDS	MIRT045232	1	0
hsa-miR-186-5p	NM_001330137	METTL21A	853	884	0.961538	-18.6	1	0.0158249	0.676	3.3671	3.53838	-8.40165	15	17	15	CDS	MIRT045232	1	0
hsa-miR-186-5p	NM_001330218	CCNYL1	3038	3058	0.923077	-20.4	1	0.000332587	0.426	-0.0617208	0.120158	-14.0265	15	20	11	3UTR		0	0
hsa-miR-186-5p	NM_001142300	CCNYL1	2885	2905	0.923077	-20.4	1	0.000332587	0.426	-0.0617208	0.120158	-14.0265	15	20	11	3UTR		0	0
hsa-miR-186-5p	NM_152523	CCNYL1	2786	2806	0.923077	-20.4	1	0.000332587	0.426	-0.0617208	0.120158	-14.0265	15	20	11	3UTR		0	0
hsa-miR-186-5p	NM_003468	FZD5	5528	5561	0.923077	-23	1	0.0135184	0.515	2.81726	2.69824	-10.7522	18	33	13	3UTR		0	1
hsa-miR-186-5p	NM_001080475	PLEKHM3	517	551	0.846154	-19.5	1	0.00717011	0.618	-0.547809	-0.180817	-5.38561	19	34	8	CDS	MIRT045219	0	0
hsa-miR-186-5p	XM_011511163	PLEKHM3	517	551	0.923077	-19.5	1	0.00717011	0.618	0	0	-5.38561	19	34	8	CDS	MIRT045219	0	0
hsa-miR-186-5p	XM_011511163	PLEKHM3	455	503	0.846154	-16.7	1	0.0622066	0.471	0	0	-7.38222	20	48	11	5UTR	MIRT045219	0	0
hsa-miR-186-5p	NM_005896	IDH1	2117	2134	0.923077	-17.8	1	0.000251848	0.574	-0.0175071	1.56347	-10.5151	14	17	10	3UTR		0	0
hsa-miR-186-5p	NM_001282386	IDH1	2028	2045	0.884615	-17.8	1	0.000251848	0.574	4.2112	4.69829	-10.5151	14	17	10	3UTR		0	0
hsa-miR-186-5p	NM_001282387	IDH1	2185	2202	0.923077	-17.8	1	0.000251848	0.574	-0.0968626	0.194409	-10.5151	14	17	10	3UTR		0	0
hsa-miR-186-5p	XM_011510792	PIKFYVE	3684	3705	0.923077	-20	1	0.000426444	0.544	0	0	-9.54656	17	21	7	CDS		0	0
hsa-miR-186-5p	XM_011510792	PIKFYVE	1994	2015	0.923077	-17.6	0	0.00121273	0.471	0	0	-15.5666	16	21	11	CDS		0	0
hsa-miR-186-5p	NM_015040	PIKFYVE	7685	7724	0.923077	-23.4	1	0.0090667	0.412	0.134886	-0.0696322	-8.05661	20	25	9	3UTR		0	0
hsa-miR-186-5p	NM_001309516	PTH2R	717	743	0.846154	-17.9	1	0.0156475	0.574	3.23643	3.22874	-7.28438	19	26	11	CDS		0	0
hsa-miR-186-5p	NM_005048	PTH2R	587	639	0.923077	-18.2	1	0.0156475	0.574	3.17875	2.49913	-7.28438	19	27	11	CDS		0	0
hsa-miR-186-5p	NM_001039538	MAP2	1610	1625	0.884615	-20.4	0	8.5443e-06	0.588	6.3117	5.40252	-19.4239	14	15	14	CDS		1	1
hsa-miR-186-5p	NM_002374	MAP2	3967	3982	0.923077	-20.6	0	0.0662489	0.515	1.2332	1.56425	-16.5351	14	15	14	CDS		1	1
hsa-miR-186-5p	NM_002374	MAP2	5304	5319	0.846154	-20.4	0	1.44284e-05	0.588	6.3117	5.37835	-19.4239	14	15	14	CDS		1	1
hsa-miR-186-5p	NM_031845	MAP2	1236	1251	0.846154	-20.4	0	1.44284e-05	0.588	6.3117	5.37835	-19.4239	14	15	14	CDS		1	1
hsa-miR-186-5p	NM_032504	UNC80	7259	7273	1	-24.3	0	0.00062561	0.382	5.64606	4.60525	-19.4239	13	14	13	CDS		0	0
hsa-miR-186-5p	NM_182587	UNC80	7244	7258	1	-24.3	0	0.00062561	0.382	4.59743	5.40897	-19.4239	13	14	13	CDS		0	0
hsa-miR-186-5p	XM_017003888	UNC80	7253	7267	1	-24.3	0	0.00062561	0.382	0	0	-19.4239	13	14	13	CDS		0	0
hsa-miR-186-5p	NM_001278283	RPE	2869	2892	1	-17.8	1	0.0257237	0.75	0.445803	0.969606	-8.40586	18	23	8	3UTR		0	0
hsa-miR-186-5p	NM_001278282	RPE	2789	2812	1	-17.8	1	0.0257237	0.75	0.445803	0.969606	-8.40586	18	23	8	3UTR		0	0
hsa-miR-186-5p	NM_001318927	RPE	2882	2905	1	-17.8	1	0.0257237	0.75	0.445803	0.969606	-8.40586	18	23	8	3UTR		0	0
hsa-miR-186-5p	NM_199229	RPE	2784	2807	1	-17.8	1	0.0257237	0.75	0.42642	0.565669	-8.40586	18	23	8	3UTR		0	0
hsa-miR-186-5p	NM_001318929	RPE	2780	2803	1	-17.8	1	0.0257237	0.75	0.42642	0.565669	-8.40586	18	23	8	3UTR		0	0
hsa-miR-186-5p	NM_001278285	RPE	2697	2720	1	-17.8	1	0.0257237	0.75	0.445803	0.969606	-8.40586	18	23	8	3UTR		0	0
hsa-miR-186-5p	NM_006916	RPE	2758	2781	1	-17.8	1	0.0257237	0.75	0.445803	0.969606	-8.40586	18	23	8	3UTR		0	0
hsa-miR-186-5p	NM_001278288	RPE	2704	2727	1	-17.8	1	0.0257237	0.75	0.445803	0.969606	-8.40586	18	23	8	3UTR		0	0
hsa-miR-186-5p	NM_001278286	RPE	2713	2736	1	-17.8	1	0.0257237	0.75	0.445803	0.969606	-8.40586	18	23	8	3UTR		0	0
hsa-miR-186-5p	NM_001318930	RPE	2773	2796	1	-17.8	1	0.0257237	0.75	0.445803	0.969606	-8.40586	18	23	8	3UTR		0	0
hsa-miR-186-5p	NM_001307976	KANSL1L	259	306	0.923077	-17.5	1	0.00163923	0.515	1.54756	1.05937	-7.7949	19	47	8	CDS		0	0
hsa-miR-186-5p	NM_152519	KANSL1L	259	306	0.923077	-17.5	1	0.00163923	0.515	1.54756	1.05937	-7.7949	19	47	8	CDS		0	0
hsa-miR-186-5p	NM_001136575	LANCL1	1463	1511	1	-20.4	0	0.00797619	0.676	0.298724	0.164136	-14.5471	16	21	14	3UTR		0	0
hsa-miR-186-5p	NM_006055	LANCL1	1557	1605	1	-20.4	0	0.00797619	0.676	-0.0508567	-0.119502	-14.5471	16	21	14	3UTR		0	0
hsa-miR-186-5p	NM_001136574	LANCL1	1468	1516	0.923077	-20.4	0	0.00797619	0.676	0.292368	0.219751	-14.5471	16	21	14	3UTR		0	0
hsa-miR-186-5p	NM_001122633	CPS1	361	382	0.923077	-17.9	1	0.035979	0.544	5.11175	4.3954	-7.75705	17	21	6	CDS		0	0
hsa-miR-186-5p	NM_001875	CPS1	396	417	0.923077	-17.9	1	0.035979	0.544	4.70152	4.30934	-7.75705	17	21	6	CDS		0	0
hsa-miR-186-5p	NM_001079526	IKZF2	1534	1571	0.923077	-21.2	1	7.1721e-06	0.515	1.66077	1.8607	-5.83853	21	37	10	CDS		0	1
hsa-miR-186-5p	NM_001079526	IKZF2	2340	2374	0.846154	-17.8	1	0.00828144	0.618	2.61844	1.70646	-5.49511	19	34	11	3UTR		0	1
hsa-miR-186-5p	NM_016260	IKZF2	1465	1502	0.923077	-21.2	1	7.1721e-06	0.515	1.49417	1.28125	-5.83853	21	37	10	CDS		0	1
hsa-miR-186-5p	NM_016260	IKZF2	2271	2305	0.923077	-17.8	1	0.00828144	0.618	2.24529	1.76656	-5.49511	19	34	11	3UTR		0	1
hsa-miR-186-5p	XM_005246384	IKZF2	1575	1612	0.923077	-21.2	1	7.1721e-06	0.515	0	0	-5.83853	21	37	10	CDS		0	1
hsa-miR-186-5p	NM_024532	SPAG16	311	333	0.846154	-17.4	1	0.00128878	0.574	1.35935	2.37555	-8.05823	16	22	9	CDS		0	0
hsa-miR-186-5p	NM_001025436	SPAG16	311	333	0.846154	-17.4	1	0.00128878	0.574	3.26384	2.38246	-8.05823	16	22	9	CDS		0	0
hsa-miR-186-5p	NM_173076	ABCA12	2448	2495	0.923077	-22	1	0.129226	0.618	2.2863	4.10977	-3.93757	21	35	11	CDS		0	0
hsa-miR-186-5p	NM_015657	ABCA12	1446	1480	0.846154	-21.6	1	0.129226	0.618	4.93103	4.61218	-3.93757	21	34	11	CDS		0	0
hsa-miR-186-5p	NM_004044	ATIC	991	1020	0.846154	-19.1	1	7.80038e-06	0.485	5.59208	4.02843	-10.282	17	29	7	CDS		0	0
hsa-miR-186-5p	NM_001306132	FN1	6662	6689	0.923077	-19.2	1	0.0565211	0.529	4.69916	4.25822	-9.54656	17	27	13	CDS		0	0
hsa-miR-186-5p	NM_001306132	FN1	3631	3647	0.846154	-18.3	0	0.000974036	0.456	1.62933	3.64122	-17.1102	14	16	10	CDS		0	0
hsa-miR-186-5p	NM_001306131	FN1	3910	3932	0.923077	-20.4	1	0.000310682	0.471	4.06856	2.80405	-5.41313	18	22	14	CDS		0	0
hsa-miR-186-5p	NM_001306131	FN1	6737	6764	0.923077	-19.2	1	0.0565211	0.529	4.69916	4.25822	-9.54656	17	27	13	CDS		0	0
hsa-miR-186-5p	NM_001306131	FN1	3631	3647	0.846154	-18.3	0	0.000974036	0.456	3.60912	3.5837	-17.1102	14	16	10	CDS		0	0
hsa-miR-186-5p	NM_001306130	FN1	3910	3932	0.923077	-20.4	1	0.000310682	0.471	5.50984	4.76237	-5.41313	18	22	14	CDS		0	0
hsa-miR-186-5p	NM_001306130	FN1	6743	6770	0.923077	-19.2	1	0.0565211	0.529	4.69916	4.25822	-9.54656	17	27	13	CDS		0	0
hsa-miR-186-5p	NM_001306130	FN1	3631	3647	0.846154	-18.3	0	0.000974036	0.456	2.34276	2.88398	-17.1102	14	16	10	CDS		0	0
hsa-miR-186-5p	NM_001306129	FN1	3910	3932	0.923077	-20.4	1	0.000310682	0.471	3.01459	3.45662	-5.41313	18	22	14	CDS		0	0
hsa-miR-186-5p	NM_001306129	FN1	7280	7307	0.923077	-19.2	1	0.0565211	0.529	4.69916	4.25822	-9.54656	17	27	13	CDS		0	0
hsa-miR-186-5p	NM_001306129	FN1	3631	3647	0.923077	-18.3	0	0.000974036	0.456	5.30212	3.98145	-17.1102	14	16	10	CDS		0	0
hsa-miR-186-5p	NM_212474	FN1	3908	3930	0.923077	-20.4	1	0.000310682	0.471	4.22378	3.37098	-5.41313	18	22	14	CDS		0	0
hsa-miR-186-5p	NM_212474	FN1	6468	6495	0.923077	-19.2	1	0.0565211	0.529	4.57546	4.43745	-9.54656	17	27	13	CDS		0	0
hsa-miR-186-5p	NM_212474	FN1	3629	3645	0.923077	-18.3	0	0.000974036	0.456	3.38351	2.94649	-17.1102	14	16	10	CDS		0	0
hsa-miR-186-5p	NM_212476	FN1	3908	3930	0.846154	-20.4	1	0.000310682	0.471	4.48903	3.5548	-5.41313	18	22	14	CDS		0	0
hsa-miR-186-5p	NM_212476	FN1	6828	6855	0.923077	-19.2	1	0.0565211	0.529	4.57546	4.43745	-9.54656	17	27	13	CDS		0	0
hsa-miR-186-5p	NM_212476	FN1	3629	3645	0.846154	-18.3	0	0.000974036	0.456	2.45577	3.83705	-17.1102	14	16	10	CDS		0	0
hsa-miR-186-5p	NM_212478	FN1	3908	3930	0.923077	-20.4	1	0.000310682	0.471	1.26666	3.59307	-5.41313	18	22	14	CDS		0	0
hsa-miR-186-5p	NM_212478	FN1	6930	6957	0.923077	-19.2	1	0.0565211	0.529	4.57546	4.43745	-9.54656	17	27	13	CDS		0	0
hsa-miR-186-5p	NM_212478	FN1	3629	3645	0.846154	-18.3	0	0.000974036	0.456	2.66077	3.61213	-17.1102	14	16	10	CDS		0	0
hsa-miR-186-5p	NM_002026	FN1	3908	3930	0.923077	-20.4	1	0.000310682	0.471	2.9908	3.43388	-5.41313	18	22	14	CDS		0	0
hsa-miR-186-5p	NM_002026	FN1	7005	7032	0.923077	-19.2	1	0.0565211	0.529	4.57546	4.43745	-9.54656	17	27	13	CDS		0	0
hsa-miR-186-5p	NM_002026	FN1	3629	3645	0.923077	-18.3	0	0.000974036	0.456	5.93687	3.83812	-17.1102	14	16	10	CDS		0	0
hsa-miR-186-5p	NM_212482	FN1	3908	3930	0.846154	-20.4	1	0.000310682	0.471	5.00656	2.97321	-5.41313	18	22	14	CDS		0	0
hsa-miR-186-5p	NM_212482	FN1	7371	7398	0.923077	-19.2	1	0.0565211	0.529	4.7507	4.06558	-9.54656	17	27	13	CDS		0	0
hsa-miR-186-5p	NM_212482	FN1	3629	3645	0.846154	-18.3	0	0.000974036	0.456	2.77339	3.97249	-17.1102	14	16	10	CDS		0	0
hsa-miR-186-5p	NM_054034	FN1	646	665	0.846154	-16.6	0	0.0017263	0.412	4.61757	5.07533	-15.5666	15	19	10	CDS		0	0
hsa-miR-186-5p	NM_018000	MREG	947	974	0.846154	-20.4	1	0.000217537	0.485	0.410027	0.0269317	-4.957	20	27	10	3UTR		0	0
hsa-miR-186-5p	NM_001142310	TMEM169	519	563	0.846154	-19.6	0	0.00650938	0.515	2.48431	3.23391	-17.1102	15	18	8	CDS		0	0
hsa-miR-186-5p	XM_006712851	TMEM169	633	677	0.923077	-19.6	0	0.00650938	0.515	0	0	-17.1102	15	18	8	CDS		0	0
hsa-miR-186-5p	NM_020814	2020-03-04	3608	3627	1	-20.9	0	8.27444e-05	0.456	0.472433	0.932564	-15.5666	16	19	13	3UTR		0	0
hsa-miR-186-5p	NM_020814	2020-03-04	3451	3471	0.923077	-19.7	0	0.0842728	0.368	0.373759	0.692673	-12.9912	15	20	10	3UTR		0	0
hsa-miR-186-5p	NM_014140	SMARCAL1	3114	3164	0.923077	-19.6	1	0.0521895	0.574	0.0143278	1.03226	-3.93757	22	36	8	CDS		0	0
hsa-miR-186-5p	NM_001127207	SMARCAL1	2928	2978	0.846154	-19.6	1	0.0521895	0.574	1.14336	0.230374	-3.93757	22	36	8	CDS		0	0
hsa-miR-186-5p	NM_000599	IGFBP5	4507	4524	1	-19.2	1	0.00014147	0.426	1.69023	2.37368	-10.1962	15	17	9	3UTR	MIRT562136	0	0
hsa-miR-186-5p	XM_024453083	TNS1	5695	5742	1	-25.2	1	0.000190737	0.5	0	0	-7.38222	18	20	18	3UTR		0	0
hsa-miR-186-5p	XM_024453083	TNS1	2504	2524	0.923077	-21.9	1	0.00357081	0.382	0	0	-8.6833	16	20	10	CDS		0	0
hsa-miR-186-5p	XM_024453083	TNS1	9642	9662	0.923077	-20.1	0	0.00438553	0.456	0	0	-15.5666	15	20	9	3UTR		0	0
hsa-miR-186-5p	NM_022648	TNS1	5658	5705	0.923077	-25.2	1	0.000190737	0.5	5.40596	5.37863	-7.38222	18	20	18	3UTR		0	0
hsa-miR-186-5p	NM_022648	TNS1	2404	2424	0.923077	-21.9	1	0.00357081	0.382	0.160477	-0.33464	-8.6833	16	20	10	CDS		0	0
hsa-miR-186-5p	NM_001308023	TNS1	5386	5433	1	-25.2	1	0.000190737	0.5	4.79707	4.3727	-7.38222	18	20	18	3UTR		0	0
hsa-miR-186-5p	NM_001308023	TNS1	2195	2215	0.923077	-21.9	1	0.00357081	0.382	0.075635	-0.274189	-8.6833	16	20	10	CDS		0	0
hsa-miR-186-5p	NM_001308022	TNS1	5407	5454	1	-25.2	1	0.000190737	0.5	5.31234	4.70228	-7.38222	18	20	18	3UTR		0	0
hsa-miR-186-5p	NM_001308022	TNS1	2195	2215	0.923077	-21.9	1	0.00357081	0.382	0.075635	-0.274189	-8.6833	16	20	10	CDS		0	0
hsa-miR-186-5p	XM_017004813	TNS1	4748	4795	1	-25.2	1	0.000190737	0.5	0	0	-7.38222	18	20	18	3UTR		0	0
hsa-miR-186-5p	XM_017004813	TNS1	1275	1295	0.923077	-21.9	1	0.00357081	0.382	0	0	-8.6833	16	20	10	CDS		0	0
hsa-miR-186-5p	XM_017004813	TNS1	8695	8715	0.923077	-20.1	0	0.00438553	0.456	0	0	-15.5666	15	20	9	3UTR		0	0
hsa-miR-186-5p	NM_015488	PNKD	195	219	0.923077	-18.9	1	8.86744e-05	0.353	3.04214	2.8031	-8.33988	14	19	10	CDS		0	0
hsa-miR-186-5p	NM_001077399	PNKD	177	219	0.923077	-18.9	1	8.86744e-05	0.353	0.497936	2.69635	-8.33988	14	19	10	CDS		0	0
hsa-miR-186-5p	NM_022152	TMBIM1	2075	2091	0.923077	-15.9	1	1.50252e-05	0.5	2.25709	1.77516	-9.384	14	16	12	3UTR		0	0
hsa-miR-186-5p	NM_001321430	TMBIM1	2176	2192	0.923077	-15.9	1	1.50252e-05	0.5	1.31002	1.54499	-9.384	14	16	12	3UTR		0	0
hsa-miR-186-5p	NM_020935	USP37	3421	3437	1	-17.5	1	4.29628e-06	0.5	0.212034	0.507552	-9.54656	15	16	15	3UTR		1	1
hsa-miR-186-5p	XM_005246720	USP37	2074	2098	0.846154	-19.3	1	0.00125033	0.544	0	0	-6.01339	18	24	6	CDS		1	1
hsa-miR-186-5p	XM_005246720	USP37	3493	3509	0.923077	-17.5	1	4.29628e-06	0.5	0	0	-9.54656	15	16	15	3UTR		1	1
hsa-miR-186-5p	XM_005246721	USP37	1966	1990	0.846154	-19.3	1	0.00125033	0.544	0	0	-6.01339	18	24	6	CDS		1	1
hsa-miR-186-5p	XM_005246721	USP37	3385	3401	0.923077	-17.5	1	4.29628e-06	0.5	0	0	-9.54656	15	16	15	3UTR		1	1
hsa-miR-186-5p	XM_005246724	USP37	2002	2026	0.846154	-19.3	1	0.00125033	0.544	0	0	-6.01339	18	24	6	CDS		1	1
hsa-miR-186-5p	XM_005246724	USP37	3355	3371	0.923077	-17.5	1	4.29628e-06	0.5	0	0	-9.54656	15	16	15	3UTR		1	1
hsa-miR-186-5p	NM_032726	PLCD4	2604	2619	0.846154	-20.1	0	1.75533e-05	0.456	0.0542428	-0.00606195	-19.4239	14	15	14	CDS		0	0
hsa-miR-186-5p	NM_032726	PLCD4	905	925	0.923077	-18	1	0.00514314	0.544	3.39398	3.34768	-9.54656	16	20	12	CDS		0	0
hsa-miR-186-5p	XM_017005116	PLCD4	2662	2677	0.846154	-20.1	0	1.75533e-05	0.456	0	0	-19.4239	14	15	14	CDS		0	0
hsa-miR-186-5p	XM_011511789	ZNF142	956	973	1	-21.4	0	0.0692589	0.471	0	0	-15.5666	15	17	11	CDS		0	0
hsa-miR-186-5p	XM_011511789	ZNF142	3020	3034	0.846154	-18.7	0	0.00504149	0.515	0	0	-19.6569	12	14	7	CDS		0	0
hsa-miR-186-5p	NM_001105537	ZNF142	788	805	1	-21.4	0	0.0692589	0.471	0.574323	0.384942	-15.5666	15	17	11	CDS		0	0
hsa-miR-186-5p	NM_022453	RNF25	1149	1163	0.846154	-19.4	0	3.73747e-06	0.324	2.15359	3.06784	-17.1102	13	14	13	CDS		0	0
hsa-miR-186-5p	XM_006712875	TTLL4	4237	4253	1	-22.9	0	0.00481769	0.544	0	0	-17.1102	15	16	15	3UTR		0	0
hsa-miR-186-5p	XM_006712875	TTLL4	4684	4701	0.923077	-22.4	0	0.000257102	0.5	0	0	-15.5666	16	17	16	3UTR		0	0
hsa-miR-186-5p	NM_014640	TTLL4	4324	4340	1	-22.9	0	0.00481769	0.544	0.162712	0.791339	-17.1102	15	16	15	3UTR		0	0
hsa-miR-186-5p	NM_014640	TTLL4	4771	4788	0.846154	-22.4	0	0.000257102	0.5	0.214788	0.00183553	-15.5666	16	17	16	3UTR		0	0
hsa-miR-186-5p	XM_017004343	PRKAG3	841	860	0.846154	-18.1	1	1.5235e-05	0.515	0	0	-10.3719	17	19	15	CDS		0	0
hsa-miR-186-5p	XM_017004343	PRKAG3	3979	4023	0.846154	-20.6	1	0.00679581	0.382	0	0	-13.6656	17	20	10	3UTR		0	0
hsa-miR-186-5p	NM_017431	PRKAG3	827	846	0.846154	-18.1	1	1.5235e-05	0.515	3.3499	2.77444	-10.3719	17	19	15	CDS		0	0
hsa-miR-186-5p	NM_017431	PRKAG3	1298	1318	0.846154	-16.8	1	6.72242e-07	0.397	4.91091	3.65446	-12.9166	15	20	12	CDS		0	0
hsa-miR-186-5p	NM_003936	CDK5R2	242	268	0.846154	-18.6	0	0.00171569	0.206	0.937929	0.961185	-17.3433	12	14	12	CDS		0	0
hsa-miR-186-5p	NM_057093	CRYBA2	250	296	0.846154	-18.1	1	8.12534e-05	0.294	4.83636	3.98958	-9.54656	18	46	8	CDS		0	0
hsa-miR-186-5p	NM_057093	CRYBA2	167	187	0.846154	-17.2	1	0.000157672	0.338	4.86213	3.79906	-9.87071	17	20	9	5UTR		0	0
hsa-miR-186-5p	NM_002181	IHH	1995	2017	1	-25	1	0.000376919	0.559	0.764893	0.689142	-7.62729	18	22	11	3UTR		0	0
hsa-miR-186-5p	NM_024782	NHEJ1	1008	1028	0.846154	-15.6	0	0.0104603	0.5	0.180703	0.615728	-12.9912	15	20	9	CDS		0	0
hsa-miR-186-5p	NM_144712	SLC23A3	1347	1390	0.923077	-22.5	1	0.000103728	0.456	0.287799	2.24577	-10.9277	15	19	13	CDS		0	0
hsa-miR-186-5p	NM_001144889	SLC23A3	1698	1741	0.923077	-22.5	1	0.000103728	0.456	0.287799	2.24577	-10.9277	15	19	13	CDS		0	0
hsa-miR-186-5p	NM_001144890	SLC23A3	1722	1765	1	-22.5	1	0.000103728	0.456	1.96368	2.41256	-10.9277	15	19	13	CDS		0	0
hsa-miR-186-5p	NM_001321389	CNPPD1	958	976	0.846154	-17.9	1	0.00113371	0.441	0.406716	0.923169	-8.76339	15	18	12	CDS		0	0
hsa-miR-186-5p	NM_015680	CNPPD1	695	713	0.846154	-17.9	1	0.00113371	0.441	2.65293	1.12541	-8.76339	15	18	12	CDS		0	0
hsa-miR-186-5p	NM_024293	RETREG2	4492	4514	0.807692	-19.2	0	0.054497	0.515	0.0835544	0.096115	-14.5333	17	22	12	3UTR	MIRT021098	0	0
hsa-miR-186-5p	NM_024085	ATG9A	368	389	0.923077	-21.7	1	8.22074e-05	0.515	1.00193	0.740563	-8.02794	18	21	13	CDS		0	0
hsa-miR-186-5p	NM_024085	ATG9A	3559	3575	0.884615	-21.7	0	8.86633e-06	0.324	3.30057	2.67408	-15.5666	14	16	10	3UTR		0	0
hsa-miR-186-5p	NM_001077198	ATG9A	420	441	0.923077	-21.7	1	8.22074e-05	0.515	2.60785	0.595765	-8.02794	18	21	13	CDS		0	0
hsa-miR-186-5p	NM_001077198	ATG9A	3611	3627	0.807692	-21.7	0	8.86633e-06	0.324	2.85005	2.13346	-15.5666	14	16	10	3UTR		0	0
hsa-miR-186-5p	NM_018089	ANKZF1	1472	1487	0.923077	-20.6	0	0.0133711	0.544	0.229083	0.985807	-17.9671	13	15	7	CDS	MIRT045168	0	0
hsa-miR-186-5p	NM_018089	ANKZF1	1383	1408	1	-18.6	1	0.00103109	0.471	2.48128	2.05109	-7.23797	18	25	12	CDS	MIRT045168	0	0
hsa-miR-186-5p	NM_001282792	ANKZF1	1078	1093	0.923077	-20.6	0	0.0133711	0.544	0.229083	0.985807	-17.9671	13	15	7	CDS	MIRT045168	0	0
hsa-miR-186-5p	NM_001282792	ANKZF1	989	1014	1	-18.6	1	0.00103109	0.471	2.48128	2.05109	-7.23797	18	25	12	CDS	MIRT045168	0	0
hsa-miR-186-5p	NM_001042410	ANKZF1	1399	1414	0.923077	-20.6	0	0.0133711	0.544	3.00781	1.48991	-17.9671	13	15	7	CDS	MIRT045168	0	0
hsa-miR-186-5p	NM_001042410	ANKZF1	1310	1335	0.846154	-18.6	1	0.00103109	0.471	1.50081	0.441193	-7.23797	18	25	12	CDS	MIRT045168	0	0
hsa-miR-186-5p	NM_001355221	TUBA4B	86	133	0.846154	-18.9	1	0.000371757	0.397	1.29976	0.463893	-5.49511	21	28	10	5UTR		0	0
hsa-miR-186-5p	NM_006736	DNAJB2	528	560	0.923077	-24.1	1	9.88625e-06	0.426	2.57122	2.80336	-3.93757	21	32	12	CDS		0	0
hsa-miR-186-5p	NM_001039550	DNAJB2	502	560	0.923077	-24.4	1	9.88625e-06	0.426	3.79093	2.91892	-3.93757	21	33	12	CDS		0	0
hsa-miR-186-5p	NM_001199763	PTPRN	3316	3331	0.846154	-17.9	0	0.0243938	0.412	2.42641	2.60362	-17.1102	14	15	14	3UTR		0	0
hsa-miR-186-5p	NM_001199763	PTPRN	1815	1834	1	-17.7	0	0.016681	0.412	2.06001	1.64254	-12.9912	14	19	11	CDS		0	0
hsa-miR-186-5p	NM_002846	PTPRN	3403	3418	0.846154	-17.9	0	0.0243938	0.412	2.42641	2.60362	-17.1102	14	15	14	3UTR		0	0
hsa-miR-186-5p	NM_002846	PTPRN	1902	1921	1	-17.7	0	0.016681	0.412	3.39245	2.83862	-12.9912	14	19	11	CDS		0	0
hsa-miR-186-5p	NM_001199764	PTPRN	2195	2210	0.846154	-18.4	0	1.32311e-06	0.412	2.54971	0.370266	-17.1102	13	15	11	CDS		0	0
hsa-miR-186-5p	NM_001199764	PTPRN	3145	3188	0.923077	-18.2	0	0.0243938	0.412	0.780482	1.44922	-17.1102	14	16	14	3UTR		0	0
hsa-miR-186-5p	NM_001199764	PTPRN	1672	1691	1	-17.7	0	0.016681	0.412	1.64343	3.47794	-12.9912	14	19	11	CDS		0	0
hsa-miR-186-5p	NM_001007089	RESP18	712	755	0.923077	-23.4	1	9.22929e-07	0.529	-0.140958	-0.229687	-4.957	18	24	7	3UTR		0	0
hsa-miR-186-5p	NM_001319121	DNPEP	630	647	0.923077	-15.9	0	2.49887e-05	0.397	4.1691	3.7586	-20.4803	13	17	9	CDS		0	0
hsa-miR-186-5p	NM_001927	DES	1909	1929	0.846154	-21.7	0	0.0196406	0.324	0.146835	-0.224833	-12.9912	16	20	10	3UTR		0	0
hsa-miR-186-5p	NM_018674	ASIC4	2455	2488	0.846154	-20.4	0	6.88638e-08	0.441	-0.230507	0.561123	-12.9912	15	20	10	3UTR		0	0
hsa-miR-186-5p	NM_182847	ASIC4	2398	2431	0.846154	-20.4	0	6.88638e-08	0.441	-0.230507	0.561123	-12.9912	15	20	10	3UTR		0	0
hsa-miR-186-5p	NM_002191	INHA	353	385	1	-22.9	1	0.00023172	0.412	0.635734	2.59375	-6.51454	19	26	9	CDS		0	0
hsa-miR-186-5p	NM_052902	STK11IP	2508	2524	0.923077	-22.5	1	3.89374e-05	0.426	3.87479	1.73555	-12.9166	15	16	15	CDS		0	0
hsa-miR-186-5p	NM_004438	EPHA4	251	271	0.846154	-20.4	0	9.94095e-06	0.515	3.20265	2.96408	-15.5666	16	20	11	CDS		0	0
hsa-miR-186-5p	NM_001127366	PAX3	1133	1153	0.846154	-22.1	1	7.37767e-05	0.426	0.285671	0.586283	-13.915	16	20	11	CDS		0	1
hsa-miR-186-5p	NM_181460	PAX3	1136	1156	0.923077	-22.1	1	7.37767e-05	0.426	0.276613	0.68343	-13.915	16	20	11	CDS		0	1
hsa-miR-186-5p	NM_181461	PAX3	1136	1156	0.923077	-22.1	1	7.37767e-05	0.426	0.276613	0.68343	-13.915	16	20	11	CDS		0	1
hsa-miR-186-5p	NM_181459	PAX3	1136	1156	0.923077	-22.1	1	7.37767e-05	0.426	0.276613	0.68343	-13.915	16	20	11	CDS		0	1
hsa-miR-186-5p	NM_181458	PAX3	1136	1156	0.923077	-22.1	1	7.37767e-05	0.426	0.276613	0.68343	-13.915	16	20	11	CDS		0	1
hsa-miR-186-5p	NM_000438	PAX3	872	891	0.846154	-16.6	0	0.00153404	0.471	6.73885	5.67347	-12.9912	14	19	10	CDS		0	1
hsa-miR-186-5p	NM_005687	FARSB	508	527	0.846154	-16.3	1	0.000126301	0.588	0.126205	0.0666463	-10.7891	16	19	11	CDS		0	0
hsa-miR-186-5p	NM_058165	MOGAT1	837	853	0.846154	-17	1	7.2135e-05	0.544	3.65563	3.44296	-5.9255	15	16	15	CDS		0	0
hsa-miR-186-5p	NM_003469	SCG2	525	541	0.923077	-21.1	1	8.26506e-05	0.544	2.55881	2.62996	-14.685	15	16	15	CDS		0	0
hsa-miR-186-5p	XM_011510600	AP1S3	540	584	0.846154	-17.6	1	0.0115849	0.706	0	0	-4.90607	19	44	11	3UTR		0	1
hsa-miR-186-5p	NM_020830	WDFY1	1708	1735	0.923077	-21.8	1	5.24587e-06	0.412	0.229228	-0.16523	-4.957	20	27	11	3UTR		0	0
hsa-miR-186-5p	NM_020830	WDFY1	4128	4154	0.923077	-18.3	1	0.00641568	0.691	4.60247	3.56854	-4.957	20	26	8	3UTR		0	0
hsa-miR-186-5p	NM_001136528	SERPINE2	1097	1109	0.846154	-19.2	0	9.06533e-06	0.441	3.11869	3.96629	-21.7228	11	12	11	CDS		0	1
hsa-miR-186-5p	NM_006216	SERPINE2	1097	1109	0.846154	-19.2	0	9.06533e-06	0.441	3.89735	4.02488	-21.7228	11	12	11	CDS		0	1
hsa-miR-186-5p	NM_001136530	SERPINE2	1027	1039	0.846154	-19.2	0	9.06533e-06	0.441	3.71425	3.86033	-21.7228	11	12	11	CDS		0	1
hsa-miR-186-5p	NM_001136530	SERPINE2	1051	1107	0.846154	-18	1	0.000661134	0.603	3.32508	3.92335	-4.957	19	56	7	CDS		0	1
hsa-miR-186-5p	XM_006712800	CUL3	575	593	0.846154	-17.2	1	0.0867964	0.559	0	0	-11.0902	15	18	10	CDS		1	0
hsa-miR-186-5p	NM_014689	DOCK10	789	819	0.923077	-19.4	1	0.105024	0.529	4.3632	4.60039	-6.74759	18	22	12	CDS		0	0
hsa-miR-186-5p	NM_014689	DOCK10	3959	3978	0.846154	-18.6	1	0.00916946	0.559	3.11342	3.37901	-11.1389	16	19	9	CDS		0	0
hsa-miR-186-5p	NM_001290263	DOCK10	646	676	0.846154	-19.4	1	0.105024	0.529	-0.135261	0.859986	-6.74759	18	22	12	CDS		0	0
hsa-miR-186-5p	NM_000092	COL4A4	2094	2110	0.923077	-25.8	0	0.0227548	0.485	-0.439822	-0.534913	-17.1102	15	16	15	CDS		0	0
hsa-miR-186-5p	NM_000092	COL4A4	1674	1689	0.897436	-23.7	0	6.18113e-06	0.441	-0.118522	-0.372122	-19.4239	14	15	14	CDS		0	0
hsa-miR-186-5p	NM_000092	COL4A4	3441	3457	0.846154	-20.9	0	0.000228785	0.397	0.636508	0.554449	-17.1102	14	16	11	CDS		0	0
hsa-miR-186-5p	NM_000091	COL4A3	2088	2107	0.846154	-22.3	1	3.14022e-05	0.353	1.62664	1.58513	-11.0902	16	19	9	CDS		0	0
hsa-miR-186-5p	NM_000091	COL4A3	5751	5785	0.923077	-22.5	1	3.10238e-05	0.559	0.0862471	0.0546739	-8.52714	19	34	12	3UTR		0	0
hsa-miR-186-5p	NM_000091	COL4A3	3699	3718	0.923077	-21.7	1	2.07895e-05	0.397	1.8588	2.32157	-12.784	16	19	14	CDS		0	0
hsa-miR-186-5p	NM_001277061	MFF	432	458	0.846154	-17.4	1	0.0326898	0.603	2.62091	2.44591	-9.07604	19	26	9	5UTR	MIRT544996	0	0
hsa-miR-186-5p	NM_001277067	MFF	155	181	0.846154	-17.4	1	0.0326898	0.603	1.98142	2.25334	-9.07604	19	26	9	5UTR	MIRT544996	0	0
hsa-miR-186-5p	NM_001135187	AGFG1	3464	3485	0.923077	-17	1	0.0476728	0.559	0.636004	0.191796	-9.95919	17	21	12	3UTR		1	1
hsa-miR-186-5p	NM_004504	AGFG1	3398	3419	0.923077	-17	1	0.0476728	0.559	0.636004	0.191796	-9.95919	17	21	12	3UTR		1	1
hsa-miR-186-5p	NM_001135188	AGFG1	3392	3413	0.923077	-17	1	0.0476728	0.559	0.636004	0.191796	-9.95919	17	21	12	3UTR		1	1
hsa-miR-186-5p	NM_001135189	AGFG1	3278	3299	0.923077	-17	1	0.0476728	0.559	0.636004	0.191796	-9.95919	17	21	12	3UTR		1	1
hsa-miR-186-5p	NM_198903	GABRG2	3812	3831	0.846154	-15.8	1	0.0272423	0.662	2.15048	1.50824	-10.0445	14	19	9	3UTR		0	0
hsa-miR-186-5p	NM_198904	GABRG2	3692	3711	0.846154	-15.8	1	0.0272423	0.662	0.650667	1.13214	-10.0445	14	19	9	3UTR		0	0
hsa-miR-186-5p	NM_000816	GABRG2	3668	3687	0.846154	-15.8	1	0.0272423	0.662	2.15048	1.50824	-10.0445	14	19	9	3UTR		0	0
hsa-miR-186-5p	NM_001142556	HMMR	656	683	0.923077	-17.8	1	0.00194112	0.691	1.64937	2.0862	-6.51454	19	27	9	CDS		0	0
hsa-miR-186-5p	NM_012484	HMMR	653	680	0.923077	-17.8	1	0.00194112	0.691	1.64937	2.0862	-6.51454	19	27	9	CDS		0	0
hsa-miR-186-5p	NM_012485	HMMR	608	635	0.923077	-17.8	1	0.00194112	0.691	1.64937	2.0862	-6.51454	19	27	9	CDS		0	0
hsa-miR-186-5p	NM_001142557	HMMR	429	456	0.923077	-17.8	1	0.00194112	0.691	1.64937	2.0862	-6.51454	19	27	9	CDS		0	0
hsa-miR-186-5p	NM_182796	MAT2B	348	394	0.923077	-21.7	1	0.000220941	0.471	4.96025	2.65931	-7.24999	16	19	11	CDS		0	0
hsa-miR-186-5p	NM_013283	MAT2B	211	255	1	-21.7	1	7.8187e-05	0.471	3.79385	4.12518	-7.24999	16	19	11	CDS		0	0
hsa-miR-186-5p	NM_001080428	TENM2	8346	8364	0.923077	-17.9	0	0.00600925	0.456	3.48398	2.69559	-15.5666	15	18	11	3UTR		0	0
hsa-miR-186-5p	NM_024594	PANK3	3044	3064	1	-20.9	1	0.000201271	0.647	0.0765827	0.342561	-10.603	16	20	12	3UTR	MIRT566551	0	0
hsa-miR-186-5p	NM_003062	SLIT3	7950	7967	0.846154	-17.8	0	0.00194217	0.5	6.21703	5.79734	-19.4239	14	17	9	3UTR		0	0
hsa-miR-186-5p	NM_003062	SLIT3	4778	4793	0.846154	-17.6	0	8.51131e-05	0.456	3.42026	3.28137	-22.2487	13	15	11	CDS		0	0
hsa-miR-186-5p	NM_003062	SLIT3	8968	8981	0.923077	-17.4	0	0.00586864	0.471	4.58874	3.9645	-21.7228	12	13	12	3UTR		0	0
hsa-miR-186-5p	NM_001271946	SLIT3	7971	7988	0.846154	-17.8	0	0.00194217	0.5	6.21703	5.79734	-19.4239	14	17	9	3UTR		0	0
hsa-miR-186-5p	NM_001271946	SLIT3	4799	4814	0.846154	-17.6	0	8.51131e-05	0.456	3.20137	3.46053	-22.2487	13	15	11	CDS		0	0
hsa-miR-186-5p	NM_001271946	SLIT3	8989	9002	0.923077	-17.4	0	0.00586864	0.471	4.58874	3.9645	-21.7228	12	13	12	3UTR		0	0
hsa-miR-186-5p	NM_004946	DOCK2	1956	1982	0.897436	-17	1	0.0872262	0.574	6.14186	4.58684	-10.282	17	26	10	CDS		0	1
hsa-miR-186-5p	NM_001129891	FAM196B	757	780	0.923077	-22.1	1	0.00142723	0.588	-0.01389	-0.191493	-7.0388	19	23	9	5UTR		0	0
hsa-miR-186-5p	NM_001129891	FAM196B	1337	1353	0.923077	-18.1	0	0.00364482	0.544	1.79925	1.59685	-19.4239	14	16	12	5UTR		0	0
hsa-miR-186-5p	NM_012188	FOXI1	1617	1640	0.923077	-21.8	1	0.00509061	0.5	-0.321587	-0.0290338	-11.9455	18	23	8	3UTR		0	0
hsa-miR-186-5p	NM_144769	FOXI1	1332	1355	0.923077	-21.8	1	0.00509061	0.5	-0.321587	-0.0290338	-11.9455	18	23	8	3UTR		0	0
hsa-miR-186-5p	NM_005565	LCP2	3267	3288	0.923077	-17.3	1	0.000420004	0.574	3.4488	1.81892	-10.8357	17	21	9	3UTR		0	0
hsa-miR-186-5p	NM_004137	KCNMB1	463	497	0.846154	-21.2	1	0.000165299	0.382	0.0349522	-0.107863	-7.38222	20	34	10	CDS		0	0
hsa-miR-186-5p	NM_014211	GABRP	2520	2556	0.846154	-20.4	1	0.000379261	0.544	0.146897	0.228815	-10.603	15	18	11	3UTR		0	0
hsa-miR-186-5p	NM_001291985	GABRP	2332	2368	0.846154	-20.4	1	0.000379261	0.544	0.142337	0.237594	-10.603	15	18	11	3UTR		0	0
hsa-miR-186-5p	NM_022897	RANBP17	3500	3514	0.923077	-17.8	0	0.000471659	0.544	1.49378	1.2922	-17.3919	13	14	13	3UTR		0	0
hsa-miR-186-5p	XM_017009746	RANBP17	2079	2095	0.923077	-15.7	1	0.10749	0.662	0	0	-16.4904	14	16	12	3UTR		0	0
hsa-miR-186-5p	NM_001037738	NPM1	1052	1072	1	-20.3	0	0.0140055	0.588	0.656145	0.7653	-17.1102	15	20	8	3UTR		0	0
hsa-miR-186-5p	NM_033645	FBXW11	1844	1866	0.846154	-20.5	1	0.0004527	0.515	1.66919	2.49085	-7.80367	17	22	8	CDS		0	1
hsa-miR-186-5p	NM_033645	FBXW11	3877	3890	1	-19.5	0	3.0257e-05	0.441	6.71871	6.27649	-21.7228	12	13	12	3UTR		0	1
hsa-miR-186-5p	NM_033644	FBXW11	1907	1929	0.846154	-20.5	1	0.0004527	0.515	2.29844	1.86462	-7.80367	17	22	8	CDS		0	1
hsa-miR-186-5p	NM_033644	FBXW11	3940	3953	1	-19.5	0	3.0257e-05	0.441	5.91869	5.97469	-21.7228	12	13	12	3UTR		0	1
hsa-miR-186-5p	NM_012300	FBXW11	1946	1968	0.846154	-20.5	1	0.0004527	0.515	3.06081	2.02435	-7.80367	17	22	8	CDS		0	1
hsa-miR-186-5p	NM_012300	FBXW11	3979	3992	1	-19.5	0	3.0257e-05	0.441	5.11025	5.24078	-21.7228	12	13	12	3UTR		0	1
hsa-miR-186-5p	NM_005990	STK10	5328	5349	0.846154	-18.3	1	0.00107872	0.529	3.17238	4.60492	-4.84971	18	21	7	3UTR		0	0
hsa-miR-186-5p	NM_005990	STK10	2522	2537	0.846154	-18.6	0	0.000106457	0.353	-0.329967	-0.0871732	-20.3924	11	15	6	CDS		0	0
hsa-miR-186-5p	NM_001171183	EFCAB9	323	361	0.923077	-17.9	1	0.000126474	0.544	1.94672	1.48356	-10.3719	15	17	15	CDS		0	0
hsa-miR-186-5p	NM_152277	UBTD2	214	234	1	-17.9	0	0.0204532	0.588	1.00319	0.886148	-17.1102	15	20	10	CDS		0	0
hsa-miR-186-5p	NM_001308175	SH3PXD2B	826	846	0.846154	-18	0	0.0206623	0.5	5.18923	4.76571	-17.1102	15	20	10	CDS		0	0
hsa-miR-186-5p	NM_001017995	SH3PXD2B	5769	5789	0.923077	-20.6	1	0.00237727	0.559	4.08646	3.15602	-11.0902	17	20	15	3UTR		0	0
hsa-miR-186-5p	NM_001142651	NEURL1B	2231	2247	0.846154	-19.9	0	1.0058e-07	0.368	-0.00689537	0.0674436	-19.4239	14	16	11	3UTR		0	0
hsa-miR-186-5p	NM_001308178	NEURL1B	1511	1527	0.846154	-19.9	0	1.0058e-07	0.368	-0.00689537	0.0674436	-19.4239	14	16	11	3UTR		0	0
hsa-miR-186-5p	NM_001308177	NEURL1B	1685	1701	0.846154	-19.9	0	1.0058e-07	0.368	-0.00689537	0.0674436	-19.4239	14	16	11	3UTR		0	0
hsa-miR-186-5p	NM_001168394	CREBRF	1824	1847	0.923077	-19.3	1	0.00285331	0.574	-0.0317512	0.435456	-7.2559	17	23	6	3UTR	MIRT045087	1	1
hsa-miR-186-5p	NM_001168393	CREBRF	1820	1843	0.923077	-19.3	1	0.00285331	0.574	-0.0317512	0.435456	-7.2559	17	23	6	3UTR	MIRT045087	1	1
hsa-miR-186-5p	NM_004387	NKX2-5	1365	1385	1	-18.4	1	0.000650284	0.426	4.57496	3.47558	-9.49563	16	20	10	3UTR		0	0
hsa-miR-186-5p	NM_001166176	NKX2-5	1620	1640	1	-18.4	1	0.000650284	0.426	4.57496	3.47558	-9.49563	16	20	10	3UTR		0	0
hsa-miR-186-5p	NM_001166175	NKX2-5	1657	1677	1	-18.4	1	0.000650284	0.426	4.57496	3.47558	-9.49563	16	20	10	3UTR		0	0
hsa-miR-186-5p	XM_017009071	NKX2-5	827	844	0.846154	-17.8	1	0.00273462	0.368	0	0	-11.6925	15	17	11	3UTR		0	0
hsa-miR-186-5p	NM_030627	CPEB4	3265	3277	0.846154	-18.1	0	0.00909066	0.544	5.25074	6.47502	-20.4803	11	12	11	CDS		0	0
hsa-miR-186-5p	NM_001308189	CPEB4	3214	3226	0.846154	-18.1	0	0.00909066	0.544	5.25074	6.47502	-20.4803	11	12	11	CDS		0	0
hsa-miR-186-5p	NM_001308189	CPEB4	2537	2573	0.846154	-18.3	1	0.000927286	0.529	4.03668	5.16428	-9.54656	16	36	9	CDS		0	0
hsa-miR-186-5p	NM_001308191	CPEB4	3190	3202	0.846154	-18.1	0	0.00909066	0.544	5.25074	6.47502	-20.4803	11	12	11	CDS		0	0
hsa-miR-186-5p	NM_001308192	CPEB4	843	855	0.846154	-18.1	0	0.00909066	0.544	6.73061	6.28873	-20.4803	11	12	11	CDS		0	0
hsa-miR-186-5p	NM_001308193	CPEB4	792	804	0.846154	-18.1	0	0.00909066	0.544	6.73061	6.28873	-20.4803	11	12	11	CDS		0	0
hsa-miR-186-5p	NM_015980	NSG2	563	582	0.923077	-21.6	1	0.00174057	0.471	6.506	5.00961	-12.6708	14	19	11	CDS		1	0
hsa-miR-186-5p	NM_000794	DRD1	2561	2584	0.846154	-20.1	1	8.34463e-05	0.632	5.23668	3.28923	-10.0938	16	23	6	3UTR		0	0
hsa-miR-186-5p	NM_022754	SFXN1	127	140	0.923077	-16.4	0	1.15965e-06	0.279	7.90383	3.85202	-18.0787	12	13	12	5UTR		0	0
hsa-miR-186-5p	NM_001131055	HRH2	1415	1430	0.846154	-16.5	0	0.00543865	0.485	2.57027	3.32069	-19.4239	13	15	11	CDS		0	0
hsa-miR-186-5p	NM_001308196	SIMC1	139	162	0.923077	-18	1	0.00120506	0.368	2.21421	0.802083	-11.3719	15	23	9	5UTR		0	0
hsa-miR-186-5p	NM_198567	SIMC1	139	162	0.923077	-18	1	0.00120506	0.368	2.21421	0.802083	-11.3719	15	23	9	5UTR		0	0
hsa-miR-186-5p	NM_014613	FAF2	1710	1730	0.884615	-20.3	1	4.62024e-08	0.529	1.92827	0.846537	-9.54656	17	20	9	3UTR		0	0
hsa-miR-186-5p	NM_003085	SNCB	616	647	0.846154	-20.5	1	1.12912e-05	0.441	2.98275	1.06923	-13.6656	16	20	12	CDS		0	0
hsa-miR-186-5p	NM_001318034	SNCB	731	762	0.807692	-20.5	1	1.12912e-05	0.441	3.09663	2.77885	-13.6656	16	20	12	CDS		0	0
hsa-miR-186-5p	NM_001001502	SNCB	773	804	0.884615	-20.5	1	1.12912e-05	0.441	3.2608	3.01955	-13.6656	16	20	12	CDS		0	0
hsa-miR-186-5p	XM_006714916	SNCB	1055	1086	0.923077	-20.5	1	1.12912e-05	0.441	0	0	-13.6656	16	20	12	CDS		0	0
hsa-miR-186-5p	NM_012171	TSPAN17	480	496	0.871795	-18.7	0	5.06883e-05	0.426	7.22891	4.56386	-18.0787	12	16	7	CDS		0	0
hsa-miR-186-5p	NM_130465	TSPAN17	480	496	0.871795	-18.7	0	5.06883e-05	0.426	7.22891	4.56386	-18.0787	12	16	7	CDS		0	0
hsa-miR-186-5p	NM_001006616	TSPAN17	480	496	0.871795	-18.7	0	5.06883e-05	0.426	7.22891	4.56386	-18.0787	12	16	7	CDS		0	0
hsa-miR-186-5p	NM_002115	HK3	24	49	0.846154	-18.9	1	2.17104e-05	0.456	1.48836	2.11853	-8.4155	18	25	8	5UTR		0	0
hsa-miR-186-5p	NM_001199298	UIMC1	430	468	0.846154	-18.2	0	0.00420527	0.441	1.08811	1.62908	-17.1102	14	16	14	CDS		0	0
hsa-miR-186-5p	NM_001317961	UIMC1	541	579	0.846154	-18.2	0	0.00420527	0.441	2.57008	0.952245	-17.1102	14	16	14	CDS		0	0
hsa-miR-186-5p	NM_016290	UIMC1	467	482	0.846154	-17.9	0	0.00420527	0.441	0.402796	0.941798	-17.1102	14	15	14	CDS		0	0
hsa-miR-186-5p	XM_017009579	UIMC1	341	356	0.846154	-17.9	0	0.00420527	0.441	0	0	-17.1102	14	15	14	5UTR		0	0
hsa-miR-186-5p	NM_012279	ZNF346	3760	3779	0.923077	-22.4	1	0.000102297	0.456	0.0977185	-0.261016	-8.82818	17	19	12	3UTR		0	0
hsa-miR-186-5p	NM_012279	ZNF346	2911	2929	0.846154	-18.6	1	0.0296648	0.544	-0.269286	0.156411	-14.722	15	18	8	3UTR		0	0
hsa-miR-186-5p	NM_001308214	ZNF346	3664	3683	0.923077	-22.4	1	0.000102297	0.456	0.0977185	-0.261016	-8.82818	17	19	12	3UTR		0	0
hsa-miR-186-5p	NM_001308214	ZNF346	2815	2833	0.846154	-18.6	1	0.0296648	0.544	-0.269286	0.156411	-14.722	15	18	8	3UTR		0	0
hsa-miR-186-5p	NM_001308218	ZNF346	3466	3485	0.923077	-22.4	1	0.000102297	0.456	0.0977185	-0.261016	-8.82818	17	19	12	3UTR		0	0
hsa-miR-186-5p	NM_001308218	ZNF346	2617	2635	0.846154	-18.6	1	0.0296648	0.544	-0.269286	0.156411	-14.722	15	18	8	3UTR		0	0
hsa-miR-186-5p	NM_172349	NSD1	3841	3857	1	-22.4	0	0.00370772	0.456	2.74166	1.91539	-17.1102	15	16	15	CDS	MIRT045301	1	1
hsa-miR-186-5p	NM_172349	NSD1	8734	8760	0.923077	-21.8	1	0.000148554	0.382	2.37392	1.88408	-5.48126	21	26	10	3UTR	MIRT045301	1	1
hsa-miR-186-5p	NM_022455	NSD1	4626	4642	1	-22.4	0	0.00370772	0.456	2.74166	1.91539	-17.1102	15	16	15	CDS	MIRT045301	1	1
hsa-miR-186-5p	NM_022455	NSD1	9519	9545	0.923077	-21.8	1	0.000148554	0.382	2.37392	1.88408	-5.48126	21	26	10	3UTR	MIRT045301	1	1
hsa-miR-186-5p	NM_013237	PRELID1	775	791	0.846154	-16.6	0	0.000832828	0.471	6.65684	3.94601	-13.2243	13	16	12	CDS		0	0
hsa-miR-186-5p	NM_001271828	PRELID1	742	758	1	-16.6	0	0.000878571	0.456	6.65684	4.04446	-13.2243	13	16	12	CDS		0	0
hsa-miR-186-5p	NM_001142935	MXD3	1391	1407	0.871795	-23.3	0	0.00512394	0.456	0.962474	0.630747	-16.302	14	16	8	3UTR		0	0
hsa-miR-186-5p	NM_006816	LMAN2	219	241	0.923077	-20.7	0	0.171962	0.368	0.346179	-0.289734	-16.0908	15	22	12	5UTR		0	0
hsa-miR-186-5p	NM_006816	LMAN2	189	209	0.846154	-18.7	1	0.000455046	0.382	-0.21344	-0.107458	-6.51454	17	20	9	5UTR		0	0
hsa-miR-186-5p	NM_006480	RGS14	1836	1857	0.923077	-20.8	1	1.63931e-05	0.397	0.723598	0.389851	-11.7954	17	21	8	CDS		0	0
hsa-miR-186-5p	NM_004395	DBN1	1928	1942	0.846154	-19.8	0	6.21852e-05	0.397	4.23721	3.08007	-17.1102	13	14	13	CDS	MIRT045157	0	0
hsa-miR-186-5p	NM_004395	DBN1	1028	1054	0.923077	-18.6	1	0.0115258	0.441	2.08218	1.9534	-7.78178	19	26	12	CDS	MIRT045157	0	0
hsa-miR-186-5p	NM_080881	DBN1	2044	2058	0.846154	-19.8	0	6.21852e-05	0.397	2.2322	2.3002	-17.1102	13	14	13	CDS	MIRT045157	0	0
hsa-miR-186-5p	NM_080881	DBN1	1144	1170	0.846154	-18.6	1	0.0115258	0.441	1.75956	1.2027	-7.78178	19	26	12	CDS	MIRT045157	0	0
hsa-miR-186-5p	NM_001144876	DOK3	194	209	0.846154	-20.2	0	0.00203167	0.397	-0.618064	-0.120733	-17.1102	13	15	12	5UTR		0	0
hsa-miR-186-5p	NM_001308235	DOK3	304	319	0.923077	-20.2	0	0.0108171	0.397	-0.496322	0.569796	-17.1102	13	15	12	5UTR		0	0
hsa-miR-186-5p	NM_006261	PROP1	91	111	0.923077	-18.9	1	0.438035	0.603	0.260699	0.0542391	-13.6656	16	20	12	5UTR		0	0
hsa-miR-186-5p	NM_015111	N4BP3	1341	1356	0.846154	-20.1	0	0.000111421	0.397	0.403845	2.77357	-20.1593	13	15	7	CDS		0	0
hsa-miR-186-5p	NM_173465	COL23A1	997	1013	0.923077	-21.1	0	7.32888e-05	0.309	4.12035	1.12314	-17.1102	14	16	9	CDS		0	0
hsa-miR-186-5p	XM_011534692	COL23A1	1590	1628	0.923077	-24.7	1	0.000524423	0.382	0	0	-7.38222	20	38	15	CDS		0	0
hsa-miR-186-5p	XM_011534692	COL23A1	1752	1768	0.820513	-21.1	0	7.32888e-05	0.309	0	0	-17.1102	14	16	9	CDS		0	0
hsa-miR-186-5p	NM_020666	CLK4	190	209	1	-16.9	0	0.00999009	0.544	0.654472	0.212299	-13.4039	14	19	9	CDS		1	1
hsa-miR-186-5p	NM_005649	ZNF354A	780	798	0.923077	-15.2	1	0.107013	0.691	2.61295	1.44675	-15.0393	15	18	7	CDS		0	0
hsa-miR-186-5p	NM_001178089	ZNF454	1641	1662	1	-20	1	0.279199	0.574	2.44532	0.758331	-12.428	15	21	8	CDS		0	0
hsa-miR-186-5p	NM_182594	ZNF454	1583	1604	1	-20	1	0.279199	0.574	2.44532	0.758331	-12.428	15	21	8	CDS		0	0
hsa-miR-186-5p	NM_000843	GRM6	914	960	0.846154	-20.8	1	0.0036903	0.485	-0.168741	-0.280013	-10.282	16	46	10	CDS		0	0
hsa-miR-186-5p	NM_014244	ADAMTS2	1113	1130	0.923077	-16.6	1	0.00243286	0.368	-0.11515	-0.136165	-8.33988	15	17	12	CDS		0	0
hsa-miR-186-5p	NM_021599	ADAMTS2	1113	1130	0.923077	-16.6	1	0.00243286	0.368	0	0	-8.33988	15	17	12	CDS		0	0
hsa-miR-186-5p	NM_025158	RUFY1	808	828	1	-21.8	1	3.81532e-05	0.588	0	0	-8.40165	17	20	14	CDS		0	0
hsa-miR-186-5p	NM_001040451	RUFY1	822	842	1	-21.8	1	3.81532e-05	0.588	5.17767	4.03703	-8.40165	17	20	14	CDS		0	0
hsa-miR-186-5p	NM_001040452	RUFY1	633	653	1	-21.8	1	3.81532e-05	0.588	5.17767	4.03703	-8.40165	17	20	14	CDS		0	0
hsa-miR-186-5p	NM_001746	CANX	159	178	0.846154	-15.8	1	0.0402336	0.382	2.31452	1.66273	-11.0902	15	19	9	5UTR		0	1
hsa-miR-186-5p	NM_014275	MGAT4B	2088	2126	0.846154	-19.1	1	0.000186927	0.235	0	0	-13.9518	14	16	14	3UTR		0	0
hsa-miR-186-5p	NM_054013	MGAT4B	182	201	0.846154	-21.6	1	0.000231877	0.309	0.540756	0.970385	-10.4205	16	19	9	5UTR		0	0
hsa-miR-186-5p	NM_054013	MGAT4B	2528	2566	0.846154	-19.1	1	0.000186927	0.235	-0.61242	-0.582551	-13.9518	14	16	14	3UTR		0	0
hsa-miR-186-5p	XM_024454349	MGAT4B	1849	1887	0.846154	-19.1	1	0.000186927	0.235	0	0	-13.9518	14	16	14	3UTR		0	0
hsa-miR-186-5p	NM_015043	TBC1D9B	3015	3030	0.974359	-21.9	0	0.000776699	0.5	0	0	-19.4239	14	15	14	CDS		0	0
hsa-miR-186-5p	NM_198868	TBC1D9B	3066	3081	0.974359	-21.9	0	0.000776699	0.5	0	0	-19.4239	14	15	14	CDS		0	0
hsa-miR-186-5p	NM_001308244	MAPK9	1497	1513	1	-16.9	0	0.0144061	0.647	0.2585	3.82255	-15.5666	14	16	11	3UTR		0	1
hsa-miR-186-5p	NM_001308244	MAPK9	143	170	0.846154	-18.4	1	0.00581818	0.544	-0.139516	0.183458	-14.2848	17	20	13	CDS		0	1
hsa-miR-186-5p	NM_001135044	MAPK9	1655	1671	0.846154	-16.9	0	0.0144061	0.647	6.17277	5.80545	-15.5666	14	16	11	3UTR		0	1
hsa-miR-186-5p	NM_005110	GFPT2	1827	1840	1	-18.7	0	0.001019	0.471	4.89855	4.21256	-20.4803	12	13	12	CDS		0	0
hsa-miR-186-5p	NM_001354989	FLT4	3130	3161	0.846154	-20.5	1	5.33183e-05	0.426	1.80757	1.18829	-9.54656	16	21	9	CDS		0	0
hsa-miR-186-5p	NM_001114617	MGAT1	1595	1630	0.846154	-19.6	1	0.000758271	0.456	3.56032	4.07859	-3.93757	22	35	9	CDS		0	0
hsa-miR-186-5p	NM_001159708	BTNL8	1140	1161	0.923077	-19.2	0	0.0360188	0.441	-0.441843	-0.064398	-17.1102	15	21	9	CDS		0	0
hsa-miR-186-5p	XM_017009115	BTNL9	372	394	0.846154	-17.3	1	5.56538e-05	0.338	0	0	-9.54656	16	22	9	CDS		0	0
hsa-miR-186-5p	NM_033342	TRIM7	766	789	0.846154	-16.5	0	0.246511	0.382	0.205398	0.674927	-17.1102	15	23	9	CDS		0	0
hsa-miR-186-5p	NM_033549	TRIM41	3507	3525	0.923077	-20.9	1	2.44298e-07	0.456	2.21658	0.815226	-8.40165	16	18	13	3UTR		0	0
hsa-miR-186-5p	NM_033549	TRIM41	1612	1635	0.923077	-19.4	0	0.0206848	0.485	1.67224	2.01038	-16.0908	16	23	10	CDS		0	0
hsa-miR-186-5p	NM_033549	TRIM41	309	335	0.923077	-18.5	0	0.0567173	0.309	0.115679	0.234724	-15.5666	16	26	11	5UTR		0	0
hsa-miR-186-5p	NM_201627	TRIM41	2567	2585	0.923077	-20.9	1	2.44298e-07	0.456	2.21658	0.815226	-8.40165	16	18	13	3UTR		0	0
hsa-miR-186-5p	NM_201627	TRIM41	1612	1635	0.923077	-19.4	0	0.0206848	0.485	1.67224	2.01038	-16.0908	16	23	10	CDS		0	0
hsa-miR-186-5p	NM_201627	TRIM41	309	335	0.923077	-18.5	0	0.0567173	0.309	0.115679	0.234724	-15.5666	16	26	11	5UTR		0	0
hsa-miR-186-5p	NM_002460	IRF4	144	163	0.923077	-22.6	1	1.50229e-05	0.279	3.00664	3.78481	-10.4034	16	19	9	CDS		0	1
hsa-miR-186-5p	NM_001500	GMDS	677	721	0.942308	-20.6	0	0.00202919	0.485	3.8249	5.61202	-19.4239	12	14	12	CDS		0	0
hsa-miR-186-5p	NM_001253846	GMDS	423	467	1	-20.6	0	0.00202919	0.485	3.62037	2.86751	-19.4239	12	14	12	CDS		0	0
hsa-miR-186-5p	NM_020135	WRNIP1	673	689	0.820513	-20.6	0	0.0289114	0.221	0.0166574	0.57774	-17.1102	14	16	11	CDS		0	0
hsa-miR-186-5p	NM_130395	WRNIP1	673	689	0.820513	-20.6	0	0.0289114	0.221	0.0166574	0.57774	-17.1102	14	16	11	CDS		0	0
hsa-miR-186-5p	NM_004155	SERPINB9	3456	3472	0.923077	-16.5	0	0.0274594	0.662	1.51305	1.54389	-17.1102	14	16	9	3UTR		0	0
hsa-miR-186-5p	NM_003804	RIPK1	3948	3966	0.820513	-23.4	0	6.02056e-05	0.368	0.0625816	0.18727	-15.5666	16	18	11	3UTR		0	0
hsa-miR-186-5p	NM_001354930	RIPK1	3893	3911	0.846154	-23.4	0	6.02056e-05	0.368	-0.472098	-0.342652	-15.5666	16	18	11	3UTR		0	0
hsa-miR-186-5p	NM_001302777	BPHL	107	139	0.923077	-21	1	0.00295278	0.279	-0.178431	-0.547438	-10.3719	17	23	11	5UTR		0	0
hsa-miR-186-5p	NM_015482	SLC22A23	2219	2249	0.923077	-18.4	1	2.47759e-05	0.529	0.437449	0.3313	-7.7949	19	30	7	3UTR		1	1
hsa-miR-186-5p	NM_001286455	SLC22A23	4132	4152	0.923077	-20.1	0	0.000523841	0.338	1.33368	2.88505	-12.9912	16	20	10	3UTR		1	1
hsa-miR-186-5p	NM_004824	CDYL	1103	1126	0.820513	-17.1	1	0.158541	0.559	2.93019	3.49479	-8.2121	19	23	13	CDS		0	0
hsa-miR-186-5p	NM_001143971	CDYL	876	899	0.820513	-17.1	1	0.158541	0.559	4.55501	4.72016	-8.2121	19	23	13	CDS		0	0
hsa-miR-186-5p	NM_020408	LYRM4	924	943	0.923077	-25	1	9.04616e-08	0.382	-0.601079	0.496922	-9.77961	16	19	11	3UTR		0	0
hsa-miR-186-5p	NM_001164841	LYRM4	1049	1068	0.923077	-25	1	9.04616e-08	0.382	1.77259	0.969659	-9.77961	16	19	11	3UTR		0	0
hsa-miR-186-5p	NM_001278710	NRN1	606	666	0.923077	-18.9	1	0.000563373	0.529	3.30908	1.28677	-3.93757	21	60	8	3UTR		0	0
hsa-miR-186-5p	NM_016588	NRN1	1486	1506	0.846154	-16.9	0	0.00363767	0.456	4.9034	3.02411	-12.9912	14	20	10	3UTR		0	0
hsa-miR-186-5p	NM_016588	NRN1	1136	1164	0.846154	-17.2	1	0.000563373	0.529	4.4734	4.95259	-3.93757	19	28	9	3UTR		0	0
hsa-miR-186-5p	NM_001278711	NRN1	845	905	0.846154	-18.9	1	0.000563373	0.529	2.97591	2.05726	-3.93757	21	60	8	3UTR		0	0
hsa-miR-186-5p	NM_001278711	NRN1	1227	1247	0.923077	-16.9	0	0.00363767	0.456	3.03506	4.61721	-12.9912	14	20	10	3UTR		0	0
hsa-miR-186-5p	NM_000129	F13A1	1811	1831	1	-21.1	1	0.0179278	0.441	2.59253	2.21213	-9.54656	17	20	7	CDS		0	0
hsa-miR-186-5p	NM_001003699	RREB1	5544	5566	1	-18.9	1	0.02174	0.324	0.724684	1.34276	-11.0902	17	22	7	CDS		0	0
hsa-miR-186-5p	NM_001003700	RREB1	4746	4768	1	-18.9	1	0.02174	0.324	0.724684	1.34276	-11.0902	17	22	7	CDS		0	0
hsa-miR-186-5p	NM_001003698	RREB1	5379	5401	1	-18.9	1	0.02174	0.324	0.724684	1.34276	-11.0902	17	22	7	CDS		0	0
hsa-miR-186-5p	NM_001292008	SSR1	7539	7558	1	-20.9	0	0.000163305	0.456	0.0334294	0.0304907	-14.5333	16	19	13	3UTR		0	0
hsa-miR-186-5p	NM_001292008	SSR1	6390	6411	0.974359	-20.4	1	0.000891507	0.588	0.5891	0.0752203	-5.19005	18	21	13	3UTR		0	0
hsa-miR-186-5p	NM_003144	SSR1	7743	7762	1	-20.9	0	0.000163305	0.456	0.0680726	0.0131863	-14.5333	16	19	13	3UTR		0	0
hsa-miR-186-5p	NM_003144	SSR1	6594	6615	0.974359	-20.4	1	0.000891507	0.588	2.13263	1.44325	-5.19005	18	21	13	3UTR		0	0
hsa-miR-186-5p	NM_205864	CAGE1	1746	1768	0.846154	-21.8	1	3.32447e-05	0.588	-0.177438	0.157207	-9.59293	18	22	9	CDS		0	0
hsa-miR-186-5p	NM_205864	CAGE1	366	381	0.846154	-17.9	0	0.000482971	0.368	1.11275	1.76339	-19.4239	13	15	10	5UTR		0	0
hsa-miR-186-5p	NM_001170692	CAGE1	1964	1986	0.923077	-21.8	1	3.32447e-05	0.588	0.392539	0.279623	-9.59293	18	22	9	CDS		0	0
hsa-miR-186-5p	NM_001170692	CAGE1	366	381	0.846154	-17.9	0	0.000482971	0.368	1.11275	1.81267	-19.4239	13	15	10	5UTR		0	0
hsa-miR-186-5p	NM_001170693	CAGE1	1964	1986	0.846154	-21.8	1	3.32447e-05	0.588	-0.138255	0.25566	-9.59293	18	22	9	CDS		0	0
hsa-miR-186-5p	NM_031480	RIOK1	1793	1809	0.923077	-19	0	0.330004	0.662	4.53951	2.07511	-18.3994	14	16	9	CDS		0	0
hsa-miR-186-5p	NM_031480	RIOK1	821	859	0.846154	-16.9	1	0.0167488	0.647	5.51841	5.16785	-9.54656	17	38	9	CDS		0	0
hsa-miR-186-5p	NM_004415	DSP	6081	6102	0.923077	-20.2	1	5.44565e-05	0.515	1.70705	2.79896	-7.37138	17	21	10	CDS	MIRT045149	0	1
hsa-miR-186-5p	NM_004415	DSP	7949	7975	0.923077	-18.4	1	0.00092853	0.485	0.948703	2.23591	-5.91553	20	26	13	CDS	MIRT045149	0	1
hsa-miR-186-5p	NM_001008844	DSP	4284	4305	0.923077	-20.2	1	5.44565e-05	0.515	1.70705	2.79896	-7.37138	17	21	10	CDS	MIRT045149	0	1
hsa-miR-186-5p	NM_001008844	DSP	6152	6178	0.923077	-18.4	1	0.00092853	0.485	0.948703	2.23591	-5.91553	20	26	13	CDS	MIRT045149	0	1
hsa-miR-186-5p	NM_001718	BMP6	722	738	1	-18.3	0	0.00167773	0.338	1.05264	1.06052	-17.1102	14	16	10	5UTR		0	0
hsa-miR-186-5p	NM_030810	TXNDC5	2658	2688	0.923077	-17.6	1	0.00127848	0.574	4.19298	3.41118	-6.50069	19	30	9	3UTR		0	1
hsa-miR-186-5p	NM_001145549	TXNDC5	2622	2652	0.846154	-17.6	1	0.00127848	0.574	4.95109	2.73157	-6.50069	19	30	9	3UTR		0	1
hsa-miR-186-5p	NM_015948	SLC35B3	296	327	0.846154	-20.5	1	1.32375e-05	0.485	0.553307	0.50279	-10.603	15	18	11	5UTR		0	0
hsa-miR-186-5p	NM_001032280	TFAP2A	1515	1535	0.923077	-18.9	1	0.000282472	0.485	1.1647	1.00733	-10.883	16	20	8	CDS		1	1
hsa-miR-186-5p	NM_001354357	C6orf52	29	48	0.923077	-19.7	1	0.000232192	0.559	0.671679	1.11705	-9.06122	16	19	11	5UTR		0	0
hsa-miR-186-5p	NM_001145020	C6orf52	129	149	1	-22.7	1	2.05667e-05	0.588	2.84868	2.60689	-9.39596	16	20	9	CDS		0	0
hsa-miR-186-5p	NM_017906	PAK1IP1	529	563	0.846154	-21.1	0	0.000660366	0.647	3.66976	3.63938	-17.1102	13	15	13	CDS		0	0
hsa-miR-186-5p	NM_001242385	MAK	2416	2440	1	-19	1	0.00288148	0.603	1.48499	1.69086	-5.81384	18	24	7	3UTR		0	1
hsa-miR-186-5p	NM_001242385	MAK	2454	2475	0.846154	-16.8	1	0.00367225	0.574	3.9359	1.30874	-12.7743	16	21	11	3UTR		0	1
hsa-miR-186-5p	XM_017010864	MAK	2503	2527	0.846154	-19	1	0.00288148	0.603	0	0	-5.81384	18	24	7	3UTR		0	1
hsa-miR-186-5p	XM_017010863	MAK	2578	2602	0.846154	-19	1	0.00288148	0.603	0	0	-5.81384	18	24	7	3UTR		0	1
hsa-miR-186-5p	NM_005906	MAK	2462	2486	1	-19	1	0.00288148	0.603	1.61284	1.15127	-5.81384	18	24	7	3UTR		0	1
hsa-miR-186-5p	NM_005906	MAK	2500	2521	0.846154	-16.8	1	0.00367225	0.574	0.756899	1.50515	-12.7743	16	21	11	3UTR		0	1
hsa-miR-186-5p	NM_001063	TF	1532	1551	0.846154	-17.6	1	3.85108e-05	0.471	1.93111	2.25849	-10.4034	17	19	9	CDS		0	0
hsa-miR-186-5p	NM_001063	TF	2730	2750	0.846154	-16.4	1	5.58274e-05	0.574	0.232995	0.0860958	-8.61914	17	20	12	3UTR		0	0
hsa-miR-186-5p	NM_021203	SRPRB	102	118	0.846154	-25.2	0	0.000226435	0.471	0.168494	0.268898	-17.1102	15	16	15	5UTR		0	0
hsa-miR-186-5p	NM_016577	RAB6B	383	404	0.923077	-18.6	1	0.00624975	0.456	0.0302568	0.210456	-7.61527	18	21	8	CDS		0	0
hsa-miR-186-5p	NM_005630	SLCO2A1	2530	2549	0.923077	-20.6	1	3.80275e-05	0.412	5.36193	1.83189	-8.64855	16	19	9	3UTR		0	0
hsa-miR-186-5p	NM_005630	SLCO2A1	752	771	0.846154	-20.6	0	0.0327298	0.397	-0.405837	-0.0457163	-19.4239	12	14	12	CDS		0	0
hsa-miR-186-5p	NM_002958	RYK	1457	1474	1	-17.8	1	5.6581e-05	0.456	6.61671	5.52805	-13.915	14	17	11	CDS		0	0
hsa-miR-186-5p	NM_001005861	RYK	1466	1483	1	-17.8	1	5.6581e-05	0.456	3.85856	5.55888	-13.915	14	17	11	CDS		0	0
hsa-miR-186-5p	NM_001278683	AMOTL2	2775	2791	0.846154	-21.8	0	0.000801243	0.368	4.51466	3.83264	-17.1102	15	16	15	3UTR		0	0
hsa-miR-186-5p	NM_001278683	AMOTL2	580	603	0.846154	-20.7	1	1.18332e-05	0.368	3.76243	3.01264	-9.95919	17	23	9	CDS		0	0
hsa-miR-186-5p	NM_001278685	AMOTL2	2783	2799	0.846154	-21.8	0	0.000801243	0.368	5.08133	4.15835	-17.1102	15	16	15	3UTR		0	0
hsa-miR-186-5p	NM_016201	AMOTL2	2792	2808	0.846154	-21.8	0	0.000801243	0.368	4.48317	4.14055	-17.1102	15	16	15	3UTR		0	0
hsa-miR-186-5p	XM_006713654	AMOTL2	2742	2758	0.820513	-21.8	0	0.000801243	0.368	0	0	-17.1102	15	16	15	3UTR		0	0
hsa-miR-186-5p	XM_006713654	AMOTL2	547	570	0.846154	-20.7	1	1.18332e-05	0.368	0	0	-9.95919	17	23	9	CDS		0	0
hsa-miR-186-5p	NM_015391	ANAPC13	911	929	1	-19.3	1	0.000174115	0.603	3.422	3.55698	-10.0938	16	18	13	3UTR		0	0
hsa-miR-186-5p	NM_015391	ANAPC13	690	711	0.846154	-17.2	1	0.216073	0.618	0.0655879	0.0911252	-14.6341	15	21	9	3UTR		0	0
hsa-miR-186-5p	NM_001242375	ANAPC13	1130	1148	0.846154	-19.3	1	0.000174115	0.603	0.219987	2.00731	-10.0938	16	18	13	3UTR		0	0
hsa-miR-186-5p	NM_001242375	ANAPC13	909	930	1	-17.2	1	0.216073	0.618	4.74906	3.5525	-14.6341	15	21	9	3UTR		0	0
hsa-miR-186-5p	NM_001042384	CEP63	1218	1230	0.846154	-15.5	0	0.323008	0.647	2.24002	1.45979	-17.1102	11	12	11	CDS		0	0
hsa-miR-186-5p	NM_001353123	CEP63	1047	1059	0.846154	-15.5	0	0.323008	0.647	2.24002	1.45979	-17.1102	11	12	11	CDS		0	0
hsa-miR-186-5p	XM_005247797	CEP63	1231	1253	0.846154	-18.1	0	0.358384	0.647	0	0	-17.1102	15	22	11	CDS		0	0
hsa-miR-186-5p	NM_178554	KY	196	227	0.923077	-20.9	1	0.00010525	0.397	0.363742	-0.136782	-10.4034	16	19	13	CDS		0	0
hsa-miR-186-5p	NM_178554	KY	2470	2491	0.923077	-20.2	1	0.00221692	0.515	-0.281238	0.205866	-12.2565	17	21	11	3UTR		0	0
hsa-miR-186-5p	NM_004441	EPHB1	4429	4457	0.923077	-20.6	1	0.000817479	0.559	1.12748	1.75147	-4.957	17	22	14	3UTR		0	0
hsa-miR-186-5p	NM_181897	PPP2R3A	775	791	0.846154	-17.2	0	0.00691401	0.485	5.43822	4.94158	-19.4239	14	16	10	CDS		0	1
hsa-miR-186-5p	XM_011512873	PCCB	746	773	0.846154	-20.3	1	3.45863e-05	0.426	0	0	-13.4408	15	20	11	CDS		0	0
hsa-miR-186-5p	NM_005862	STAG1	3671	3693	0.846154	-20.2	1	0.000727886	0.471	6.6595	4.97199	-10.5151	16	22	6	CDS		0	0
hsa-miR-186-5p	NM_005862	STAG1	1666	1704	0.923077	-17.7	1	0.000378347	0.588	2.82189	4.01281	-5.89267	19	38	8	CDS		0	0
hsa-miR-186-5p	XM_017005524	STAG1	3745	3767	0.846154	-20.2	1	0.000727886	0.471	0	0	-10.5151	16	22	6	CDS		0	0
hsa-miR-186-5p	NM_025246	SLC35G2	817	837	0.846154	-18.2	1	8.5234e-05	0.559	4.47312	3.69734	-3.93757	17	20	10	CDS		0	0
hsa-miR-186-5p	NM_001097600	SLC35G2	403	423	0.846154	-18.2	1	8.5234e-05	0.559	3.79754	2.55261	-3.93757	17	20	10	CDS		0	0
hsa-miR-186-5p	NM_004189	SOX14	81	109	0.923077	-16.9	0	0.17093	0.426	0.458437	0.919371	-19.4239	11	14	10	5UTR		0	0
hsa-miR-186-5p	NM_001002026	CLDN18	3010	3027	0.846154	-16.3	1	0.0841197	0.618	-0.240095	0.0750166	-13.6656	15	17	12	3UTR		0	1
hsa-miR-186-5p	NM_173543	DZIP1L	1034	1049	0.923077	-23.7	0	0.000447013	0.338	1.03293	1.1298	-19.4239	14	15	14	CDS		0	0
hsa-miR-186-5p	NM_001170538	DZIP1L	981	996	0.923077	-23.7	0	0.000447013	0.338	1.30817	1.6575	-19.4239	14	15	14	CDS		0	0
hsa-miR-186-5p	NM_001170538	DZIP1L	1924	1940	0.846154	-19.5	0	0.00052079	0.382	0.272742	0.0735081	-17.1102	14	16	10	CDS		0	0
hsa-miR-186-5p	NM_016161	A4GNT	729	749	0.802198	-20.4	1	3.00624e-06	0.485	2.1545	2.39381	-5.71431	17	20	8	CDS		0	0
hsa-miR-186-5p	NM_213654	ARMC8	1718	1744	0.846154	-20.3	1	0.0072556	0.544	2.07707	2.37689	-8.91345	20	26	8	3UTR		1	1
hsa-miR-186-5p	NM_014154	ARMC8	1664	1690	0.846154	-20.3	1	0.0072556	0.544	2.07707	2.37689	-8.91345	20	26	8	3UTR		1	1
hsa-miR-186-5p	NM_178130	NME9	681	702	0.923077	-19.7	1	0.013324	0.529	0.117009	-0.104594	-13.8149	17	21	9	CDS		0	0
hsa-miR-186-5p	NM_001349021	NME9	988	1009	0.923077	-19.7	1	0.013324	0.529	0.0536772	0.0460376	-13.8149	17	21	9	CDS		0	0
hsa-miR-186-5p	XM_011512777	NME9	4964	4981	0.846154	-20.1	1	5.84321e-07	0.412	0	0	-11.3719	14	17	9	3UTR		0	0
hsa-miR-186-5p	NM_001349018	NME9	1177	1198	1	-19.7	1	0.013324	0.529	0.689474	1.41252	-13.8149	17	21	9	CDS		0	0
hsa-miR-186-5p	NM_001252090	MRAS	2573	2596	1	-21.8	1	0.000391313	0.5	0.376785	0.421301	-8.10683	17	23	7	3UTR		0	0
hsa-miR-186-5p	NM_031913	ESYT3	2873	2902	0.961538	-25.5	1	0.00356211	0.662	0.506338	0.476068	-4.957	20	29	10	CDS		0	0
hsa-miR-186-5p	NM_031913	ESYT3	1179	1204	0.923077	-22.6	1	0.000191469	0.397	3.37865	2.44973	-11.2713	17	25	12	CDS		0	0
hsa-miR-186-5p	NM_001288967	CEP70	935	954	0.923077	-18.5	1	0.0008123	0.706	3.01998	2.71377	-11.4475	16	19	13	CDS		0	0
hsa-miR-186-5p	NM_001288967	CEP70	1910	1923	0.923077	-18.3	0	0.0397812	0.559	1.36253	1.83452	-20.3924	12	13	12	3UTR		0	0
hsa-miR-186-5p	NM_001288964	CEP70	1387	1406	0.923077	-18.5	1	0.0008123	0.706	2.4967	2.01734	-11.4475	16	19	13	CDS		0	0
hsa-miR-186-5p	NM_001288964	CEP70	2362	2375	0.923077	-18.3	0	0.0397812	0.559	0.320949	1.42292	-20.3924	12	13	12	3UTR		0	0
hsa-miR-186-5p	NM_024491	CEP70	1405	1424	1	-18.5	1	0.0008123	0.706	2.50905	1.64438	-11.4475	16	19	13	CDS		0	0
hsa-miR-186-5p	NM_024491	CEP70	2380	2393	0.923077	-18.3	0	0.0397812	0.559	2.95562	1.08743	-20.3924	12	13	12	3UTR		0	0
hsa-miR-186-5p	NM_001320598	CEP70	1457	1476	0.846154	-18.5	1	0.0008123	0.706	0.86833	1.30262	-11.4475	16	19	13	CDS		0	0
hsa-miR-186-5p	NM_001320598	CEP70	2432	2445	0.884615	-18.3	0	0.0397812	0.559	0.803537	1.00188	-20.3924	12	13	12	3UTR		0	0
hsa-miR-186-5p	NM_001288966	CEP70	1382	1424	0.846154	-18.8	1	0.0008123	0.706	1.5238	1.72409	-11.4475	16	20	13	CDS		0	0
hsa-miR-186-5p	NM_006219	PIK3CB	5155	5174	0.846154	-17.7	1	8.83877e-05	0.529	3.44606	3.47429	-8.40165	17	19	14	3UTR		0	1
hsa-miR-186-5p	NM_001040061	FOXL2NB	2099	2124	0.923077	-24.6	1	0.00706018	0.529	0.423694	0.0546562	-5.22671	21	25	12	3UTR		0	0
hsa-miR-186-5p	NM_001040061	FOXL2NB	1698	1718	1	-19	1	0.00768091	0.426	0.693608	0.154462	-9.33931	16	20	7	3UTR		0	0
hsa-miR-186-5p	NM_004164	RBP2	339	354	0.846154	-17.9	0	0.0397175	0.441	4.28579	3.42555	-17.1102	13	15	11	CDS		0	0
hsa-miR-186-5p	NM_006506	RASA2	4620	4664	0.846154	-19.7	1	0.0685316	0.765	0.413388	0.465822	-7.3076	20	44	8	3UTR		0	1
hsa-miR-186-5p	NM_006506	RASA2	4536	4550	0.961538	-17.6	1	0.000168508	0.603	0.113498	0.253929	-9.54656	13	14	13	3UTR		0	1
hsa-miR-186-5p	NM_139209	GRK7	1556	1580	0.846154	-18.5	1	0.00239273	0.603	2.87067	3.47101	-8.52714	20	24	11	CDS		0	0
hsa-miR-186-5p	NM_001178138	TFDP2	3331	3358	0.846154	-20.9	1	8.2683e-05	0.574	-0.198786	-0.0699436	-7.38222	17	23	10	3UTR		1	1
hsa-miR-186-5p	NM_001178142	TFDP2	2570	2597	1	-20.9	1	8.2683e-05	0.574	0.177209	-0.0637441	-7.38222	17	23	10	3UTR		1	1
hsa-miR-186-5p	NM_001178141	TFDP2	2722	2749	1	-20.9	1	8.2683e-05	0.574	0.261484	-0.246596	-7.38222	17	23	10	3UTR		1	1
hsa-miR-186-5p	NM_006286	TFDP2	2847	2874	0.923077	-20.9	1	8.2683e-05	0.574	0.0345899	-0.263613	-7.38222	17	23	10	3UTR		1	1
hsa-miR-186-5p	NM_001178140	TFDP2	2789	2816	0.846154	-20.9	1	8.2683e-05	0.574	-0.983191	-0.227148	-7.38222	17	23	10	3UTR		1	1
hsa-miR-186-5p	NM_001039547	GK5	6885	6955	0.858974	-22	1	0.000736396	0.618	-0.103485	-0.0537982	-3.93757	22	70	8	3UTR		1	1
hsa-miR-186-5p	NM_001039547	GK5	1234	1257	1	-21.1	1	0.00409362	0.632	0.693434	0.62572	-6.51454	17	23	10	CDS		1	1
hsa-miR-186-5p	NM_019001	XRN1	3120	3153	0.923077	-19	1	0.0023025	0.632	0.371204	-0.122078	-6.5515	19	24	11	CDS		0	1
hsa-miR-186-5p	NM_001282857	XRN1	3120	3153	0.923077	-19	1	0.0023025	0.632	0.371204	-0.122078	-6.5515	19	24	11	CDS		0	1
hsa-miR-186-5p	NM_001354579	ATR	6875	6895	1	-19.4	1	0.00359495	0.647	3.00453	2.55445	-8.61389	17	20	8	CDS		0	0
hsa-miR-186-5p	NM_001184	ATR	7067	7087	1	-19.4	1	0.00359495	0.647	3.00453	2.55445	-8.61389	17	20	8	CDS		0	0
hsa-miR-186-5p	NM_013363	PCOLCE2	1708	1740	0.923077	-17.9	1	0.00076553	0.471	0.998256	0.534591	-5.18008	19	21	19	3UTR		0	0
hsa-miR-186-5p	NM_198504	PAQR9	1140	1164	1	-18.8	1	0.000116867	0.5	5.53268	3.87873	-9.54656	16	24	8	3UTR		0	0
hsa-miR-186-5p	NM_198504	PAQR9	1276	1311	0.846154	-17.4	1	8.12347e-05	0.426	2.61201	4.39374	-7.38222	19	35	8	3UTR		0	0
hsa-miR-186-5p	NM_001080415	U2SURP	4883	4930	0.923077	-18.1	1	0.120672	0.603	0.639127	0.539202	-4.90607	18	41	12	3UTR		0	1
hsa-miR-186-5p	NM_001320219	U2SURP	4880	4927	0.923077	-18.1	1	0.120672	0.603	0.639127	0.539202	-4.90607	18	41	12	3UTR		0	1
hsa-miR-186-5p	NM_173653	SLC9A9	980	998	0.923077	-17.3	1	0.0202434	0.603	0.278642	-0.0260951	-11.6806	15	18	9	CDS		0	0
hsa-miR-186-5p	NM_001128304	PLSCR4	336	364	0.923077	-18.8	1	0.00754004	0.529	0.1479	0.245308	-4.957	19	28	8	5UTR		0	1
hsa-miR-186-5p	NM_001199978	PLSCR2	270	287	0.846154	-17	1	0.00619266	0.706	2.35436	1.16711	-6.54929	14	17	11	5UTR		0	0
hsa-miR-186-5p	NM_001321245	PLSCR5	570	588	0.846154	-18.5	1	0.000757226	0.676	6.22778	3.82292	-8.82818	15	18	9	5UTR		0	0
hsa-miR-186-5p	NM_001085420	PLSCR5	570	588	1	-18.5	1	0.000757226	0.676	3.35785	3.48734	-8.82818	15	18	9	5UTR		0	0
hsa-miR-186-5p	NM_001243256	ZIC4	2040	2059	0.923077	-18.5	0	0.00121612	0.485	1.30365	1.47236	-19.4239	14	19	7	3UTR		0	0
hsa-miR-186-5p	NM_003412	ZIC1	335	354	0.846154	-16.8	1	0.00778034	0.559	0.868988	1.16656	-5.03583	18	19	18	5UTR		0	0
hsa-miR-186-5p	NM_001871	CPB1	855	871	0.846154	-16	0	0.00116071	0.471	3.03143	2.89708	-19.4239	14	16	9	CDS		0	0
hsa-miR-186-5p	NM_139048	HLTF	2872	2892	0.948718	-19.5	1	0.0676188	0.618	0.970523	2.86225	-17.0124	16	20	10	CDS		0	0
hsa-miR-186-5p	NM_032383	HPS3	541	592	0.923077	-21	1	0.00017573	0.603	2.34864	2.57758	-6.25121	20	29	9	CDS		0	0
hsa-miR-186-5p	NM_000096	CP	1233	1254	0.923077	-21.1	0	0.0010715	0.529	1.84054	2.86445	-15.5666	16	21	9	CDS		0	1
hsa-miR-186-5p	NM_000096	CP	2758	2786	0.923077	-20.6	1	0.0152431	0.574	2.21747	2.13086	-6.74759	17	28	8	CDS		0	1
hsa-miR-186-5p	NM_000096	CP	2850	2870	0.923077	-18.6	1	0.00129543	0.588	2.8643	1.30726	-8.66051	16	20	9	CDS		0	1
hsa-miR-186-5p	NM_004617	TM4SF4	236	253	0.846154	-18.3	0	1.62148e-06	0.456	1.99681	3.17342	-19.4239	13	17	8	5UTR		0	0
hsa-miR-186-5p	NM_001168278	WWTR1	3440	3451	0.846154	-15.7	0	0.0144733	0.574	1.22842	1.00171	-21.7228	10	11	10	3UTR		0	0
hsa-miR-186-5p	NM_015472	WWTR1	1086	1103	0.846154	-19	0	0.00170606	0.441	0.695443	1.03427	-14.4603	14	17	10	CDS		0	0
hsa-miR-186-5p	NM_001168280	WWTR1	950	967	0.846154	-19	0	0.00170606	0.441	0.641694	0.829011	-14.4603	14	17	10	CDS		0	0
hsa-miR-186-5p	NM_001168280	WWTR1	3387	3398	0.846154	-15.7	0	0.0144733	0.574	0.799156	0.926592	-21.7228	10	11	10	3UTR		0	0
hsa-miR-186-5p	NM_001144960	ANKUB1	368	418	1	-22.2	1	0.00209416	0.662	1.53984	0.10339	-6.80703	17	23	13	5UTR		0	0
hsa-miR-186-5p	NM_001315506	ANKUB1	368	418	1	-22.2	1	0.00209416	0.662	-0.16398	-0.00722449	-6.80703	17	23	13	5UTR		0	0
hsa-miR-186-5p	NM_007282	RNF13	2903	2925	0.923077	-19.1	1	0.000773157	0.676	2.19556	2.53286	-9.77961	16	22	11	3UTR		0	0
hsa-miR-186-5p	NM_183381	RNF13	2801	2823	0.923077	-19.1	1	0.000773157	0.676	2.19556	2.53286	-9.77961	16	22	11	3UTR		0	0
hsa-miR-186-5p	XM_011512376	RNF13	2211	2233	1	-19.1	1	0.00088043	0.676	0	0	-9.77961	16	22	11	3UTR		0	0
hsa-miR-186-5p	NM_014445	SERP1	2059	2078	0.846154	-15.7	1	0.00388537	0.603	1.01439	1.48502	-10.883	15	19	10	3UTR	MIRT044942	0	1
hsa-miR-186-5p	NM_174878	CLRN1	78	94	1	-16.3	0	0.370354	0.574	-0.316636	-0.20834	-17.1102	13	16	10	5UTR		0	0
hsa-miR-186-5p	NM_001195794	CLRN1	78	94	1	-16.3	0	0.370354	0.574	-0.316636	-0.20834	-17.1102	13	16	10	5UTR		0	0
hsa-miR-186-5p	NM_001256819	CLRN1	78	94	1	-16.3	0	0.370354	0.574	-0.316636	-0.20834	-17.1102	13	16	10	5UTR		0	0
hsa-miR-186-5p	XM_006713487	MED12L	7884	7907	0.846154	-17.9	1	0.0054145	0.603	0	0	-12.9166	16	23	11	3UTR		0	0
hsa-miR-186-5p	NM_053002	MED12L	4693	4721	0.923077	-19.8	1	0.0269644	0.5	4.92173	4.6856	-9.6003	19	28	7	CDS		0	0
hsa-miR-186-5p	NM_053002	MED12L	7507	7530	0.923077	-17.9	1	0.0054145	0.603	1.47991	1.4185	-12.9166	16	23	11	3UTR		0	0
hsa-miR-186-5p	NM_023915	GPR87	35	53	1	-20.7	1	0.000902599	0.515	2.53585	0.847959	-10.282	16	18	10	5UTR		0	0
hsa-miR-186-5p	NM_176894	P2RY13	2711	2732	0.846154	-16.3	1	3.58264e-05	0.735	0.398445	0.0492971	-7.91236	18	21	13	3UTR		0	0
hsa-miR-186-5p	NM_178822	IGSF10	1946	1969	0.846154	-19.2	1	0.00282344	0.559	1.38304	2.7536	-4.90607	18	23	9	CDS		1	0
hsa-miR-186-5p	NM_178822	IGSF10	1489	1506	0.846154	-19	0	0.0025217	0.368	3.78528	2.94512	-19.4239	13	17	7	CDS		1	0
hsa-miR-186-5p	NM_178822	IGSF10	4939	4960	0.846154	-18.4	0	0.000906731	0.618	1.34718	0.535055	-17.1102	15	21	9	CDS		1	0
hsa-miR-186-5p	NM_001086	AADAC	654	672	0.846154	-17.9	1	0.000260492	0.529	2.1109	3.01558	-12.3713	16	18	13	CDS		0	0
hsa-miR-186-5p	NM_001038705	GPR149	4350	4370	1	-17.5	1	0.0597205	0.691	1.8394	3.04974	-13.6656	17	20	9	3UTR		0	0
hsa-miR-186-5p	NM_001354642	MME	2507	2528	0.846154	-17.6	1	0.00168912	0.515	0.3259	0.429822	-6.51454	17	21	10	3UTR		1	0
hsa-miR-186-5p	NM_000902	MME	2416	2437	0.923077	-17.6	1	0.00168912	0.515	-1.1802	0.122577	-6.51454	17	21	10	3UTR		1	0
hsa-miR-186-5p	NM_007289	MME	2762	2783	0.846154	-17.6	1	0.00168912	0.515	0.3259	0.429822	-6.51454	17	21	10	3UTR		1	0
hsa-miR-186-5p	NM_007288	MME	2591	2612	0.846154	-17.6	1	0.00168912	0.515	0.3259	0.429822	-6.51454	17	21	10	3UTR		1	0
hsa-miR-186-5p	NM_001354643	MME	2530	2551	0.846154	-17.6	1	0.00168912	0.515	0.3259	0.429822	-6.51454	17	21	10	3UTR		1	0
hsa-miR-186-5p	NM_001130960	PLCH1	1324	1340	0.846154	-21.6	0	2.09598e-06	0.5	1.95563	1.5228	-17.9671	14	16	8	CDS		0	0
hsa-miR-186-5p	NM_001349250	PLCH1	1324	1340	0.846154	-21.6	0	2.09598e-06	0.5	1.95563	1.5228	-17.9671	14	16	8	CDS		0	0
hsa-miR-186-5p	NM_001130961	PLCH1	1324	1340	0.846154	-21.6	0	2.09598e-06	0.5	1.95563	1.5228	-17.9671	14	16	8	CDS		0	0
hsa-miR-186-5p	NM_001308229	C3orf33	447	488	1	-19.5	1	0.00849035	0.618	0.115931	-0.182941	-9.54656	15	18	13	CDS		0	0
hsa-miR-186-5p	NM_001308229	C3orf33	655	675	0.923077	-17.9	0	0.0588818	0.676	0.091458	0.0948521	-17.1102	15	20	10	CDS		0	0
hsa-miR-186-5p	NM_173657	C3orf33	574	615	1	-19.5	1	0.00849035	0.618	-0.287061	-0.00388111	-9.54656	15	18	13	CDS		0	0
hsa-miR-186-5p	NM_173657	C3orf33	782	802	1	-17.9	0	0.0588818	0.676	0.142363	0.330602	-17.1102	15	20	10	CDS		0	0
hsa-miR-186-5p	NM_001190992	SLC33A1	1826	1869	0.923077	-18.4	1	5.00596e-05	0.529	1.87417	0.245763	-6.21671	19	43	7	CDS		0	0
hsa-miR-186-5p	NM_004733	SLC33A1	591	606	0.846154	-19.9	0	0.000286737	0.397	-0.341795	0.104649	-19.4239	13	15	9	CDS		0	0
hsa-miR-186-5p	NM_003875	GMPS	758	786	0.923077	-17.8	1	0.00101159	0.603	5.19795	5.05143	-7.38222	20	28	8	CDS		0	0
hsa-miR-186-5p	NM_172159	KCNAB1	490	513	0.923077	-18.9	1	0.000207181	0.338	1.32277	1.11881	-10.603	16	23	9	5UTR		0	0
hsa-miR-186-5p	NM_001308222	KCNAB1	440	463	0.923077	-18.9	1	0.000207181	0.338	1.32277	1.11881	-10.603	16	23	9	5UTR		0	0
hsa-miR-186-5p	NM_001184717	TIPARP	1822	1842	0.846154	-18.7	1	0.00268932	0.588	4.23384	3.08434	-13.7734	14	20	7	CDS		1	1
hsa-miR-186-5p	NM_001184718	TIPARP	1387	1407	0.846154	-18.7	1	0.00268932	0.588	4.23384	3.08434	-13.7734	14	20	7	CDS		1	1
hsa-miR-186-5p	NM_001004316	LEKR1	1768	1791	0.807692	-18.7	1	0.00103871	0.588	2.05887	2.9229	-6.98341	19	23	7	CDS		0	1
hsa-miR-186-5p	NM_001004316	LEKR1	1304	1322	0.846154	-15.4	0	0.147593	0.515	3.06056	1.97273	-14.5333	15	18	12	CDS		0	1
hsa-miR-186-5p	NM_001308185	CCNL1	1214	1233	0.923077	-16.9	1	0.0111959	0.603	3.16437	2.29771	-8.4155	16	19	11	CDS		0	0
hsa-miR-186-5p	NM_001167911	VEPH1	2734	2757	0.846154	-23	1	0.0189636	0.632	3.00946	4.51992	-4.957	20	23	9	3UTR		0	0
hsa-miR-186-5p	NM_001167912	VEPH1	2869	2892	0.846154	-23	1	0.0189636	0.632	3.00946	4.51992	-4.957	20	23	9	3UTR		0	0
hsa-miR-186-5p	NM_024621	VEPH1	3060	3083	0.923077	-23	1	0.0189636	0.632	2.68807	2.5438	-4.957	20	23	9	3UTR		0	0
hsa-miR-186-5p	NM_002852	PTX3	1123	1173	0.846154	-16.1	1	0.000152672	0.544	2.16983	4.15843	-5.9255	17	50	6	CDS		0	0
hsa-miR-186-5p	NM_001163678	SHOX2	367	383	0.846154	-17.1	0	0.406541	0.25	1.25891	0.483563	-17.1102	14	16	11	CDS		0	0
hsa-miR-186-5p	NM_006884	SHOX2	367	383	0.846154	-17.1	0	0.406541	0.25	1.25891	0.483563	-17.1102	14	16	11	CDS		0	0
hsa-miR-186-5p	NM_003030	SHOX2	367	383	0.846154	-17.1	0	0.406541	0.25	1.25891	0.483563	-17.1102	14	16	11	CDS		0	0
hsa-miR-186-5p	XM_017007055	SHOX2	17	33	0.923077	-17.1	0	0.499186	0.274	0	0	-17.1102	14	16	11	5UTR		0	0
hsa-miR-186-5p	NM_001042705	IQCJ	786	835	0.923077	-20.6	1	0.000113957	0.515	0.0838564	-0.532239	-5.61866	16	20	12	3UTR		0	0
hsa-miR-186-5p	NM_001197100	IQCJ	705	754	0.923077	-20.6	1	0.000113957	0.515	0.0838564	-0.532239	-5.61866	16	20	12	3UTR		0	0
hsa-miR-186-5p	NM_000882	IL12A	475	508	0.923077	-17.7	1	0.217824	0.574	0.773741	1.36285	-6.51454	18	33	8	CDS		0	0
hsa-miR-186-5p	NM_001354582	IL12A	475	508	0.923077	-17.7	1	0.217824	0.574	0.773741	1.36285	-6.51454	18	33	8	CDS		0	0
hsa-miR-186-5p	NM_001168214	C3orf80	2206	2220	0.884615	-18	0	0.00218905	0.618	0.715445	0.265757	-17.1102	13	14	13	3UTR		0	0
hsa-miR-186-5p	NM_020800	IFT80	1118	1167	0.846154	-22.8	1	0.00903689	0.574	0.443891	0.406824	-8.91345	20	25	8	CDS		0	0
hsa-miR-186-5p	NM_001190241	IFT80	1338	1387	0.846154	-22.8	1	0.00903689	0.574	0.776387	0.306821	-8.91345	20	25	8	CDS		0	0
hsa-miR-186-5p	NM_001190242	IFT80	972	1021	0.846154	-22.8	1	0.00903689	0.574	0.314963	0.0984163	-8.91345	20	25	8	CDS		0	0
hsa-miR-186-5p	NM_001002800	SMC4	1339	1379	0.846154	-19	1	0.00383476	0.706	4.7653	3.55649	-4.957	19	40	10	CDS		0	0
hsa-miR-186-5p	NM_001002800	SMC4	1466	1485	0.923077	-15.6	1	0.0563594	0.706	4.49763	3.09472	-10.7891	15	19	10	CDS		0	0
hsa-miR-186-5p	NM_001288753	SMC4	1264	1304	0.846154	-19	1	0.00383476	0.706	4.7653	3.55649	-4.957	19	40	10	CDS		0	0
hsa-miR-186-5p	NM_001288753	SMC4	1391	1410	0.923077	-15.6	1	0.0563594	0.706	4.49763	3.09472	-10.7891	15	19	10	CDS		0	0
hsa-miR-186-5p	NM_002268	KPNA4	3308	3333	0.846154	-19.7	1	0.01837	0.721	-0.151435	-0.0235089	-7.61527	17	25	8	3UTR		0	0
hsa-miR-186-5p	NM_139245	PPM1L	7689	7710	0.923077	-21.6	0	0.0133523	0.765	0.641332	0.193994	-15.5666	16	21	8	3UTR		0	1
hsa-miR-186-5p	NM_139245	PPM1L	2835	2852	0.846154	-18.3	1	0.0100552	0.588	-0.310533	-0.0730558	-12.8934	16	17	16	3UTR		0	1
hsa-miR-186-5p	NM_001317912	PPM1L	7365	7386	0.923077	-21.6	0	0.0133523	0.765	0.41982	0.314099	-15.5666	16	21	8	3UTR		0	1
hsa-miR-186-5p	NM_001317912	PPM1L	2511	2528	0.923077	-18.3	1	0.0100552	0.588	-0.0809481	-0.337796	-12.8934	16	17	16	3UTR		0	1
hsa-miR-186-5p	NM_001317912	PPM1L	2754	2768	0.884615	-18.3	0	0.000245609	0.632	0.057272	0.3485	-19.6569	12	14	7	3UTR		0	1
hsa-miR-186-5p	NM_001317911	PPM1L	7265	7286	0.923077	-21.6	0	0.0133523	0.765	0.41982	0.314099	-15.5666	16	21	8	3UTR		0	1
hsa-miR-186-5p	NM_001317911	PPM1L	2411	2428	0.923077	-18.3	1	0.0100552	0.588	-0.0809481	-0.337796	-12.8934	16	17	16	3UTR		0	1
hsa-miR-186-5p	NM_001317911	PPM1L	2654	2668	0.884615	-18.3	0	0.000245609	0.632	0.057272	0.3485	-19.6569	12	14	7	3UTR		0	1
hsa-miR-186-5p	NM_001349134	B3GALNT1	1456	1481	1	-23.9	1	7.33414e-05	0.632	0.0317766	0.35393	-5.83853	21	25	12	3UTR		0	0
hsa-miR-186-5p	NM_033168	B3GALNT1	1364	1389	1	-23.9	1	7.33414e-05	0.632	0.312221	0.536813	-5.83853	21	25	12	3UTR		0	0
hsa-miR-186-5p	NM_003781	B3GALNT1	1459	1484	0.923077	-23.9	1	7.33414e-05	0.632	0.226661	0.320776	-5.83853	21	25	12	3UTR		0	0
hsa-miR-186-5p	NM_033167	B3GALNT1	1578	1603	1	-23.9	1	7.33414e-05	0.632	0.611677	0.163143	-5.83853	21	25	12	3UTR		0	0
hsa-miR-186-5p	NM_001349135	B3GALNT1	1552	1577	0.923077	-23.9	1	7.33414e-05	0.632	0.160115	0.33361	-5.83853	21	25	12	3UTR		0	0
hsa-miR-186-5p	NM_001349140	B3GALNT1	1671	1696	0.974359	-23.9	1	7.33414e-05	0.632	0.468694	0.149226	-5.83853	21	25	12	3UTR		0	0
hsa-miR-186-5p	NM_001349137	B3GALNT1	1689	1714	0.974359	-23.9	1	7.33414e-05	0.632	0.529776	0.0898114	-5.83853	21	25	12	3UTR		0	0
hsa-miR-186-5p	NM_001349132	B3GALNT1	1663	1688	0.923077	-23.9	1	7.33414e-05	0.632	0.604433	0.308451	-5.83853	21	25	12	3UTR		0	0
hsa-miR-186-5p	NM_001038628	B3GALNT1	1782	1807	0.858974	-23.9	1	7.33414e-05	0.632	-0.00639374	-0.128559	-5.83853	21	25	12	3UTR		0	0
hsa-miR-186-5p	NM_001349130	B3GALNT1	1715	1740	1	-23.9	1	7.33414e-05	0.632	-0.210003	0.221139	-5.83853	21	25	12	3UTR		0	0
hsa-miR-186-5p	NM_001349139	B3GALNT1	1718	1743	0.923077	-23.9	1	7.33414e-05	0.632	-0.21679	0.195179	-5.83853	21	25	12	3UTR		0	0
hsa-miR-186-5p	NM_001349143	B3GALNT1	1811	1836	0.858974	-23.9	1	7.33414e-05	0.632	-0.00639341	-0.082747	-5.83853	21	25	12	3UTR		0	0
hsa-miR-186-5p	NM_001349148	B3GALNT1	1691	1716	0.974359	-23.9	1	7.33414e-05	0.632	0.604433	0.0974468	-5.83853	21	25	12	3UTR		0	0
hsa-miR-186-5p	NM_001349151	B3GALNT1	1810	1835	0.858974	-23.9	1	7.33414e-05	0.632	-0.0267543	-0.10718	-5.83853	21	25	12	3UTR		0	0
hsa-miR-186-5p	NM_001349152	B3GALNT1	1921	1946	1	-23.9	1	7.33414e-05	0.632	2.14507	1.87037	-5.83853	21	25	12	3UTR		0	0
hsa-miR-186-5p	NM_001349146	B3GALNT1	1906	1931	1	-23.9	1	7.33414e-05	0.632	2.10435	1.55121	-5.83853	21	25	12	3UTR		0	0
hsa-miR-186-5p	NM_001349155	B3GALNT1	1933	1958	1	-23.9	1	7.33414e-05	0.632	2.30117	1.84288	-5.83853	21	25	12	3UTR		0	0
hsa-miR-186-5p	NM_001349150	B3GALNT1	2028	2053	1	-23.9	1	7.33414e-05	0.632	2.12471	2.55602	-5.83853	21	25	12	3UTR		0	0
hsa-miR-186-5p	NM_001349156	B3GALNT1	2002	2027	1	-23.9	1	7.33414e-05	0.632	1.94825	2.61558	-5.83853	21	25	12	3UTR		0	0
hsa-miR-186-5p	NM_001349147	B3GALNT1	2121	2146	1	-23.9	1	7.33414e-05	0.632	1.94825	2.66292	-5.83853	21	25	12	3UTR		0	0
hsa-miR-186-5p	NM_001349159	B3GALNT1	2057	2082	1	-23.9	1	7.33414e-05	0.632	4.14723	1.60008	-5.83853	21	25	12	3UTR		0	0
hsa-miR-186-5p	NM_001349145	B3GALNT1	2150	2175	1	-23.9	1	7.33414e-05	0.632	2.72197	1.97116	-5.83853	21	25	12	3UTR		0	0
hsa-miR-186-5p	XM_005247859	B3GALNT1	1526	1551	0.858974	-23.9	1	7.33414e-05	0.632	0	0	-5.83853	21	25	12	3UTR		0	0
hsa-miR-186-5p	NM_033169	B3GALNT1	1432	1457	1	-23.9	1	7.33414e-05	0.632	0.331234	0.394571	-5.83853	21	25	12	3UTR		0	0
hsa-miR-186-5p	NM_001349160	B3GALNT1	1543	1568	0.961538	-23.9	1	7.33414e-05	0.632	-0.0537824	0.392432	-5.83853	21	25	12	3UTR		0	0
hsa-miR-186-5p	NM_015938	NMD3	1738	1756	0.923077	-16.5	1	0.00155871	0.691	0.634571	0.309208	-8.05823	16	18	13	3UTR		0	1
hsa-miR-186-5p	NM_001320679	SPTSSB	1531	1546	0.923077	-17.3	0	0.0221813	0.515	1.2787	2.33891	-17.1102	13	15	7	5UTR		0	0
hsa-miR-186-5p	NM_001080440	OTOL1	525	540	0.923077	-20.4	0	0.000468534	0.5	3.17651	2.97183	-19.4239	13	15	8	CDS		0	0
hsa-miR-186-5p	NM_001080440	OTOL1	363	382	0.846154	-19.1	1	0.000165493	0.412	4.23671	1.91875	-9.95919	16	19	9	CDS		0	0
hsa-miR-186-5p	NM_001080440	OTOL1	669	687	0.846154	-17.5	0	0.00694941	0.294	3.19429	1.83439	-17.1102	15	18	7	CDS		0	0
hsa-miR-186-5p	NM_001041	SI	2537	2559	0.846154	-17.3	1	0.000291348	0.632	3.18382	3.39863	-6.25121	19	22	12	CDS		0	0
hsa-miR-186-5p	NM_014926	SLITRK3	2153	2173	0.923077	-20.3	1	0.000517602	0.426	3.93062	1.99649	-10.4205	16	20	9	CDS		0	0
hsa-miR-186-5p	NM_001318810	SLITRK3	2315	2335	0.923077	-20.3	1	0.000517602	0.426	1.13441	2.71589	-10.4205	16	20	9	CDS		0	0
hsa-miR-186-5p	NM_001318810	SLITRK3	295	315	0.807692	-19	1	0.0307211	0.544	0.79941	1.77466	-9.95919	16	20	10	5UTR		0	0
hsa-miR-186-5p	NM_024687	ZBBX	937	959	1	-19.1	1	0.00997912	0.691	0.0685767	0.885912	-6.51454	17	22	9	CDS		0	0
hsa-miR-186-5p	NM_001199201	ZBBX	937	959	1	-19.1	1	0.00997912	0.691	0.0685767	0.885912	-6.51454	17	22	9	CDS		0	0
hsa-miR-186-5p	NM_001199201	ZBBX	1301	1326	0.846154	-15.6	1	0.0279221	0.662	0.622247	0.973967	-11.0902	17	25	8	CDS		0	0
hsa-miR-186-5p	NM_001199202	ZBBX	885	907	1	-19.1	1	0.00997912	0.691	2.11528	0.705187	-6.51454	17	22	9	CDS		0	0
hsa-miR-186-5p	NM_006217	SERPINI2	382	403	1	-17.1	1	0.0106769	0.603	2.80235	2.09671	-4.17062	19	21	10	CDS		0	0
hsa-miR-186-5p	NM_001012303	SERPINI2	473	494	1	-17.1	1	0.0106769	0.603	0.818138	2.36721	-4.17062	19	21	10	CDS		0	0
hsa-miR-186-5p	NM_001348952	WDR49	914	950	0.820513	-17.6	1	0.000139123	0.603	2.13982	1.93183	-11.0886	20	36	12	CDS		0	0
hsa-miR-186-5p	XM_005247086	PDCD10	1071	1095	0.923077	-20.1	1	0.00831295	0.588	0	0	-9.9289	17	24	7	5UTR	MIRT555751	1	1
hsa-miR-186-5p	NM_001122752	SERPINI1	830	869	0.923077	-19.7	1	0.00535402	0.632	6.06892	5.40961	-6.51454	19	39	11	CDS		0	0
hsa-miR-186-5p	NM_005025	SERPINI1	1063	1102	0.923077	-19.7	1	0.00535402	0.632	6.06892	5.40961	-6.51454	19	39	11	CDS		0	0
hsa-miR-186-5p	NM_001308155	GOLIM4	1578	1594	0.923077	-21.2	0	0.000445341	0.426	1.79797	0.761457	-17.1102	14	16	9	CDS	MIRT548049	0	0
hsa-miR-186-5p	NM_014498	GOLIM4	1662	1678	1	-21.2	0	0.000445341	0.426	0.512372	2.00776	-17.1102	14	16	9	CDS	MIRT548049	0	0
hsa-miR-186-5p	NM_004991	MECOM	550	590	0.961538	-19.9	1	8.17234e-06	0.5	3.70246	3.83901	-7.37138	16	18	16	CDS		0	0
hsa-miR-186-5p	NM_005241	MECOM	1383	1417	0.846154	-22.1	1	0.000855659	0.456	2.23632	4.11445	-7.38222	20	34	11	CDS		0	0
hsa-miR-186-5p	NM_001185119	MYNN	2178	2203	0.846154	-16.3	1	1.71225e-05	0.588	0.315439	0.267816	-17.6961	16	25	10	3UTR		0	0
hsa-miR-186-5p	NM_153353	LRRC34	728	753	1	-23.7	1	0.0100591	0.588	3.30229	1.99958	-11.0886	20	25	9	CDS		0	0
hsa-miR-186-5p	NM_001172779	LRRC34	728	753	1	-23.7	1	0.0100591	0.588	3.30229	1.99958	-11.0886	20	25	9	CDS		0	0
hsa-miR-186-5p	NM_001277128	LRRC31	154	168	0.923077	-18.3	0	0.000352569	0.588	0.0340328	0.341677	-17.1102	13	14	13	CDS		0	0
hsa-miR-186-5p	NM_024727	LRRC31	154	168	0.923077	-18.3	0	0.000352569	0.588	0.0340328	0.341677	-17.1102	13	14	13	CDS		0	0
hsa-miR-186-5p	NM_003262	SEC62	1030	1046	0.846154	-20.7	0	0.00147836	0.426	5.13518	4.06777	-17.1102	15	16	15	CDS		1	1
hsa-miR-186-5p	NM_003262	SEC62	219	244	0.884615	-20.4	1	0.0209767	0.544	4.96952	5.55941	-7.23797	18	25	10	CDS		1	1
hsa-miR-186-5p	NM_024947	PHC3	6	31	0.923077	-18.3	0	0.181141	0.483	0	0	-19.4239	14	25	8	5UTR	MIRT535316	0	1
hsa-miR-186-5p	NM_001308116	PHC3	6	31	0.846154	-18.3	0	0.138223	0.45	0	0	-19.4239	14	25	8	5UTR	MIRT535316	0	1
hsa-miR-186-5p	XM_011513189	PHC3	1757	1780	0.846154	-17	1	0.00229303	0.544	0	0	-11.5013	17	23	10	CDS	MIRT535316	0	1
hsa-miR-186-5p	NM_001318786	COX4I1	379	412	0.846154	-15.6	0	0.000661005	0.441	3.01023	3.48131	-17.1102	12	17	9	CDS		0	0
hsa-miR-186-5p	NM_001318794	COX4I1	358	391	0.846154	-15.6	0	0.000661005	0.441	3.01023	3.48131	-17.1102	12	17	9	CDS		0	0
hsa-miR-186-5p	NM_001861	COX4I1	358	391	0.846154	-15.6	0	0.000661005	0.441	3.01023	3.48131	-17.1102	12	17	9	CDS		0	0
hsa-miR-186-5p	NM_001451	FOXF1	1051	1081	0.807692	-18.8	1	0.000906473	0.471	4.45554	3.32771	-9.87071	14	20	10	CDS		0	0
hsa-miR-186-5p	NM_022764	MTHFSD	2746	2767	0.923077	-17.7	1	0.0137492	0.368	2.82193	3.68786	-9.95919	16	21	9	3UTR		0	0
hsa-miR-186-5p	NM_001159379	MTHFSD	2746	2767	1	-17.7	1	0.0137492	0.368	3.88976	3.46744	-9.95919	16	21	9	3UTR		0	0
hsa-miR-186-5p	NM_001159377	MTHFSD	2749	2770	0.923077	-17.7	1	0.0137492	0.368	3.71342	3.75792	-9.95919	16	21	9	3UTR		0	0
hsa-miR-186-5p	NM_001159378	MTHFSD	2749	2770	0.923077	-17.7	1	0.0137492	0.368	3.66444	3.38467	-9.95919	16	21	9	3UTR		0	0
hsa-miR-186-5p	NM_005250	FOXL1	1833	1850	0.923077	-18.3	1	0.0154506	0.574	-0.168395	0.0606489	-12.428	15	17	8	3UTR		0	0
hsa-miR-186-5p	NM_015144	ZCCHC14	6235	6257	0.846154	-20.9	1	0.000224068	0.382	3.50659	2.71848	-7.39607	18	22	10	3UTR		1	0
hsa-miR-186-5p	NM_020655	JPH3	1471	1486	0.807692	-23.6	0	1.78608e-05	0.368	4.51866	4.28137	-19.4239	14	15	14	CDS		1	1
hsa-miR-186-5p	NM_020655	JPH3	2385	2403	0.923077	-20.5	0	0.00046352	0.441	2.81488	2.83665	-15.5666	16	18	9	CDS		1	1
hsa-miR-186-5p	NM_001184854	KLHDC4	184	211	0.846154	-20	1	0.000147616	0.544	0.432394	0.110351	-6.25121	20	27	8	CDS		0	0
hsa-miR-186-5p	NM_001184854	KLHDC4	897	918	0.820513	-19.2	1	7.87497e-06	0.426	2.77819	3.63486	-8.75027	17	21	8	CDS		0	0
hsa-miR-186-5p	NM_001184854	KLHDC4	335	355	0.923077	-18	1	0.000880467	0.412	2.11414	2.11013	-9.54656	17	20	12	CDS		0	0
hsa-miR-186-5p	NM_001184856	KLHDC4	506	526	0.884615	-18	1	0.000880467	0.412	3.80985	2.6922	-9.54656	17	20	12	CDS		0	0
hsa-miR-186-5p	NM_017566	KLHDC4	506	526	0.884615	-18	1	0.000880467	0.412	3.80985	2.6922	-9.54656	17	20	12	CDS		0	0
hsa-miR-186-5p	NM_001294340	ZC3H18	2704	2727	0.846154	-22.5	0	0.0524413	0.515	4.35394	3.68217	-17.08	16	23	7	CDS		1	0
hsa-miR-186-5p	NM_001294340	ZC3H18	2518	2540	0.846154	-19.9	0	0.0221772	0.471	4.37228	3.50605	-17.1102	15	22	9	CDS		1	0
hsa-miR-186-5p	NM_144604	ZC3H18	2632	2655	0.846154	-22.5	0	0.0524413	0.515	4.35394	3.68217	-17.08	16	23	7	CDS		1	0
hsa-miR-186-5p	NM_144604	ZC3H18	2446	2468	0.846154	-19.9	0	0.0221772	0.471	4.37228	3.50605	-17.1102	15	22	9	CDS		1	0
hsa-miR-186-5p	XM_011522905	CYBA	1978	2000	0.974359	-20.1	1	0.00544422	0.485	0	0	-9.54656	18	22	13	3UTR		0	0
hsa-miR-186-5p	NM_002461	MVD	273	289	0.846154	-20.8	0	0.0009228	0.294	-0.654538	-0.781869	-15.5666	14	16	13	CDS		0	0
hsa-miR-186-5p	NM_178310	SNAI3	53	68	0.923077	-23.2	0	2.14973e-09	0.265	-0.315169	-0.820965	-17.1102	14	15	14	5UTR		0	0
hsa-miR-186-5p	NM_001318507	CTU2	644	662	0.846154	-20.3	1	0.0111156	0.412	0.460026	1.61055	-11.9471	16	18	14	CDS		0	0
hsa-miR-186-5p	NM_001012759	CTU2	431	449	0.846154	-20.3	1	0.0148427	0.412	0.460026	1.61055	-11.9471	16	18	14	CDS		0	0
hsa-miR-186-5p	NM_001012762	CTU2	431	449	0.846154	-20.3	1	0.0148427	0.412	0.460026	1.61055	-11.9471	16	18	14	CDS		0	0
hsa-miR-186-5p	NM_001142864	PIEZO1	2730	2753	0.923077	-22.6	1	0.00012214	0.368	4.42208	3.74531	-12.3845	17	23	8	CDS		0	0
hsa-miR-186-5p	NM_004933	CDH15	852	875	0.807692	-18	1	0.000555108	0.441	1.41835	1.52797	-5.19005	19	23	8	CDS		0	0
hsa-miR-186-5p	NM_001256183	ANKRD11	7953	7974	0.923077	-21.4	1	7.22773e-05	0.294	3.74747	4.74091	-10.603	16	21	7	CDS	MIRT045278	0	0
hsa-miR-186-5p	NM_001256183	ANKRD11	5021	5061	0.846154	-19.7	1	0.0243414	0.441	2.14407	2.85695	-9.54656	18	40	8	CDS	MIRT045278	0	0
hsa-miR-186-5p	NM_013275	ANKRD11	7956	7977	0.923077	-21.4	1	7.22773e-05	0.294	3.80363	4.65796	-10.603	16	21	7	CDS	MIRT045278	0	0
hsa-miR-186-5p	NM_013275	ANKRD11	3999	4018	0.846154	-20.8	0	0.0257449	0.353	4.17445	3.07511	-17.1102	15	19	8	CDS	MIRT045278	0	0
hsa-miR-186-5p	NM_013275	ANKRD11	5024	5064	0.923077	-19.7	1	0.0243414	0.441	2.12654	2.73898	-9.54656	18	40	8	CDS	MIRT045278	0	0
hsa-miR-186-5p	NM_001256182	ANKRD11	4070	4089	0.846154	-20.8	0	0.0257449	0.353	4.14633	4.00204	-17.1102	15	19	8	CDS	MIRT045278	0	0
hsa-miR-186-5p	NM_001256182	ANKRD11	5095	5135	1	-19.7	1	0.0243414	0.441	1.84597	2.38677	-9.54656	18	40	8	CDS	MIRT045278	0	0
hsa-miR-186-5p	XM_005256321	SPG7	2242	2258	0.923077	-21.2	0	3.85447e-06	0.412	0	0	-16.6229	14	16	12	3UTR		0	0
hsa-miR-186-5p	NM_003119	SPG7	2325	2340	1	-25.2	0	0.00140633	0.382	2.97755	2.34767	-17.1102	14	15	14	CDS		0	0
hsa-miR-186-5p	NM_000977	RPL13	471	501	0.846154	-22.1	1	9.55402e-06	0.397	5.54395	5.01969	-5.49511	21	30	9	CDS		0	0
hsa-miR-186-5p	NM_001243131	RPL13	304	360	0.846154	-17.9	1	8.54984e-05	0.426	4.92413	4.43451	-5.49511	21	56	9	CDS		0	0
hsa-miR-186-5p	NM_033251	RPL13	141	161	0.846154	-23.4	1	0.00135841	0.176	0.312291	-0.386694	-11.1389	16	20	9	5UTR		0	0
hsa-miR-186-5p	NM_033251	RPL13	644	674	0.846154	-22.1	1	9.55402e-06	0.397	5.54395	5.01969	-5.49511	21	30	9	CDS		0	0
hsa-miR-186-5p	NM_014427	CPNE7	489	534	0.807692	-20.4	1	0.0081008	0.456	0.700973	1.11028	-3.93757	22	45	10	CDS		0	0
hsa-miR-186-5p	NM_052988	CDK10	418	434	0.846154	-16.2	0	0.00152187	0.412	5.52727	4.50098	-17.3919	12	16	7	CDS		0	0
hsa-miR-186-5p	NM_001160367	CDK10	380	396	0.846154	-16.2	0	0.00152187	0.412	5.52727	4.50098	-17.3919	12	16	7	CDS		0	0
hsa-miR-186-5p	NM_052987	CDK10	380	396	0.846154	-16.2	0	0.00152187	0.412	5.52727	4.50098	-17.3919	12	16	7	CDS		0	0
hsa-miR-186-5p	NM_004913	VPS9D1	715	730	1	-23.7	0	0.00574615	0.412	0.045487	0.527796	-19.4239	14	15	14	CDS		0	0
hsa-miR-186-5p	NM_004913	VPS9D1	2447	2465	0.961538	-21	1	9.40372e-06	0.471	0.737355	2.70287	-10.6336	16	18	15	3UTR		0	0
hsa-miR-186-5p	XM_011523480	VPS9D1	631	646	1	-23.7	0	0.00574615	0.412	0	0	-19.4239	14	15	14	CDS		0	0
hsa-miR-186-5p	XM_011523480	VPS9D1	2366	2384	0.884615	-21	1	9.40372e-06	0.471	0	0	-10.6336	16	18	15	3UTR		0	0
hsa-miR-186-5p	NM_001113525	ZNF276	4525	4542	0.923077	-21	0	0.0657781	0.559	0.850715	0.683032	-17.3433	14	17	8	3UTR		0	0
hsa-miR-186-5p	NM_001113525	ZNF276	1343	1367	0.846154	-18.3	1	0.00397824	0.412	4.66121	3.37393	-9.25849	17	24	8	CDS		0	0
hsa-miR-186-5p	NM_001005471	OR2T6	897	915	0.846154	-15.6	1	0.0460624	0.51	0.545973	0.674794	-13.9804	15	18	10	CDS		0	0
hsa-miR-186-5p	XM_017000273	OR2T10	1301	1319	0.923077	-20	1	2.6369e-07	0.5	0	0	-10.5151	14	18	10	3UTR		0	0
hsa-miR-186-5p	NM_030645	SH3BP5L	3078	3093	0.846154	-19.9	0	0.000435312	0.368	-0.0678529	0.886143	-19.4239	13	15	9	3UTR		0	0
hsa-miR-186-5p	NM_170725	PGBD2	285	310	0.846154	-17.2	1	0.00010621	0.471	0.700126	1.03894	-10.5151	13	17	10	CDS		0	0
hsa-miR-186-5p	XM_024452498	LOC102724250	454	475	0.846154	-18	1	0.00231475	0.456	0	0	-8.40165	18	21	8	CDS		0	0
hsa-miR-186-5p	XM_024452498	LOC102724250	1267	1288	0.846154	-18	1	0.00494799	0.456	0	0	-8.40165	18	21	8	CDS		0	0
hsa-miR-186-5p	NM_001077710	FAM110C	892	915	0.846154	-21.5	1	2.72175e-06	0.324	-0.152915	-0.273915	-9.54656	18	23	10	CDS		0	0
hsa-miR-186-5p	NM_001352680	TMEM18	564	584	0.923077	-20	1	0.00017621	0.559	-0.00219432	-0.237311	-8.4155	17	20	13	5UTR		0	0
hsa-miR-186-5p	NM_000547	TPO	2280	2293	0.865385	-16.7	0	0.00028097	0.456	2.82238	1.12714	-21.7228	12	13	12	CDS		0	0
hsa-miR-186-5p	NM_175719	TPO	2109	2122	0.865385	-16.7	0	0.00028097	0.456	2.67807	1.02552	-21.7228	12	13	12	CDS		0	0
hsa-miR-186-5p	NM_001206744	TPO	2275	2288	0.923077	-16.7	0	0.00028097	0.456	3.73177	1.24343	-21.7228	12	13	12	CDS		0	0
hsa-miR-186-5p	NM_175721	TPO	2190	2203	0.865385	-16.7	0	0.00028097	0.456	2.82238	1.12714	-21.7228	12	13	12	CDS		0	0
hsa-miR-186-5p	NM_175722	TPO	1671	1684	0.865385	-16.7	0	0.00028097	0.456	2.67807	1.02552	-21.7228	12	13	12	CDS		0	0
hsa-miR-186-5p	NM_012293	PXDN	6537	6555	1	-18	1	0.00355834	0.618	4.45157	3.53021	-9.95919	16	18	14	3UTR		0	0
hsa-miR-186-5p	NM_015025	MYT1L	904	926	1	-21.2	1	0.000468448	0.412	3.32533	2.42651	-9.54656	18	22	12	CDS		1	0
hsa-miR-186-5p	NM_015025	MYT1L	2204	2220	0.923077	-18.6	0	0.000183026	0.456	5.34609	4.31747	-17.1102	13	16	9	CDS		1	0
hsa-miR-186-5p	NM_001303052	MYT1L	904	926	1	-21.2	1	0.000468448	0.412	3.32533	2.42651	-9.54656	18	22	12	CDS		1	0
hsa-miR-186-5p	NM_001303052	MYT1L	2204	2220	0.923077	-18.6	0	0.000183026	0.456	5.34609	4.31747	-17.1102	13	16	9	CDS		1	0
hsa-miR-186-5p	NM_001329849	MYT1L	848	870	0.846154	-21.2	1	0.000468448	0.412	3.25848	4.14034	-9.54656	18	22	12	CDS		1	0
hsa-miR-186-5p	NM_001329849	MYT1L	2148	2164	0.923077	-18.6	0	0.000183026	0.456	6.62385	4.83529	-17.1102	13	16	9	CDS		1	0
hsa-miR-186-5p	NM_001329844	MYT1L	924	946	1	-21.2	1	0.000468448	0.412	1.68513	2.69326	-9.54656	18	22	12	CDS		1	0
hsa-miR-186-5p	NM_001329844	MYT1L	2224	2240	0.923077	-18.6	0	0.000183026	0.456	4.60447	4.57679	-17.1102	13	16	9	CDS		1	0
hsa-miR-186-5p	NM_001329851	MYT1L	827	849	1	-21.2	1	0.000468448	0.412	4.99673	3.38561	-9.54656	18	22	12	CDS		1	0
hsa-miR-186-5p	NM_001329851	MYT1L	2127	2143	0.923077	-18.6	0	0.000183026	0.456	4.16351	3.80899	-17.1102	13	16	9	CDS		1	0
hsa-miR-186-5p	NM_001329846	MYT1L	732	754	1	-21.2	1	0.000468448	0.412	2.07561	2.99155	-9.54656	18	22	12	CDS		1	0
hsa-miR-186-5p	NM_001329846	MYT1L	2032	2048	0.923077	-18.6	0	0.000183026	0.456	6.53869	3.61168	-17.1102	13	16	9	CDS		1	0
hsa-miR-186-5p	NM_001329852	MYT1L	716	738	1	-21.2	1	0.000468448	0.412	1.72448	3.12513	-9.54656	18	22	12	CDS		1	0
hsa-miR-186-5p	NM_001329852	MYT1L	2016	2032	0.923077	-18.6	0	0.000183026	0.456	4.86504	3.9285	-17.1102	13	16	9	CDS		1	0
hsa-miR-186-5p	NM_001329847	MYT1L	693	715	1	-21.2	1	0.000468448	0.412	2.80841	3.39497	-9.54656	18	22	12	CDS		1	0
hsa-miR-186-5p	NM_001329847	MYT1L	1993	2009	0.923077	-18.6	0	0.000183026	0.456	3.26154	3.89016	-17.1102	13	16	9	CDS		1	0
hsa-miR-186-5p	NM_001329848	MYT1L	915	937	1	-21.2	1	0.000468448	0.412	1.62273	2.40428	-9.54656	18	22	12	CDS		1	0
hsa-miR-186-5p	NM_001329848	MYT1L	2215	2231	0.923077	-18.6	0	0.000183026	0.456	4.35393	4.64782	-17.1102	13	16	9	CDS		1	0
hsa-miR-186-5p	NM_001329845	MYT1L	732	754	1	-21.2	1	0.000468448	0.412	2.07561	2.99155	-9.54656	18	22	12	CDS		1	0
hsa-miR-186-5p	NM_001329845	MYT1L	2032	2048	0.923077	-18.6	0	0.000183026	0.456	6.53869	3.61168	-17.1102	13	16	9	CDS		1	0
hsa-miR-186-5p	XM_017003622	MYT1L	6371	6395	0.923077	-19	1	0.000307137	0.456	0	0	-9.69585	17	24	12	3UTR		1	0
hsa-miR-186-5p	NM_199235	COLEC11	356	378	1	-18.9	1	0.00588736	0.368	1.93985	2.58389	-8.05823	17	22	8	5UTR		0	0
hsa-miR-186-5p	NM_024027	COLEC11	356	378	1	-18.9	1	0.00588736	0.368	2.15883	1.44936	-8.05823	17	22	8	5UTR		0	0
hsa-miR-186-5p	NM_024027	COLEC11	546	562	0.871795	-18.3	0	1.74524e-05	0.382	4.05284	4.18082	-18.0787	12	16	7	CDS		0	0
hsa-miR-186-5p	NM_001255983	COLEC11	356	378	1	-18.9	1	0.00588736	0.368	2.15883	1.44936	-8.05823	17	22	8	5UTR		0	0
hsa-miR-186-5p	NM_001255985	COLEC11	246	268	0.846154	-18.9	1	0.00100783	0.368	2.15883	1.20187	-8.05823	17	22	8	CDS		0	0
hsa-miR-186-5p	NM_001255985	COLEC11	436	452	0.871795	-18.3	0	1.74524e-05	0.382	4.05284	4.18082	-18.0787	12	16	7	CDS		0	0
hsa-miR-186-5p	NM_001255986	COLEC11	245	261	0.871795	-18.3	0	1.62784e-05	0.382	4.05284	4.18082	-18.0787	12	16	7	CDS		0	0
hsa-miR-186-5p	NM_003108	SOX11	779	796	0.846154	-17.8	0	0.00112385	0.368	1.35596	2.16388	-17.1102	14	17	8	CDS		1	1
hsa-miR-186-5p	NM_001256477	CMPK2	987	1010	0.923077	-18.5	1	0.000240278	0.559	3.8705	4.01179	-7.3066	16	23	6	CDS		0	0
hsa-miR-186-5p	NM_080657	RSAD2	254	282	0.846154	-20.5	0	0.0165903	0.426	4.31118	2.61455	-12.9912	16	22	12	CDS		0	0
hsa-miR-186-5p	NM_138799	MBOAT2	1571	1616	0.923077	-20	1	0.000327815	0.676	-0.180991	-0.198903	-3.93757	21	28	8	CDS		0	1
hsa-miR-186-5p	NM_138799	MBOAT2	7313	7331	0.846154	-19.6	0	4.80038e-05	0.5	4.80941	4.49644	-19.4239	13	18	7	3UTR		0	1
hsa-miR-186-5p	NM_003887	ASAP2	453	473	0.884615	-18.6	1	0.00282497	0.441	2.86446	3.73536	-9.9289	16	20	12	CDS		0	0
hsa-miR-186-5p	NM_003887	ASAP2	4271	4285	1	-18.7	0	0.00203416	0.574	0.457915	1.00911	-17.3919	13	14	13	3UTR		0	0
hsa-miR-186-5p	NM_003887	ASAP2	1409	1440	0.846154	-19.4	1	0.00560151	0.529	5.34841	4.99295	-7.61527	16	25	8	CDS		0	0
hsa-miR-186-5p	NM_001135191	ASAP2	453	473	0.807692	-18.6	1	0.00282497	0.441	3.46826	2.83466	-9.9289	16	20	12	CDS		0	0
hsa-miR-186-5p	NM_001135191	ASAP2	4136	4150	1	-18.7	0	0.00203416	0.574	0.252719	0.592373	-17.3919	13	14	13	3UTR		0	0
hsa-miR-186-5p	NM_001135191	ASAP2	1409	1440	0.846154	-19.4	1	0.00560151	0.529	4.42065	5.20123	-7.61527	16	25	8	CDS		0	0
hsa-miR-186-5p	NM_001039613	IAH1	640	662	1	-17.1	1	5.16063e-05	0.588	2.1056	2.92973	-4.957	18	22	10	CDS		0	0
hsa-miR-186-5p	NM_001320863	IAH1	608	630	1	-17.1	1	5.16063e-05	0.588	2.1056	2.92973	-4.957	18	22	10	CDS		0	0
hsa-miR-186-5p	NM_001320859	IAH1	587	609	1	-17.1	1	5.16063e-05	0.588	2.1056	2.92973	-4.957	18	22	10	CDS		0	0
hsa-miR-186-5p	XM_005246159	GRHL1	793	814	0.820513	-17.3	1	0.0035321	0.574	0	0	-11.9948	16	21	11	CDS		0	0
hsa-miR-186-5p	NM_003597	KLF11	1695	1735	0.846154	-18.1	1	0.0065221	0.588	0.103859	0.392179	-4.957	19	40	10	CDS		0	0
hsa-miR-186-5p	NM_001177716	KLF11	1550	1590	0.846154	-18.1	1	0.0065221	0.588	-0.0969131	0.310348	-4.957	19	40	10	CDS		0	0
hsa-miR-186-5p	NM_001177718	KLF11	1698	1738	0.846154	-18.1	1	0.0065221	0.588	-0.0969131	0.310348	-4.957	19	40	10	CDS		0	0
hsa-miR-186-5p	NM_001165931	RRM2	1359	1380	0.846154	-20.7	1	0.0480474	0.588	3.67589	3.8283	-6.67474	18	21	11	CDS	MIRT045271	0	0
hsa-miR-186-5p	NM_001034	RRM2	1191	1212	0.846154	-20.7	1	0.0480474	0.588	3.68608	3.40532	-6.67474	18	21	11	CDS	MIRT045271	0	0
hsa-miR-186-5p	NM_002539	ODC1	1884	1897	0.846154	-16.6	0	7.98792e-05	0.397	3.56012	4.26339	-16.5351	12	13	12	CDS		0	0
hsa-miR-186-5p	NM_001287189	ODC1	1776	1789	0.846154	-16.6	0	7.98792e-05	0.397	4.19243	4.98972	-16.5351	12	13	12	CDS		0	0
hsa-miR-186-5p	NM_001261392	NOL10	1657	1701	0.923077	-19	1	0.0184192	0.559	3.83072	3.53069	-9.54656	17	44	9	CDS		0	0
hsa-miR-186-5p	NM_001261392	NOL10	240	275	0.846154	-19.3	1	0.00652539	0.603	0.0811943	0.00488975	-4.90607	19	35	9	CDS		0	0
hsa-miR-186-5p	NM_001261394	NOL10	1585	1629	0.923077	-19	1	0.0184192	0.559	3.55408	3.45096	-9.54656	17	44	9	CDS		0	0
hsa-miR-186-5p	NM_001261394	NOL10	240	275	0.846154	-19.3	1	0.00646899	0.603	0.0811943	0.00488975	-4.90607	19	35	9	CDS		0	0
hsa-miR-186-5p	NM_024894	NOL10	1735	1779	0.923077	-19	1	0.0184192	0.559	4.092	3.4779	-9.54656	17	44	9	CDS		0	0
hsa-miR-186-5p	NM_024894	NOL10	240	275	0.846154	-19.3	1	0.00646899	0.603	-0.0136634	0.00879564	-4.90607	19	35	9	CDS		0	0
hsa-miR-186-5p	XM_017003745	ATP6V1C2	293	311	0.846154	-20.1	0	0.000592524	0.5	0	0	-15.7996	15	18	9	CDS		1	1
hsa-miR-186-5p	XM_011510339	ATP6V1C2	271	289	0.846154	-20.1	0	0.000592524	0.5	0	0	-15.7996	15	18	9	CDS		1	1
hsa-miR-186-5p	NM_001321643	ROCK2	59	73	0.846154	-21.2	0	0.00539166	0.338	2.66253	1.26469	-17.1102	13	14	13	5UTR		0	0
hsa-miR-186-5p	NM_001321643	ROCK2	5842	5866	0.846154	-17.8	1	0.00278538	0.412	2.69685	3.16652	-8.87056	19	24	9	3UTR		0	0
hsa-miR-186-5p	NM_004850	ROCK2	6298	6322	0.846154	-17.8	1	0.00278538	0.412	2.43895	3.54864	-8.87056	19	24	9	3UTR		0	0
hsa-miR-186-5p	NM_001278278	E2F6	1383	1406	0.846154	-20.4	1	0.00608698	0.529	0.279356	0.0933794	-6.03692	19	23	9	3UTR		0	0
hsa-miR-186-5p	NM_198256	E2F6	1438	1461	0.846154	-20.4	1	0.00608698	0.529	0.297627	0.5949	-6.03692	19	23	9	3UTR		0	0
hsa-miR-186-5p	NM_001278275	E2F6	1509	1532	0.923077	-20.4	1	0.00608698	0.529	1.86279	0.740834	-6.03692	19	23	9	3UTR		0	0
hsa-miR-186-5p	NM_001278277	E2F6	1642	1665	0.923077	-20.4	1	0.00608698	0.529	1.0528	0.211886	-6.03692	19	23	9	3UTR		0	0
hsa-miR-186-5p	NM_014668	GREB1	3642	3666	0.846154	-19.8	1	1.28879e-05	0.412	4.37287	2.20968	-11.0902	17	24	10	CDS		0	0
hsa-miR-186-5p	XM_011510334	LPIN1	2031	2048	0.923077	-20.2	0	0.00112337	0.574	0	0	-17.1102	14	17	7	CDS		0	1
hsa-miR-186-5p	NM_145693	LPIN1	2561	2575	0.846154	-16.5	0	0.00540248	0.588	3.49597	4.55013	-17.1102	12	14	9	CDS		0	1
hsa-miR-186-5p	NM_021643	TRIB2	4279	4300	1	-16.7	0	0.0351215	0.5	2.71288	3.26955	-14.5333	15	21	9	3UTR		0	0
hsa-miR-186-5p	NM_015909	NBAS	851	877	1	-21.3	1	3.91827e-05	0.544	3.16482	2.58139	-5.61866	16	18	16	CDS		0	0
hsa-miR-186-5p	NM_004939	DDX1	1785	1800	0.923077	-18.4	0	0.000767964	0.559	5.9628	5.3657	-15.5666	14	15	14	CDS		0	0
hsa-miR-186-5p	NM_030797	FAM49A	329	346	0.923077	-19.1	0	0.00148726	0.529	0.550354	0.266346	-19.4239	14	17	10	CDS		0	0
hsa-miR-186-5p	NM_001099218	RAD51AP2	2741	2761	0.923077	-17.9	0	0.00245317	0.662	0.280619	0.75274	-12.2728	14	20	9	CDS		0	0
hsa-miR-186-5p	NM_024624	SMC6	257	288	0.884615	-17.6	1	0.0216934	0.618	0.068706	0.365419	-6.51454	18	31	10	CDS		0	0
hsa-miR-186-5p	NM_001142286	SMC6	4810	4824	0.923077	-18.2	0	0.000319722	0.632	4.28701	3.24407	-17.1102	13	14	13	3UTR		0	0
hsa-miR-186-5p	NM_001142286	SMC6	344	375	0.884615	-17.6	1	0.0216934	0.618	0.750638	0.423365	-6.51454	18	31	10	CDS		0	0
hsa-miR-186-5p	NM_182625	GEN1	3170	3221	1	-23.3	1	0.00073106	0.662	0.440569	-0.0434773	-5.03583	18	21	10	3UTR		0	1
hsa-miR-186-5p	NM_001130009	GEN1	3255	3297	1	-23.3	1	0.00073106	0.662	0.115481	0.127433	-5.03583	18	21	10	3UTR		0	1
hsa-miR-186-5p	NM_001199104	NT5C1B-RDH14	521	537	0.923077	-16.2	0	5.4604e-05	0.441	3.29166	4.63699	-20.457	14	16	10	CDS		0	1
hsa-miR-186-5p	NM_145260	OSR1	784	804	0.923077	-22.5	1	7.98185e-06	0.485	3.25125	2.70069	-10.6049	16	20	7	CDS		0	0
hsa-miR-186-5p	NM_001006657	WDR35	1297	1311	0.961538	-17.7	0	0.00131962	0.559	0.118378	0.077919	-17.1102	13	14	13	CDS		0	0
hsa-miR-186-5p	NM_002381	MATN3	769	792	0.846154	-18.5	1	0.00175236	0.5	0.500936	0.831412	-7.57093	17	23	7	CDS		0	1
hsa-miR-186-5p	NM_001006946	SDC1	683	704	0.923077	-21.4	1	1.26114e-05	0.309	0.514932	1.38134	-9.95919	17	21	9	CDS		0	0
hsa-miR-186-5p	NM_002997	SDC1	591	612	0.923077	-21.4	1	1.26114e-05	0.309	0.112239	0.200977	-9.95919	17	21	9	CDS		0	0
hsa-miR-186-5p	NM_001282752	PUM2	5643	5706	0.846154	-16.3	1	0.00036829	0.588	3.45443	5.03337	-9.62023	17	63	6	3UTR		1	1
hsa-miR-186-5p	NM_015317	PUM2	5752	5815	0.846154	-16.3	1	0.00036829	0.588	5.75526	5.60281	-9.62023	17	63	6	3UTR		1	1
hsa-miR-186-5p	NM_001352919	PUM2	5523	5586	0.846154	-16.3	1	0.00036829	0.588	5.33904	4.80186	-9.62023	17	63	6	3UTR		1	1
hsa-miR-186-5p	NM_001282791	PUM2	5394	5457	0.846154	-16.3	1	0.00036829	0.588	3.83296	5.17674	-9.62023	17	63	6	3UTR		1	1
hsa-miR-186-5p	NM_004040	RHOB	1696	1714	0.923077	-18.2	0	0.00035183	0.338	0.111796	1.09506	-17.1102	15	18	12	3UTR	MIRT469277	0	1
hsa-miR-186-5p	NM_022460	HS1BP3	1906	1926	1	-21.1	1	9.4248e-05	0.426	0.194075	1.73039	-11.0902	17	20	12	3UTR		0	0
hsa-miR-186-5p	NM_001282722	LDAH	647	671	0.846154	-21	1	0.000336968	0.618	-0.42556	-0.175138	-9.54656	16	19	12	CDS		0	0
hsa-miR-186-5p	NM_001282722	LDAH	2230	2247	0.923077	-20.8	0	0.000426803	0.471	-0.34831	-0.283789	-17.1102	15	17	12	3UTR		0	0
hsa-miR-186-5p	NM_001282722	LDAH	1657	1680	0.846154	-19.9	1	9.71874e-06	0.618	-0.342203	0.124844	-5.19005	17	23	8	3UTR		0	0
hsa-miR-186-5p	NM_001282721	LDAH	791	815	0.846154	-21	1	0.000336968	0.618	0.0234726	-0.273819	-9.54656	16	19	12	CDS		0	0
hsa-miR-186-5p	NM_001282721	LDAH	2374	2391	1	-20.8	0	0.000426803	0.471	0.0420024	-0.121291	-17.1102	15	17	12	3UTR		0	0
hsa-miR-186-5p	NM_001282720	LDAH	803	827	0.846154	-21	1	0.000336968	0.618	0.17315	-0.0250764	-9.54656	16	19	12	CDS		0	0
hsa-miR-186-5p	NM_001282720	LDAH	2386	2403	1	-20.8	0	0.000426803	0.471	-0.125274	-0.170955	-17.1102	15	17	12	3UTR		0	0
hsa-miR-186-5p	NM_001282723	LDAH	712	736	0.846154	-21	1	0.000336968	0.618	-0.122367	-0.264033	-9.54656	16	19	12	3UTR		0	0
hsa-miR-186-5p	NM_001282723	LDAH	2295	2312	1	-20.8	0	0.000426803	0.471	-0.101377	-0.0981911	-17.1102	15	17	12	3UTR		0	0
hsa-miR-186-5p	NM_001282723	LDAH	1722	1745	0.846154	-19.9	1	9.71874e-06	0.618	-0.257237	0.0706783	-5.19005	17	23	8	3UTR		0	0
hsa-miR-186-5p	NM_021925	LDAH	947	971	0.846154	-21	1	0.000336968	0.618	-0.494642	-0.300733	-9.54656	16	19	12	CDS		0	0
hsa-miR-186-5p	NM_021925	LDAH	2530	2547	1	-20.8	0	0.000426803	0.471	-0.145931	0.123365	-17.1102	15	17	12	3UTR		0	0
hsa-miR-186-5p	NM_001282719	LDAH	821	845	0.846154	-21	1	0.000336968	0.618	0.111744	0.00836125	-9.54656	16	19	12	CDS		0	0
hsa-miR-186-5p	NM_001282719	LDAH	2404	2421	0.923077	-20.8	0	0.000426803	0.471	-0.169085	-0.190273	-17.1102	15	17	12	3UTR		0	0
hsa-miR-186-5p	NM_000384	APOB	2198	2221	0.846154	-20.3	1	0.000266375	0.529	1.58018	1.52116	-8.62473	19	23	12	CDS		0	0
hsa-miR-186-5p	NM_000384	APOB	1731	1761	0.923077	-18.7	1	1.53107e-06	0.529	1.83354	1.81434	-7.27064	19	30	11	CDS		0	0
hsa-miR-186-5p	NM_001306137	TDRD15	1142	1192	0.846154	-17.7	1	0.00045898	0.529	3.58069	1.92796	-4.957	17	40	9	CDS		1	1
hsa-miR-186-5p	NM_017552	ATAD2B	1131	1146	1	-19.2	0	0.00212159	0.559	2.59442	2.00212	-15.5666	14	15	14	CDS		0	1
hsa-miR-186-5p	NM_017552	ATAD2B	7144	7157	1	-17.9	0	0.00876591	0.588	4.78198	4.77303	-17.1102	12	13	12	3UTR		0	1
hsa-miR-186-5p	NM_017552	ATAD2B	5313	5337	0.846154	-17.5	1	0.0154233	0.676	6.05377	4.51711	-9.6003	19	24	9	3UTR		0	1
hsa-miR-186-5p	XM_011532633	UBXN2A	709	728	0.923077	-20.3	1	0.00289609	0.559	0	0	-13.6138	16	19	11	CDS		0	0
hsa-miR-186-5p	XM_011532633	UBXN2A	1932	1955	1	-19.7	1	0.000102072	0.441	0	0	-4.957	19	23	8	3UTR		0	0
hsa-miR-186-5p	XM_011532633	UBXN2A	503	524	0.923077	-18.9	1	0.000552059	0.397	0	0	-10.5151	16	21	13	5UTR		0	0
hsa-miR-186-5p	NM_181713	UBXN2A	285	304	0.846154	-20.3	1	0.00289609	0.559	0.891673	2.42531	-13.6138	16	19	11	CDS		0	0
hsa-miR-186-5p	NM_001142319	WDCP	2577	2593	0.846154	-17.1	0	7.36343e-06	0.5	2.95305	3.43615	-19.4239	14	16	10	3UTR		0	0
hsa-miR-186-5p	NM_004881	TP53I3	528	558	0.846154	-19.6	1	3.752e-05	0.397	3.31819	3.3049	-11.014	17	22	11	5UTR		0	0
hsa-miR-186-5p	NM_147152	ITSN2	1633	1655	0.846154	-17	1	0.00130972	0.559	3.52102	4.28381	-9.54656	17	22	8	CDS	MIRT044995	0	0
hsa-miR-186-5p	NM_147223	NCOA1	611	660	0.923077	-15.7	1	0.00692588	0.632	4.54781	2.85093	-10.6336	15	19	13	CDS		0	0
hsa-miR-186-5p	NM_024322	CENPO	508	528	0.807692	-17.7	1	0.0257576	0.5	1.89242	0.593598	-7.37138	18	20	13	CDS		0	0
hsa-miR-186-5p	NM_001322101	CENPO	489	509	0.923077	-17.7	1	0.0257576	0.5	2.27121	2.1373	-7.37138	18	20	13	CDS		0	0
hsa-miR-186-5p	NM_004036	ADCY3	1919	1941	0.846154	-25.6	1	0.00963855	0.368	3.56996	3.89189	-8.52714	19	22	17	CDS		0	0
hsa-miR-186-5p	NM_004036	ADCY3	3986	4011	1	-21.5	1	0.00611299	0.529	5.92757	4.44988	-9.54656	15	18	13	3UTR		0	0
hsa-miR-186-5p	NM_004036	ADCY3	450	466	0.846154	-19.9	0	4.68013e-08	0.338	-0.910873	0.176865	-19.4239	14	16	9	5UTR		0	0
hsa-miR-186-5p	NM_001320613	ADCY3	1919	1941	0.846154	-25.6	1	0.00963855	0.368	3.82906	3.99729	-8.52714	19	22	17	CDS		0	0
hsa-miR-186-5p	NM_001320613	ADCY3	3989	4014	1	-21.5	1	0.00611299	0.529	5.92757	4.44988	-9.54656	15	18	13	3UTR		0	0
hsa-miR-186-5p	NM_001320613	ADCY3	450	466	0.846154	-19.9	0	4.68013e-08	0.338	-0.910873	0.176865	-19.4239	14	16	9	5UTR		0	0
hsa-miR-186-5p	XM_011532496	ADCY3	868	890	0.846154	-25.6	1	0.00962856	0.368	0	0	-8.52714	19	22	17	CDS		0	0
hsa-miR-186-5p	XM_011532496	ADCY3	2985	3020	0.846154	-21.5	1	0.00611299	0.529	0	0	-9.54656	15	18	13	3UTR		0	0
hsa-miR-186-5p	NM_014971	EFR3B	1595	1630	0.846154	-20.5	1	0.0246042	0.559	4.07044	4.14974	-5.76291	17	35	7	CDS		0	0
hsa-miR-186-5p	NM_014971	EFR3B	2273	2293	0.807692	-19.5	1	0.00114142	0.471	5.08695	4.74421	-10.4142	17	20	13	CDS		0	0
hsa-miR-186-5p	NM_001319099	EFR3B	1583	1618	0.846154	-20.5	1	0.0246042	0.559	3.94308	4.42267	-5.76291	17	35	7	CDS		0	0
hsa-miR-186-5p	XM_011532664	DNMT3A	2502	2545	0.923077	-22.3	1	0.000230543	0.456	0	0	-7.7949	20	43	8	CDS		0	0
hsa-miR-186-5p	NM_175630	DNMT3A	676	696	0.846154	-18.9	0	1.57114e-06	0.294	0.414082	0.252586	-17.1102	15	20	10	CDS		0	0
hsa-miR-186-5p	NM_183361	DTNB	956	977	0.846154	-18.4	1	0.00389884	0.441	2.69394	3.54243	-8.07147	15	21	6	CDS		0	0
hsa-miR-186-5p	NM_033148	DTNB	956	977	0.846154	-18.4	1	0.00389884	0.441	3.62742	3.49076	-8.07147	15	21	6	CDS		0	0
hsa-miR-186-5p	NM_018263	ASXL2	1738	1761	1	-22.4	1	0.0001548	0.5	-0.257985	-0.0631408	-4.957	19	23	9	CDS		0	0
hsa-miR-186-5p	NM_018263	ASXL2	11448	11465	0.846154	-18.6	1	0.00082232	0.574	4.71622	3.63663	-8.81432	16	17	16	3UTR		0	0
hsa-miR-186-5p	NM_016131	RAB10	1861	1888	0.846154	-18	1	0.00164849	0.603	1.345	1.93783	-8.55011	18	27	7	3UTR		0	0
hsa-miR-186-5p	NM_001191033	GAREM2	1183	1203	0.923077	-20.5	1	0.00177069	0.456	-0.075189	0.0623142	-12.784	16	20	11	5UTR		0	0
hsa-miR-186-5p	NM_000182	HADHA	563	581	1	-20.9	1	0.00106525	0.5	-0.0152521	0.343032	-8.40165	17	18	17	CDS		0	0
hsa-miR-186-5p	NM_000182	HADHA	2192	2212	0.846154	-19.5	1	0.000192868	0.412	4.53512	3.53433	-8.81432	17	20	14	CDS		0	0
hsa-miR-186-5p	NM_001281513	HADHB	353	372	0.923077	-19.6	1	0.00209292	0.485	4.95978	3.6689	-8.4155	16	19	8	5UTR		0	0
hsa-miR-186-5p	NM_001281513	HADHB	208	227	0.846154	-18.3	1	1.66827e-07	0.426	-0.114452	0.460576	-11.2403	16	19	12	5UTR		0	0
hsa-miR-186-5p	NM_001281512	HADHB	208	227	0.846154	-18.3	1	1.66827e-07	0.426	-0.957416	0.389981	-11.2403	16	19	12	5UTR		0	0
hsa-miR-186-5p	NM_001321971	ADGRF3	889	937	0.846154	-17.7	1	0.00417505	0.529	-0.579982	0.110117	-9.77961	14	17	11	CDS		0	0
hsa-miR-186-5p	NM_001145169	ADGRF3	119	165	0.846154	-19.1	1	1.78554e-05	0.426	0.0285602	0.00892233	-8.4155	17	46	11	CDS		0	0
hsa-miR-186-5p	NM_001145169	ADGRF3	329	377	0.846154	-17.7	1	0.00417505	0.529	-0.273124	0.0674308	-9.77961	14	17	11	CDS		0	0
hsa-miR-186-5p	NM_001145168	ADGRF3	483	531	1	-17.7	1	0.00417505	0.529	2.26994	1.12829	-9.77961	14	17	11	CDS		0	0
hsa-miR-186-5p	NM_033505	SELENOI	4432	4453	0.846154	-18.1	0	0.000284944	0.588	-0.134523	0.146277	-15.5666	16	21	8	3UTR		0	0
hsa-miR-186-5p	NM_033505	SELENOI	6774	6791	0.923077	-18.2	1	0.000258271	0.603	0.909544	0.356254	-10.603	14	17	7	3UTR		0	0
hsa-miR-186-5p	NM_145038	DRC1	221	245	1	-21.4	0	0.000401102	0.441	2.42008	2.53358	-14.5333	18	24	10	CDS		0	0
hsa-miR-186-5p	NM_001287489	OTOF	4020	4036	1	-19.6	0	0.0645174	0.485	2.93568	3.09352	-17.1102	14	16	10	CDS		0	0
hsa-miR-186-5p	NM_001287489	OTOF	4258	4273	1	-18.9	0	0.00966935	0.471	3.67522	4.5211	-17.1102	13	15	10	CDS		0	0
hsa-miR-186-5p	NM_194248	OTOF	4020	4036	1	-19.6	0	0.0645174	0.485	5.11043	4.73511	-17.1102	14	16	10	CDS		0	0
hsa-miR-186-5p	NM_194248	OTOF	4258	4273	1	-18.9	0	0.00966935	0.471	2.75328	3.63897	-17.1102	13	15	10	CDS		0	0
hsa-miR-186-5p	NM_194323	OTOF	1818	1834	1	-19.6	0	0.0645174	0.485	3.07484	4.4643	-17.1102	14	16	10	CDS		0	0
hsa-miR-186-5p	NM_194323	OTOF	2056	2071	1	-18.9	0	0.00966935	0.471	4.8156	4.97104	-17.1102	13	15	10	CDS		0	0
hsa-miR-186-5p	NM_004802	OTOF	1818	1834	1	-19.6	0	0.0645174	0.485	4.8098	4.70474	-17.1102	14	16	10	CDS		0	0
hsa-miR-186-5p	NM_004802	OTOF	2056	2071	1	-18.9	0	0.00966935	0.471	4.36817	4.03751	-17.1102	13	15	10	CDS		0	0
hsa-miR-186-5p	NM_194322	OTOF	1972	1988	1	-19.6	0	0.0645174	0.485	5.41697	4.19693	-17.1102	14	16	10	CDS		0	0
hsa-miR-186-5p	NM_194322	OTOF	2210	2225	1	-18.9	0	0.00966935	0.471	4.91094	4.37416	-17.1102	13	15	10	CDS		0	0
hsa-miR-186-5p	NM_002246	KCNK3	2487	2536	0.846154	-22.2	1	0.00669325	0.368	0.00411262	0.190486	-8.05661	20	25	9	3UTR		0	0
hsa-miR-186-5p	NM_017877	SLC35F6	221	255	0.923077	-17.8	1	1.65522e-05	0.412	6.27162	3.08001	-7.48304	14	17	11	CDS		0	1
hsa-miR-186-5p	NM_012326	MAPRE3	1207	1226	0.923077	-19.5	1	0.00122136	0.471	1.23318	1.22833	-12.8934	16	19	7	CDS		0	0
hsa-miR-186-5p	NM_012326	MAPRE3	1855	1875	0.846154	-18.2	0	0.0131872	0.382	1.90368	0.875457	-17.1102	15	20	11	3UTR		0	0
hsa-miR-186-5p	XM_006711967	MAPRE3	896	915	0.923077	-19.5	1	0.00122136	0.471	0	0	-12.8934	16	19	7	CDS		0	0
hsa-miR-186-5p	XM_011532700	MAPRE3	937	956	0.923077	-19.5	1	0.00122136	0.471	0	0	-12.8934	16	19	7	CDS		0	0
hsa-miR-186-5p	NM_021831	AGBL5	273	302	0.846154	-21.8	1	1.17146e-05	0.426	0.671852	3.25009	-8.30604	20	29	6	CDS		0	0
hsa-miR-186-5p	NM_001035507	AGBL5	273	302	0.846154	-21.8	1	1.17146e-05	0.426	0.671852	3.25009	-8.30604	20	29	6	CDS		0	0
hsa-miR-186-5p	NM_007046	EMILIN1	2421	2445	0.846154	-22.2	1	8.29069e-06	0.426	0.873458	1.37754	-7.27185	18	24	8	CDS		0	0
hsa-miR-186-5p	NM_000221	KHK	1037	1057	0.815385	-20.8	1	8.40093e-05	0.412	3.04163	4.1619	-9.87071	17	20	9	CDS		0	0
hsa-miR-186-5p	NM_006488	KHK	1037	1057	0.815385	-20.8	1	8.40093e-05	0.412	3.04163	4.1619	-9.87071	17	20	9	CDS		0	0
hsa-miR-186-5p	NM_006569	CGREF1	879	900	0.871795	-23.2	1	0.000467514	0.382	-0.153976	-0.322763	-8.66331	19	21	17	CDS		0	0
hsa-miR-186-5p	NM_006569	CGREF1	1002	1023	0.923077	-21.8	1	7.64388e-05	0.324	-0.163961	-0.0195392	-12.9282	17	21	14	CDS		0	0
hsa-miR-186-5p	NM_006569	CGREF1	1104	1125	0.846154	-21.8	1	0.000709299	0.309	-0.196973	-0.0906499	-12.9282	17	21	14	CDS		0	0
hsa-miR-186-5p	NM_001166239	CGREF1	728	749	0.923077	-23.2	1	0.000467514	0.382	-0.0779212	0.383163	-8.66331	19	21	17	CDS		0	0
hsa-miR-186-5p	NM_001166239	CGREF1	902	923	0.846154	-21.8	1	2.4992e-05	0.294	-0.527505	-0.591123	-12.9282	17	21	14	CDS		0	0
hsa-miR-186-5p	NM_178553	PRR30	194	216	0.846154	-21	1	0.000106449	0.471	0.256371	0.861418	-12.7401	17	22	12	5UTR		0	0
hsa-miR-186-5p	NM_004341	CAD	1424	1440	0.846154	-21.6	0	0.000682669	0.485	6.58986	5.1142	-17.1102	14	16	9	CDS	MIRT045293	0	0
hsa-miR-186-5p	NM_001306079	CAD	1424	1440	0.846154	-21.6	0	0.000682669	0.485	5.97064	5.44979	-17.1102	14	16	9	CDS	MIRT045293	0	0
hsa-miR-186-5p	XM_011533102	SLC30A3	206	253	0.846154	-25.5	1	0.000240931	0.382	0	0	-8.05823	18	21	15	5UTR		0	0
hsa-miR-186-5p	NM_001303127	DNAJC5G	388	403	1	-18	0	0.000246585	0.5	2.393	1.9283	-19.4239	13	15	9	CDS		0	0
hsa-miR-186-5p	NM_173650	DNAJC5G	450	465	1	-18	0	0.000246585	0.5	2.393	1.9283	-19.4239	13	15	9	CDS		0	0
hsa-miR-186-5p	NM_001303128	DNAJC5G	450	465	1	-18	0	0.000246585	0.5	2.393	1.9283	-19.4239	13	15	9	CDS		0	0
hsa-miR-186-5p	NM_032546	TRIM54	1133	1158	0.846154	-19.4	1	0.0018038	0.309	3.0411	2.66947	-9.95919	17	25	9	CDS		0	0
hsa-miR-186-5p	NM_032546	TRIM54	32	62	0.846154	-19	1	0.201138	0.618	0.624694	0.726795	-6.51454	19	30	15	5UTR		0	0
hsa-miR-186-5p	NM_187841	TRIM54	1007	1032	0.846154	-19.4	1	0.0018038	0.309	3.0411	2.66947	-9.95919	17	25	9	CDS		0	0
hsa-miR-186-5p	NM_187841	TRIM54	32	62	0.846154	-19	1	0.201138	0.618	0.624694	0.726795	-6.51454	19	30	15	5UTR		0	0
hsa-miR-186-5p	NM_001035521	GTF3C2	1344	1386	0.923077	-23.7	1	3.15725e-06	0.456	2.6496	3.22774	-8.05823	16	19	13	CDS		1	0
hsa-miR-186-5p	NM_001035521	GTF3C2	1103	1121	0.846154	-18.4	1	6.70346e-05	0.456	2.40029	2.30026	-13.2362	15	18	8	CDS		1	0
hsa-miR-186-5p	NM_015636	EIF2B4	475	504	0.871795	-16.9	0	0.0459823	0.368	3.27718	4.99265	-17.1102	15	29	10	CDS		0	0
hsa-miR-186-5p	NM_001034116	EIF2B4	478	507	0.871795	-16.9	0	0.0459823	0.368	3.31549	5.05315	-17.1102	15	29	10	CDS		0	0
hsa-miR-186-5p	NM_001321359	NRBP1	1277	1291	0.923077	-17.4	0	0.00123899	0.529	2.66466	3.89922	-19.4239	12	14	8	CDS		0	0
hsa-miR-186-5p	NM_013392	NRBP1	1253	1267	0.923077	-17.4	0	0.00123899	0.529	2.66466	3.89922	-19.4239	12	14	8	CDS		0	0
hsa-miR-186-5p	NM_015662	IFT172	4735	4752	0.846154	-20.7	1	0.000380281	0.5	6.32449	4.62946	-13.1496	15	17	9	CDS		0	0
hsa-miR-186-5p	NM_001486	GCKR	2064	2113	0.923077	-24.9	1	1.67204e-08	0.515	-0.0253725	0.0749663	-4.957	20	49	12	3UTR		0	0
hsa-miR-186-5p	NM_032266	C2orf16	1279	1302	0.846154	-19.1	1	0.00219586	0.544	0.062118	0.0688424	-6.19385	19	23	6	CDS		0	0
hsa-miR-186-5p	NM_001271318	ZNF512	1329	1350	0.846154	-22.2	1	0.000135765	0.485	5.87609	4.24858	-8.10047	18	21	12	CDS		0	0
hsa-miR-186-5p	NM_032434	ZNF512	1228	1249	0.846154	-22.2	1	0.000135765	0.485	4.08541	4.27627	-8.10047	18	21	12	CDS		0	0
hsa-miR-186-5p	NM_001271286	ZNF512	1141	1162	0.846154	-22.2	1	0.000135765	0.485	5.87609	4.24858	-8.10047	18	21	12	CDS		0	0
hsa-miR-186-5p	NM_001271287	ZNF512	1169	1190	0.846154	-22.2	1	0.000135765	0.485	5.87609	4.24858	-8.10047	18	21	12	CDS		0	0
hsa-miR-186-5p	NM_001282730	SUPT7L	608	630	0.846154	-19	1	0.000107004	0.588	0.267895	0.174795	-7.38222	17	22	11	5UTR		0	0
hsa-miR-186-5p	XM_005264672	SUPT7L	597	619	1	-19	1	0.000107004	0.588	0	0	-7.38222	17	22	11	5UTR		0	0
hsa-miR-186-5p	NM_018158	SLC4A1AP	2109	2128	0.846154	-18.5	0	0.00981911	0.618	7.68698	3.78171	-12.9912	14	19	10	CDS	MIRT045177	0	0
hsa-miR-186-5p	NM_018158	SLC4A1AP	1418	1432	0.923077	-17.3	0	0.0217368	0.618	7.07041	4.19004	-17.1102	12	14	10	CDS	MIRT045177	0	0
hsa-miR-186-5p	NM_004899	BABAM2	1469	1515	1	-21.3	1	0.000442971	0.588	0.171561	1.33206	-7.38222	20	46	11	CDS		0	0
hsa-miR-186-5p	NM_005253	FOSL2	2351	2365	0.846154	-20.9	0	1.0466e-06	0.441	1.0665	1.41769	-19.4239	13	14	13	3UTR		0	0
hsa-miR-186-5p	XM_006711977	FOSL2	2145	2161	0.820513	-21	0	0.00368379	0.397	0	0	-19.4239	14	16	10	CDS		0	0
hsa-miR-186-5p	XM_006711977	FOSL2	3408	3422	0.923077	-20.9	0	1.0466e-06	0.441	0	0	-19.4239	13	14	13	3UTR		0	0
hsa-miR-186-5p	XM_006711977	FOSL2	2380	2397	0.923077	-19.1	0	0.00121491	0.456	0	0	-17.1102	15	17	11	CDS		0	0
hsa-miR-186-5p	NM_206876	PPP1CB	109	153	0.923077	-21.6	1	8.41416e-05	0.368	1.31103	1.7825	-7.39607	18	22	13	5UTR		0	1
hsa-miR-186-5p	NM_002709	PPP1CB	224	246	0.923077	-20.8	1	0.00402377	0.279	0.875497	1.24511	-13.6656	17	22	11	5UTR		0	1
hsa-miR-186-5p	NM_002709	PPP1CB	321	358	0.923077	-21.6	1	8.41416e-05	0.368	2.67209	4.01576	-7.39607	18	22	13	5UTR		0	1
hsa-miR-186-5p	NM_182756	SPDYA	142	161	0.923077	-17.7	1	0.00101491	0.515	1.4248	0.855303	-8.4155	17	19	13	5UTR		0	0
hsa-miR-186-5p	NM_015131	WDR43	584	610	0.846154	-17.2	1	0.000686595	0.574	4.62984	5.2238	-4.65016	20	26	8	CDS		0	0
hsa-miR-186-5p	NM_199280	TOGARAM2	1370	1385	0.923077	-17.8	0	0.000131357	0.441	1.31421	1.52938	-19.4239	13	15	11	CDS		0	0
hsa-miR-186-5p	NM_001029883	C2orf71	6963	6997	1	-23.1	1	0.00886968	0.647	1.95364	1.09275	-6.76235	20	34	13	3UTR		0	0
hsa-miR-186-5p	NM_001029883	C2orf71	1461	1479	0.923077	-20.7	0	0.0116473	0.456	-0.364671	-0.250674	-17.1102	15	18	8	CDS		0	0
hsa-miR-186-5p	NM_001029883	C2orf71	5068	5102	0.846154	-18.9	1	0.0679749	0.485	0.136611	1.03016	-5.69245	19	34	9	3UTR		0	0
hsa-miR-186-5p	NM_001287528	CLIP4	2046	2059	0.923077	-20.3	0	0.00084975	0.632	3.68945	2.94754	-19.4239	12	13	12	CDS		0	0
hsa-miR-186-5p	NM_001287528	CLIP4	45	65	0.923077	-19.5	1	0.00310008	0.368	0.765282	0.696943	-8.05823	16	20	9	5UTR		0	0
hsa-miR-186-5p	XM_011533110	CLIP4	1847	1860	0.884615	-20.3	0	0.000825444	0.647	0	0	-19.4239	12	13	12	CDS		0	0
hsa-miR-186-5p	XM_006712104	CLIP4	2086	2099	0.884615	-20.3	0	0.000825444	0.647	0	0	-19.4239	12	13	12	CDS		0	0
hsa-miR-186-5p	NM_024692	CLIP4	2014	2027	0.846154	-20.3	0	0.000825444	0.647	3.32356	2.67228	-19.4239	12	13	12	CDS		0	0
hsa-miR-186-5p	NM_001353765	ALK	261	277	0.923077	-18.2	0	0.00242386	0.5	0.365671	0.447731	-16.4234	15	16	15	5UTR		0	0
hsa-miR-186-5p	NM_001127401	YPEL5	875	899	0.846154	-18.2	1	0.000148407	0.515	3.4249	2.58645	-10.207	19	24	10	CDS		0	0
hsa-miR-186-5p	NM_001127401	YPEL5	172	207	1	-17.9	1	0.0166382	0.544	0.069565	0.221748	-4.957	19	35	10	5UTR		0	0
hsa-miR-186-5p	NM_001127401	YPEL5	1642	1691	0.846154	-17.8	1	0.00266086	0.75	1.17176	1.10793	-9.95757	20	49	11	3UTR		0	0
hsa-miR-186-5p	NM_001127400	YPEL5	814	838	0.846154	-18.2	1	0.000148407	0.515	3.4249	2.58645	-10.207	19	24	10	CDS		0	0
hsa-miR-186-5p	NM_001127400	YPEL5	172	207	1	-17.9	1	0.0166382	0.544	0.069565	0.221748	-4.957	19	35	10	5UTR		0	0
hsa-miR-186-5p	NM_001127400	YPEL5	1581	1630	0.846154	-17.8	1	0.00266086	0.75	1.17176	1.10793	-9.95757	20	49	11	3UTR		0	0
hsa-miR-186-5p	NM_001127399	YPEL5	578	602	0.846154	-18.2	1	0.000148407	0.515	3.4249	2.58645	-10.207	19	24	10	CDS		0	0
hsa-miR-186-5p	NM_001127399	YPEL5	172	207	0.923077	-17.9	1	0.0164747	0.544	6.19324	4.98983	-4.957	19	35	10	5UTR		0	0
hsa-miR-186-5p	NM_001127399	YPEL5	1345	1394	0.846154	-17.8	1	0.00266086	0.75	1.17176	1.10793	-9.95757	20	49	11	3UTR		0	0
hsa-miR-186-5p	NM_016061	YPEL5	517	541	0.846154	-18.2	1	0.000148407	0.515	3.4249	2.58645	-10.207	19	24	10	CDS		0	0
hsa-miR-186-5p	NM_016061	YPEL5	1284	1333	0.846154	-17.8	1	0.00266086	0.75	1.17176	1.10793	-9.95757	20	49	11	3UTR		0	0
hsa-miR-186-5p	NM_182551	LCLAT1	842	862	0.923077	-15.8	0	0.000431786	0.559	4.18349	4.01942	-13.4039	14	20	10	CDS	MIRT562017	0	1
hsa-miR-186-5p	NM_001002257	LCLAT1	650	670	0.923077	-15.8	0	0.000431786	0.559	4.18349	4.01942	-13.4039	14	20	10	CDS	MIRT562017	0	1
hsa-miR-186-5p	NM_144575	CAPN13	614	640	0.846154	-17.7	1	0.000775673	0.471	1.71781	1.342	-8.76339	17	26	11	CDS		0	0
hsa-miR-186-5p	XM_011533163	CAPN13	615	641	0.846154	-17.7	1	0.000775673	0.471	0	0	-8.76339	17	26	11	CDS		0	0
hsa-miR-186-5p	NM_001145122	CAPN14	1039	1060	0.846154	-21	1	7.26429e-05	0.529	0.0753388	0.0864387	-6.74759	17	21	7	CDS		0	0
hsa-miR-186-5p	NM_014600	EHD3	2755	2777	0.923077	-20.4	1	0.000561714	0.515	-0.509448	-0.21863	-12.2638	17	22	10	3UTR		0	0
hsa-miR-186-5p	NM_000379	XDH	3038	3060	0.846154	-20.4	1	5.19099e-05	0.603	3.8477	3.70184	-9.07604	19	22	10	CDS		0	0
hsa-miR-186-5p	NM_000379	XDH	2125	2140	0.923077	-20.3	0	3.38424e-06	0.5	4.7086	4.6237	-19.935	13	15	10	CDS		0	0
hsa-miR-186-5p	NM_000379	XDH	1273	1287	0.846154	-19.5	0	1.61911e-05	0.426	-0.253869	-0.0966635	-20.2807	13	14	13	CDS		0	0
hsa-miR-186-5p	NM_001301833	MEMO1	741	757	0.846154	-19.2	0	8.83645e-05	0.618	0.242434	0.203106	-15.9792	14	16	12	CDS		0	0
hsa-miR-186-5p	NM_001137602	MEMO1	555	573	0.807692	-19.6	1	0.00987415	0.471	5.54352	4.64749	-8.33988	14	18	10	CDS		0	0
hsa-miR-186-5p	NM_001137602	MEMO1	961	977	0.923077	-19.2	0	8.83645e-05	0.618	5.876	6.41279	-15.9792	14	16	12	CDS		0	0
hsa-miR-186-5p	NM_015955	MEMO1	1030	1046	0.923077	-19.2	0	8.83645e-05	0.618	7.93461	6.22152	-15.9792	14	16	12	CDS		0	0
hsa-miR-186-5p	NM_014946	SPAST	43	60	0.846154	-18.5	0	0.00320798	0.279	0.277531	0.409188	-17.1102	14	17	10	5UTR		1	1
hsa-miR-186-5p	NM_199436	SPAST	43	60	0.846154	-18.5	0	0.00320798	0.279	0.277531	0.409188	-17.1102	14	17	10	5UTR		1	1
hsa-miR-186-5p	NM_001193513	SLC30A6	4222	4243	0.923077	-19.7	1	9.97589e-05	0.574	-0.247556	0.285927	-8.05823	17	21	10	3UTR		0	0
hsa-miR-186-5p	NM_017964	SLC30A6	4102	4123	0.923077	-19.7	1	9.97589e-05	0.574	-0.247556	0.285927	-8.05823	17	21	10	3UTR		0	0
hsa-miR-186-5p	XM_011510840	SATB2	2140	2169	0.884615	-21.4	1	0.000509001	0.397	0	0	-9.77961	15	21	11	CDS		0	0
hsa-miR-186-5p	XM_011510840	SATB2	297	313	1	-18.6	1	8.91991e-06	0.515	0	0	-10.4034	15	16	15	5UTR		0	0
hsa-miR-186-5p	NM_001350854	FTCDNL1	685	703	0.846154	-16.5	1	0.00129638	0.485	0.00592891	0.0535129	-14.2723	16	18	15	CDS		0	0
hsa-miR-186-5p	NM_005128	DOPEY2	3122	3142	0.884615	-19.5	1	0.00518417	0.456	3.09494	2.42321	-11.0902	16	20	7	CDS		0	0
hsa-miR-186-5p	NM_005128	DOPEY2	4327	4349	0.923077	-18.9	1	0.000257711	0.441	4.0494	2.01905	-9.77961	16	22	9	CDS		0	0
hsa-miR-186-5p	NM_015358	MORC3	1693	1715	0.923077	-17.7	1	0.0147644	0.588	1.65004	1.50154	-8.82818	18	22	9	CDS		0	0
hsa-miR-186-5p	NM_001146077	CLDN14	92	105	0.884615	-16.9	0	0.00133185	0.5	0.53408	0.29618	-20.4803	12	13	12	5UTR		0	0
hsa-miR-186-5p	NM_001146077	CLDN14	1251	1267	0.923077	-15.6	0	0.158205	0.529	1.4614	0.572384	-17.1102	13	16	11	3UTR		0	0
hsa-miR-186-5p	NM_001146079	CLDN14	186	223	0.923077	-20.4	1	0.000891858	0.368	-0.0989419	0.0138024	-8.40165	17	21	10	5UTR		0	0
hsa-miR-186-5p	NM_144492	CLDN14	186	223	0.923077	-20.4	1	0.000891858	0.368	-0.0989419	0.0138024	-8.40165	17	21	10	5UTR		0	0
hsa-miR-186-5p	NM_012130	CLDN14	1029	1045	0.846154	-15.6	0	0.158205	0.529	2.54588	3.16389	-17.1102	13	16	11	3UTR		0	0
hsa-miR-186-5p	NM_000411	HLCS	3850	3867	0.846154	-21	0	0.00621055	0.515	-0.00752771	0.537247	-15.5666	16	17	16	3UTR		0	0
hsa-miR-186-5p	NM_001242785	HLCS	3824	3841	0.923077	-21	0	0.00621055	0.515	0.309075	0.426982	-15.5666	16	17	16	3UTR		0	0
hsa-miR-186-5p	NM_001242784	HLCS	4669	4686	1	-21	0	0.00621055	0.515	-0.606213	-0.0799918	-15.5666	16	17	16	3UTR		0	0
hsa-miR-186-5p	NM_016430	PIGP	655	673	0.846154	-18.4	1	0.000389596	0.618	-0.0699114	0.708247	-9.54656	15	18	11	CDS		0	0
hsa-miR-186-5p	NM_001320480	PIGP	628	659	0.846154	-18.7	1	0.000389596	0.618	0.31193	1.63469	-9.54656	15	19	11	CDS		0	0
hsa-miR-186-5p	NM_001001894	TTC3	7679	7695	0.846154	-17.1	0	0.086094	0.574	-0.124824	-0.256361	-17.1102	14	16	11	3UTR		0	0
hsa-miR-186-5p	NM_003316	TTC3	1340	1360	0.923077	-19.2	1	0.00623704	0.529	0.985007	1.33419	-10.7182	17	20	8	5UTR		0	0
hsa-miR-186-5p	NM_001331018	VPS26C	870	891	0.969231	-21.4	1	0.000174791	0.5	0.112286	0.209577	-8.05823	18	21	11	CDS		0	0
hsa-miR-186-5p	NM_001331022	VPS26C	1164	1185	0.897436	-21.4	1	0.000702157	0.5	0.0620971	-0.0027629	-8.05823	18	21	11	CDS		0	0
hsa-miR-186-5p	NM_006052	VPS26C	1131	1148	0.846154	-20.1	0	0.00011596	0.426	0.382538	-0.174952	-17.1102	15	17	10	CDS		0	0
hsa-miR-186-5p	NM_001396	DYRK1A	1498	1525	0.846154	-20.3	1	0.0032969	0.603	6.83985	5.91586	-5.18008	21	27	9	CDS		0	0
hsa-miR-186-5p	NM_001396	DYRK1A	3418	3450	0.923077	-18.3	1	4.86071e-05	0.456	4.41765	4.89695	-8.02794	18	32	7	3UTR		0	0
hsa-miR-186-5p	NM_001347722	DYRK1A	1512	1539	0.846154	-20.3	1	0.0032969	0.603	7.46991	5.77346	-5.18008	21	27	9	CDS		0	0
hsa-miR-186-5p	NM_001347722	DYRK1A	3432	3464	0.923077	-18.3	1	4.86071e-05	0.456	5.15995	5.54539	-8.02794	18	32	7	3UTR		0	0
hsa-miR-186-5p	NM_001347721	DYRK1A	1904	1931	0.846154	-20.3	1	0.0032969	0.603	6.1084	6.62158	-5.18008	21	27	9	CDS		0	0
hsa-miR-186-5p	NM_001347723	DYRK1A	1818	1845	0.846154	-20.3	1	0.0032969	0.603	6.83985	5.91586	-5.18008	21	27	9	CDS		0	0
hsa-miR-186-5p	NM_001347723	DYRK1A	689	709	0.923077	-18.9	1	0.000889346	0.368	7.78271	3.48724	-9.54656	16	20	9	5UTR		0	0
hsa-miR-186-5p	NM_001347723	DYRK1A	3738	3770	0.923077	-18.3	1	4.86071e-05	0.456	4.41765	4.89695	-8.02794	18	32	7	3UTR		0	0
hsa-miR-186-5p	NM_101395	DYRK1A	1409	1436	0.846154	-20.3	1	0.0032969	0.603	6.83985	5.91586	-5.18008	21	27	9	CDS		0	0
hsa-miR-186-5p	NM_101395	DYRK1A	3460	3492	0.923077	-18.3	1	4.86071e-05	0.456	4.41765	4.89695	-8.02794	18	32	7	3UTR		0	0
hsa-miR-186-5p	NM_130436	DYRK1A	2603	2630	0.846154	-20.3	1	0.0032969	0.603	6.83985	5.91586	-5.18008	21	27	9	CDS		0	0
hsa-miR-186-5p	NM_130436	DYRK1A	4523	4555	0.923077	-18.3	1	4.86071e-05	0.456	4.41765	4.89695	-8.02794	18	32	7	3UTR		0	0
hsa-miR-186-5p	NM_130438	DYRK1A	1236	1263	0.846154	-20.3	1	0.0032969	0.603	6.83985	5.91586	-5.18008	21	27	9	CDS		0	0
hsa-miR-186-5p	NM_130438	DYRK1A	3031	3063	0.923077	-18.3	1	4.86071e-05	0.456	4.41765	4.89695	-8.02794	18	32	7	3UTR		0	0
hsa-miR-186-5p	NM_002240	KCNJ6	1072	1093	0.948718	-23.4	1	7.27285e-05	0.574	-0.521596	-0.0838929	-7.2559	17	21	11	CDS		0	0
hsa-miR-186-5p	NM_002240	KCNJ6	1295	1339	0.923077	-22.2	1	5.08295e-05	0.515	0.372567	0.175427	-9.54656	18	22	14	CDS		0	0
hsa-miR-186-5p	NM_022495	PCNX4	24	42	0.846154	-18.7	1	0.00108897	0.353	-0.132702	-0.200494	-12.7023	15	18	11	5UTR		0	0
hsa-miR-186-5p	NM_022495	PCNX4	2582	2612	0.846154	-18.1	0	0.000525106	0.574	1.73747	3.46184	-12.2728	15	30	8	CDS		0	0
hsa-miR-186-5p	NM_016029	DHRS7	1225	1243	0.923077	-17.2	0	0.0136878	0.603	4.65273	2.62452	-17.1102	15	18	10	3UTR		0	0
hsa-miR-186-5p	NM_001322280	DHRS7	1076	1094	1	-17.2	0	0.0136878	0.603	3.54971	2.41394	-17.1102	15	18	10	3UTR		0	0
hsa-miR-186-5p	NM_177952	PPM1A	6929	6949	0.846154	-17.7	1	0.00944298	0.662	0.515674	0.162308	-17.2986	14	20	10	3UTR		0	1
hsa-miR-186-5p	NM_177952	PPM1A	357	373	0.846154	-17.7	0	3.91282e-06	0.485	4.59106	6.31259	-18.9134	14	16	9	CDS		0	1
hsa-miR-186-5p	NM_021003	PPM1A	7064	7084	0.923077	-17.7	1	0.00944298	0.662	-0.0440441	0.116255	-17.2986	14	20	10	3UTR		0	1
hsa-miR-186-5p	NM_021003	PPM1A	492	508	0.846154	-17.7	0	3.89701e-06	0.485	7.44644	3.8748	-18.9134	14	16	9	CDS		0	1
hsa-miR-186-5p	NM_177951	PPM1A	594	610	0.846154	-17.7	0	3.91279e-06	0.485	7.44644	3.83908	-18.9134	14	16	9	CDS		0	1
hsa-miR-186-5p	NM_005982	SIX1	876	910	1	-22.7	1	0.00104211	0.426	3.58667	2.55698	-9.86134	18	21	10	CDS		0	0
hsa-miR-186-5p	NM_017420	SIX4	1447	1465	0.846154	-18.6	1	0.000440612	0.559	2.06612	0.848115	-8.4155	16	18	9	CDS		0	1
hsa-miR-186-5p	NM_017420	SIX4	913	928	0.846154	-16.4	0	0.00957829	0.441	1.22193	1.15915	-20.4803	13	15	10	CDS		0	1
hsa-miR-186-5p	NM_002431	MNAT1	664	693	0.846154	-17.1	1	2.77363e-05	0.544	3.00798	3.90363	-8.33988	14	16	14	CDS		0	0
hsa-miR-186-5p	XM_017021334	MNAT1	855	884	0.923077	-17.1	1	2.77363e-05	0.544	0	0	-8.33988	14	16	14	CDS		0	0
hsa-miR-186-5p	NM_020810	TRMT5	4741	4769	0.923077	-20.5	1	0.0760811	0.456	2.1121	2.43213	-3.93757	20	28	12	3UTR		0	1
hsa-miR-186-5p	NM_020810	TRMT5	4406	4428	0.846154	-18	0	0.00613522	0.5	4.05968	4.34813	-19.4239	14	22	9	3UTR		0	1
hsa-miR-186-5p	XM_017021458	PRKCH	2214	2228	0.846154	-19.8	0	3.92223e-05	0.632	0	0	-20.4803	13	14	13	3UTR		0	0
hsa-miR-186-5p	NM_006255	PRKCH	2880	2894	0.923077	-19.8	0	3.92223e-05	0.632	0.699498	0.530447	-20.4803	13	14	13	3UTR		0	0
hsa-miR-186-5p	NM_006255	PRKCH	2743	2765	0.846154	-17.7	1	0.00019014	0.485	0.334678	1.03617	-6.51454	17	22	10	3UTR		0	0
hsa-miR-186-5p	NM_003082	SNAPC1	712	745	0.846154	-18.1	1	0.0575923	0.676	2.57092	1.56373	-6.25121	20	33	7	CDS		0	1
hsa-miR-186-5p	NM_001282180	PPP2R5E	356	374	0.846154	-20.6	0	9.68877e-09	0.25	1.71909	2.21916	-15.5666	16	18	10	5UTR		0	0
hsa-miR-186-5p	NM_001282180	PPP2R5E	3118	3134	0.846154	-17.1	1	0.00136684	0.588	1.58586	1.69834	-14.1591	14	16	10	3UTR		0	0
hsa-miR-186-5p	NM_006246	PPP2R5E	356	374	0.846154	-20.6	0	9.68877e-09	0.25	1.71909	2.21916	-15.5666	16	18	10	5UTR		0	0
hsa-miR-186-5p	NM_006246	PPP2R5E	3133	3149	0.846154	-17.1	1	0.00136684	0.588	2.06223	1.77337	-14.1591	14	16	10	3UTR		0	0
hsa-miR-186-5p	NM_001282181	PPP2R5E	2466	2482	0.807692	-17.1	1	0.00136684	0.588	0.336709	0.762797	-14.1591	14	16	10	3UTR		0	0
hsa-miR-186-5p	NM_030791	SGPP1	258	278	0.846154	-19.2	0	0.00430172	0.279	0	0	-15.5666	16	20	13	CDS		0	1
hsa-miR-186-5p	NM_182914	SYNE2	12900	12921	0.815385	-21.1	1	0.00665891	0.382	1.05484	1.01323	-9.95919	17	21	9	CDS		0	0
hsa-miR-186-5p	NM_182914	SYNE2	13888	13917	0.923077	-20.2	1	0.0018419	0.412	0.46049	1.54771	-6.51454	18	29	8	CDS		0	0
hsa-miR-186-5p	NM_182914	SYNE2	1422	1449	0.846154	-18.9	1	1.80816e-05	0.515	2.43689	1.21783	-7.38222	20	27	8	CDS		0	0
hsa-miR-186-5p	NM_015180	SYNE2	13888	13917	0.923077	-20.2	1	0.0018419	0.412	1.4438	1.26978	-6.51454	18	29	8	CDS		0	0
hsa-miR-186-5p	NM_015180	SYNE2	1422	1449	0.846154	-18.9	1	1.80816e-05	0.515	1.08075	1.44063	-7.38222	20	27	8	CDS		0	0
hsa-miR-186-5p	XM_005267459	SYNE2	12900	12921	0.846154	-21.1	1	0.00665891	0.382	0	0	-9.95919	17	21	9	CDS		0	0
hsa-miR-186-5p	NM_001291712	ESR2	1101	1118	0.846154	-17.1	0	0.0396104	0.485	5.49773	3.02196	-15.5666	14	17	12	5UTR		0	0
hsa-miR-186-5p	NM_001291712	ESR2	1293	1336	0.846154	-17.4	0	0.000926181	0.485	5.32979	4.44428	-19.4239	13	17	8	5UTR		0	0
hsa-miR-186-5p	NM_001291723	ESR2	1848	1876	1	-19.5	1	0.000811185	0.559	2.78867	2.69314	-5.48126	19	28	8	CDS		0	0
hsa-miR-186-5p	NM_001040275	ESR2	1573	1601	1	-19.5	1	0.000811185	0.559	1.95974	3.11978	-5.48126	19	28	8	CDS		0	0
hsa-miR-186-5p	NM_001214902	ESR2	1195	1223	1	-19.5	1	0.000811185	0.559	4.94728	4.75569	-5.48126	19	28	8	CDS		0	0
hsa-miR-186-5p	NM_001271876	ESR2	1195	1223	1	-19.5	1	0.000811185	0.559	2.63722	3.47591	-5.48126	19	28	8	CDS		0	0
hsa-miR-186-5p	XM_017021083	ESR2	1411	1439	0.846154	-19.5	1	0.000811185	0.559	0	0	-5.48126	19	28	8	CDS		0	0
hsa-miR-186-5p	NM_001437	ESR2	1573	1601	0.923077	-19.5	1	0.000811185	0.559	2.90867	2.90032	-5.48126	19	28	8	CDS		0	0
hsa-miR-186-5p	NM_004857	AKAP5	4995	5013	1	-17.9	1	0.00393731	0.574	0.110558	0.434452	-13.6656	16	18	12	3UTR		1	1
hsa-miR-186-5p	NM_004857	AKAP5	781	800	0.846154	-17.4	0	0.0127619	0.618	1.38207	1.47093	-14.4603	14	19	8	CDS		1	1
hsa-miR-186-5p	NM_014950	ZBTB1	1880	1905	0.923077	-16.1	1	0.0368821	0.618	2.8583	4.73827	-13.2031	18	25	9	CDS		0	0
hsa-miR-186-5p	NM_001308147	PLEKHG3	2094	2118	0.923077	-20.2	1	0.000857957	0.338	4.06144	2.58549	-6.51454	18	24	9	CDS		0	0
hsa-miR-186-5p	XM_024449528	PLEKHG3	6839	6856	1	-23.2	1	2.32128e-06	0.397	0	0	-12.9166	15	17	12	3UTR		0	0
hsa-miR-186-5p	XM_024449528	PLEKHG3	1870	1894	0.846154	-20.2	1	0.000857957	0.338	0	0	-6.51454	18	24	9	CDS		0	0
hsa-miR-186-5p	XM_024449528	PLEKHG3	6304	6326	1	-19.9	1	0.0070223	0.544	0	0	-9.95919	17	22	15	3UTR		0	0
hsa-miR-186-5p	NM_001024858	SPTB	590	607	0.846154	-19.4	0	0.000192542	0.426	1.22862	0.518096	-17.3433	14	17	8	CDS		0	0
hsa-miR-186-5p	NM_001202559	CHURC1-FNTB	639	659	0.846154	-23	1	6.59716e-07	0.412	3.74305	4.349	-12.5206	18	20	11	CDS		0	0
hsa-miR-186-5p	NM_145165	CHURC1	3023	3043	0.846154	-17.1	1	0.183901	0.603	0.335319	0.371647	-13.9286	16	20	10	3UTR		1	1
hsa-miR-186-5p	NM_001204063	CHURC1	3020	3040	0.846154	-17.1	1	0.183901	0.603	0.335319	0.371647	-13.9286	16	20	10	3UTR		1	1
hsa-miR-186-5p	NM_001204064	CHURC1	2949	2969	0.846154	-17.1	1	0.183901	0.603	0.335319	0.371647	-13.9286	16	20	10	3UTR		1	1
hsa-miR-186-5p	NM_002083	GPX2	628	677	0.846154	-21.2	1	8.5969e-08	0.412	4.99753	4.51964	-8.40165	17	22	12	CDS		0	0
hsa-miR-186-5p	NM_001330182	RAB15	586	606	0.923077	-20	1	0.000466588	0.485	-0.143048	-0.0637963	-9.62023	17	20	11	CDS		0	0
hsa-miR-186-5p	NM_001330182	RAB15	3217	3235	0.923077	-18.5	1	0.321977	0.485	0.111163	0.6488	-13.6656	15	18	13	3UTR		0	0
hsa-miR-186-5p	NM_001330182	RAB15	2530	2554	0.923077	-18.2	1	0.00206441	0.426	5.77468	1.37977	-6.24613	19	24	9	3UTR		0	0
hsa-miR-186-5p	NM_001308154	RAB15	320	340	0.923077	-20	1	0.000466588	0.485	0.059604	-0.0898512	-9.62023	17	20	11	CDS		0	0
hsa-miR-186-5p	NM_001308154	RAB15	2951	2969	0.846154	-18.5	1	0.321977	0.485	5.75629	4.82683	-13.6656	15	18	13	3UTR		0	0
hsa-miR-186-5p	NM_198686	RAB15	320	340	0.923077	-20	1	0.000466588	0.485	0.059604	-0.0898512	-9.62023	17	20	11	CDS		0	0
hsa-miR-186-5p	NM_198686	RAB15	3082	3100	0.846154	-18.5	1	0.321977	0.485	5.75629	4.82683	-13.6656	15	18	13	3UTR		0	0
hsa-miR-186-5p	NM_198686	RAB15	2395	2419	0.923077	-18.2	1	0.00206441	0.426	1.03833	0.589276	-6.24613	19	24	9	3UTR		0	0
hsa-miR-186-5p	XM_024449577	RAB15	152	172	0.923077	-20	1	0.000466588	0.485	0	0	-9.62023	17	20	11	CDS		0	0
hsa-miR-186-5p	NM_002028	FNTB	567	587	0.846154	-23	1	6.59716e-07	0.412	3.55255	4.46104	-12.5206	18	20	11	CDS		0	0
hsa-miR-186-5p	XM_024449605	CCDC196	138	156	0.846154	-16	1	0.00447222	0.618	0	0	-11.1417	16	18	9	5UTR		0	0
hsa-miR-186-5p	XM_024449610	CCDC196	135	153	0.846154	-16	1	0.00447222	0.618	0	0	-11.1417	16	18	9	5UTR		0	0
hsa-miR-186-5p	NM_020806	GPHN	3423	3457	0.923077	-20.6	1	0.0039819	0.529	7.81949	6.22199	-8.11767	19	26	7	CDS		0	0
hsa-miR-186-5p	NM_001024218	GPHN	3324	3358	0.923077	-20.6	1	0.0039819	0.529	7.81949	6.22199	-8.11767	19	26	7	CDS		0	0
hsa-miR-186-5p	XM_017020918	GPHN	2859	2893	0.846154	-20.6	1	0.0039819	0.529	0	0	-8.11767	19	26	7	CDS		0	0
hsa-miR-186-5p	NM_173526	FAM71D	1183	1202	1	-19.4	0	0.0723806	0.603	0.586896	0.910904	-17.1102	15	19	11	CDS		0	0
hsa-miR-186-5p	NM_173526	FAM71D	163	203	0.846154	-18.3	1	0.00168757	0.588	0.579411	1.05995	-9.95919	17	40	10	5UTR		0	0
hsa-miR-186-5p	NM_001348549	TMEM229B	2747	2769	0.846154	-20	1	0.000181953	0.544	0.745917	2.50578	-6.51454	17	22	14	3UTR		0	0
hsa-miR-186-5p	NM_182526	TMEM229B	106	122	0.846154	-19.8	0	0.00128214	0.235	0.67604	0.98755	-17.1102	14	16	11	5UTR		0	0
hsa-miR-186-5p	NM_020715	PLEKHH1	2030	2056	1	-23.5	1	0.000189741	0.485	3.41943	4.89495	-9.54656	17	19	17	CDS		0	0
hsa-miR-186-5p	NM_020715	PLEKHH1	841	860	1	-23	1	0.000105807	0.485	0.860359	0.465762	-8.33988	15	19	10	CDS		0	0
hsa-miR-186-5p	NM_152443	RDH12	377	404	0.846154	-17.8	1	0.000117678	0.529	3.81675	2.09353	-6.14858	17	21	13	CDS		0	0
hsa-miR-186-5p	XM_017021125	ZFYVE26	207	226	0.923077	-19	0	0.00677582	0.456	0	0	-15.5666	15	19	11	CDS		0	0
hsa-miR-186-5p	NM_015346	ZFYVE26	5339	5369	1	-18.8	1	0.00428402	0.529	1.92936	1.83466	-5.49511	19	30	12	CDS		0	0
hsa-miR-186-5p	NM_015346	ZFYVE26	206	225	0.923077	-19	0	0.00677582	0.456	0.569764	1.25273	-15.5666	15	19	11	CDS		0	0
hsa-miR-186-5p	NM_133510	RAD51B	1466	1504	0.923077	-19.4	1	0.0302813	0.529	1.80412	2.06527	-8.4155	18	38	10	3UTR		0	0
hsa-miR-186-5p	NM_003861	DCAF5	493	537	0.923077	-20	1	0.159949	0.574	0.197352	0.295704	-3.93757	22	44	8	CDS		0	0
hsa-miR-186-5p	NM_001284207	DCAF5	246	290	0.923077	-20	1	0.159949	0.574	0.703609	0.83869	-3.93757	22	44	8	CDS		0	0
hsa-miR-186-5p	NM_001284207	DCAF5	4457	4471	0.846154	-17.8	0	0.00245774	0.618	5.08983	4.77577	-19.4239	13	14	13	3UTR		0	0
hsa-miR-186-5p	XM_017021735	DCAF5	225	269	0.846154	-20	1	0.159949	0.574	0	0	-3.93757	22	44	8	CDS		0	0
hsa-miR-186-5p	NM_001284208	DCAF5	493	537	0.846154	-20	1	0.159949	0.574	0.0267333	0.0849947	-3.93757	22	44	8	CDS		0	0
hsa-miR-186-5p	NM_001168368	GALNT16	2214	2231	0.923077	-19.2	0	0.000284788	0.353	-0.352267	0.0639375	-19.4239	13	17	9	3UTR		0	0
hsa-miR-186-5p	NM_004450	ERH	107	127	0.846154	-17.6	1	0.000962496	0.515	1.49393	1.0574	-8.40165	17	20	8	CDS		0	0
hsa-miR-186-5p	NM_001252150	SLC39A9	1820	1853	0.846154	-19.7	1	0.000315135	0.559	0.0898051	0.570428	-9.69585	19	28	7	3UTR		0	1
hsa-miR-186-5p	NM_014734	SUSD6	929	945	0.923077	-21.6	0	0.000222202	0.353	1.51385	2.86998	-17.8457	14	16	7	CDS		0	0
hsa-miR-186-5p	NM_003049	SLC10A1	463	479	0.807692	-17.3	0	1.49862e-05	0.485	0.12776	0.0962902	-17.1102	13	16	9	CDS		0	0
hsa-miR-186-5p	NM_001034852	SMOC1	1225	1252	0.846154	-18.6	1	0.135176	0.5	5.04951	5.13055	-9.54656	17	27	10	CDS		0	0
hsa-miR-186-5p	NM_022137	SMOC1	1225	1252	0.846154	-18.6	1	0.135176	0.5	5.04951	5.13055	-9.54656	17	27	10	CDS		0	0
hsa-miR-186-5p	NM_182932	SLC8A3	2129	2148	0.815385	-20.8	1	1.84911e-06	0.5	5.2222	5.80051	-9.88456	17	19	15	CDS		0	0
hsa-miR-186-5p	NM_182932	SLC8A3	2891	2922	0.846154	-18.5	1	0.00184166	0.441	6.0345	5.27313	-7.38222	17	31	10	CDS		0	0
hsa-miR-186-5p	NM_058240	SLC8A3	2129	2148	0.815385	-20.8	1	1.84911e-06	0.5	5.2222	5.80051	-9.88456	17	19	15	CDS		0	0
hsa-miR-186-5p	NM_058240	SLC8A3	2900	2931	0.846154	-18.5	1	0.00184166	0.441	6.0345	5.27313	-7.38222	17	31	10	CDS		0	0
hsa-miR-186-5p	NM_183002	SLC8A3	2129	2148	0.815385	-20.8	1	1.84911e-06	0.5	5.2222	5.80051	-9.88456	17	19	15	CDS		0	0
hsa-miR-186-5p	NM_183002	SLC8A3	2909	2940	0.846154	-18.5	1	0.00184166	0.441	6.0345	5.27313	-7.38222	17	31	10	CDS		0	0
hsa-miR-186-5p	NM_033262	SLC8A3	2129	2148	0.815385	-20.8	1	1.84911e-06	0.5	5.10123	5.7913	-9.88456	17	19	15	CDS		0	0
hsa-miR-186-5p	NM_033262	SLC8A3	2903	2934	0.846154	-18.5	1	0.00184166	0.441	7.02939	5.00092	-7.38222	17	31	10	CDS		0	0
hsa-miR-186-5p	NM_033262	SLC8A3	698	714	0.846154	-18.4	0	0.000421205	0.426	0.448069	0.074068	-18.0787	13	16	7	5UTR		0	0
hsa-miR-186-5p	NM_018373	SYNJ2BP	2269	2286	1	-24	0	0.00295665	0.559	-0.0557698	0.21133	-15.5666	16	17	16	3UTR	MIRT045280	0	0
hsa-miR-186-5p	NM_003813	ADAM21	154	190	0.923077	-21.4	0	0.000298347	0.412	0.41649	0.0206553	-12.9912	16	20	15	5UTR		0	0
hsa-miR-186-5p	NM_003813	ADAM21	2277	2311	0.923077	-20.2	1	8.2841e-05	0.544	-0.255528	1.07012	-7.3076	20	34	7	CDS		0	0
hsa-miR-186-5p	NM_003813	ADAM21	1929	1949	0.846154	-18.6	1	0.00230342	0.618	0.94117	0.414352	-10.5151	14	20	10	CDS		0	0
hsa-miR-186-5p	NM_003814	ADAM20	308	327	0.846154	-22.7	0	1.87912e-05	0.412	-0.394822	-0.813721	-12.9912	16	19	15	CDS		0	0
hsa-miR-186-5p	NM_015351	TTC9	3150	3165	0.846154	-19	0	0.00718714	0.471	0.843066	0.0310565	-20.4803	13	15	10	3UTR		0	1
hsa-miR-186-5p	XM_005267683	MAP3K9	2379	2395	1	-24.7	0	0.00356424	0.382	0	0	-17.1102	15	16	15	CDS		0	0
hsa-miR-186-5p	NM_001284230	MAP3K9	2357	2373	1	-24.7	0	0.00356424	0.382	-0.578692	-0.0796645	-17.1102	15	16	15	CDS		0	0
hsa-miR-186-5p	NM_033141	MAP3K9	2399	2415	1	-24.7	0	0.00356424	0.382	0.0495754	-0.242915	-17.1102	15	16	15	CDS		0	0
hsa-miR-186-5p	NM_001284232	MAP3K9	1884	1900	0.923077	-24.7	0	0.00356424	0.382	-0.495457	-0.3666	-17.1102	15	16	15	CDS		0	0
[truncated: 23,346 more rows]

## Sheet: cluster1
SUID	degree.layout	MCODE_Cluster	MCODE_Node_Status	MCODE_Score	name	selected	shared name
953	18	Cluster 1	Clustered	10.7179	ESCO2	FALSE	ESCO2
184	16	Cluster 1	Clustered	11	KMT2C	FALSE	KMT2C
119	29	Cluster 1	Clustered	11	RBBP4	FALSE	RBBP4
950	17	Cluster 1	Clustered	11.3	KIF14	FALSE	KIF14
373	17	Cluster 1	Clustered	11	VHL	FALSE	VHL
117	37	Cluster 1	Clustered	10.7489	BUB1B	FALSE	BUB1B
500	14	Cluster 1	Clustered	11	UBE2Z	FALSE	UBE2Z
561	25	Cluster 1	Seed	12.7524	NCAPG2	FALSE	NCAPG2
556	25	Cluster 1	Clustered	12.7524	TRIP13	FALSE	TRIP13
426	24	Cluster 1	Clustered	11	HERC6	FALSE	HERC6
105	39	Cluster 1	Clustered	11.019	UBE2C	FALSE	UBE2C
104	16	Cluster 1	Clustered	11	ANAPC11	FALSE	ANAPC11
230	25	Cluster 1	Clustered	10.6374	CLSPN	FALSE	CLSPN
293	17	Cluster 1	Clustered	11	NEDD4	FALSE	NEDD4
800	16	Cluster 1	Clustered	10.859	GTSE1	FALSE	GTSE1
95	31	Cluster 1	Clustered	11.019	BIRC5	FALSE	BIRC5
94	32	Cluster 1	Clustered	10.7489	CDCA8	FALSE	CDCA8
221	32	Cluster 1	Clustered	10.7489	KIF15	FALSE	KIF15
410	26	Cluster 1	Clustered	10.7489	MELK	FALSE	MELK
89	24	Cluster 1	Clustered	12.7524	ECT2	FALSE	ECT2
88	30	Cluster 1	Clustered	12.7524	RACGAP1	FALSE	RACGAP1
469	13	Cluster 1	Clustered	11	FBXO44	FALSE	FBXO44
277	22	Cluster 1	Clustered	11	HIST1H2AD	FALSE	HIST1H2AD
340	29	Cluster 1	Clustered	11.8681	HJURP	FALSE	HJURP
84	22	Cluster 1	Clustered	11	GINS1	FALSE	GINS1
530	12	Cluster 1	Clustered	11	FBXL22	FALSE	FBXL22
593	27	Cluster 1	Clustered	10.9	CDC25A	FALSE	CDC25A
145	31	Cluster 1	Clustered	11	RBBP7	FALSE	RBBP7
143	23	Cluster 1	Clustered	11	DTX3L	FALSE	DTX3L
207	63	Cluster 1	Clustered	10.8235	BRCA1	FALSE	BRCA1
270	16	Cluster 1	Clustered	11	FBXW11	FALSE	FBXW11
269	30	Cluster 1	Clustered	11	SKP2	FALSE	SKP2
332	19	Cluster 1	Clustered	11	RNF213	FALSE	RNF213
194	37	Cluster 1	Clustered	10.7489	EXO1	FALSE	EXO1
129	18	Cluster 1	Clustered	11.8681	SGOL1	FALSE	SGOL1

## Sheet: hubs
APOE
SPI1
EGF
STAT1
SKP2
ISG15
MELK
CDCA8
UBE2C
EXO1
TRIPI3
BUB1B
BIRC
CDC25A
MCM3
RACGAP1
POLA1
BRCA1
EZH2
EGFR
RBBP4
NCAPG2
RBBP7
HIST1H4F
HJURP
HIST1H4I
HIST1H4J
HIST1H4K
PRKACA
KIF15

## Sheet: 临床病理参数数据
编号	转移	转移	年龄	年龄	性别	分级	肿瘤大小	肿瘤大小	远处转移	远处转移	AC009948.5表达
LT1	无	0	50	0	男	Ⅰ	1*1.5*2	0	无	0	0
LT2	无	0	52	1	男	Ⅲ	1.5*1.5*1	0	有	1	1
LT3	无	0	58	1	女	Ⅲ	1.5*2*2.5	0	有	1	0
LT4	无	0	33	0	男	Ⅰ	1.5*1*2	0	无	0	1
LT5	无	0	36	0	女	Ⅲ	2*2.3*4	0	无	0	0
LT6	淋巴结（5/10）	1	63	1	女	Ⅲ	4.5*4.5*6	1	有	1	1
LT7	无	0	53	1	男	Ⅲ	2.5*4*4	0	有	1	0
LT8	无	0	28	0	男	Ⅱ	3*4*4	0	无	0	0
LT9	淋巴结（3/11）	1	63	1	女	Ⅳ	3*2*5.5	1	有	1	0
LT10	淋巴结（1/7）	1	61	1	男	Ⅳ	7*5*10	1	有	1	1
LT11	无	0	41	0	女	Ⅰ	2.5*2.5*2	0	无	0	1
LT12	淋巴结（1/7）	1	46	0	男	Ⅱ	1.5*2*2.5	0	无	0	0
LT13	淋巴结（3/12）	1	48	0	女	Ⅳ	4.5*5.5*6	1	有	1	1
LT14	淋巴结（2/9）	1	59	1	男	Ⅳ	3.5*4*5.5	1	有	1	1
LT15	无	0	30	0	女	Ⅰ	1*1.5*1.5	0	无	0	0
LT16	无	0	42	0	男	Ⅲ	1.5*1.5*3	0	有	1	1
LT17	淋巴结（6/14）	1	60	1	男	Ⅳ	3*4.5*7	1	有	1	0
LT18	无	0	46	0	女	Ⅰ	0.5*1*2.5	0	无	0	0
LT19	淋巴结（4/13）	1	57	1	男	Ⅳ	5.5*5.5*6	1	有	1	1
LT20	淋巴结（2/12）	1	59	1	女	Ⅳ	2*4*6	1	有	1	0
LT21	无	0	31	0	女	Ⅱ	2*2*2.5	0	无	0	1
LT22	淋巴结（2/11）	1	52	1	女	Ⅳ	4.5*5*7	1	有	1	1
LT23	无	0	44	0	男	Ⅱ	4.5*2*3	0	无	0	0
LT24	无	0	55	1	男	Ⅱ	3*3.5*4	0	无	0	1
LT25	淋巴结（2/15）	1	39	0	女	Ⅱ	2.5*3*3	0	无	0	1
LT26	淋巴结（1/12）	1	53	1	女	Ⅳ	3.5*4.5*5.5	1	有	1	1
LT27	淋巴结（2/10）	1	62	1	男	Ⅳ	4.5*4.5*6	1	有	1	1
LT28	淋巴结（4/12）	1	56	1	女	Ⅲ	2.5*4.5*3	0	有	1	1
LT29	无	0	55	1	女	Ⅲ	5*3*2	0	有	1	1
LT30	无	0	48	0	女	Ⅱ	2.5*4.5*4.5	0	无	0	1
LT31	淋巴结（1/10）	1	65	1	男	Ⅳ	5*5.5*8	1	有	1	1
LT32	无	0	62	1	女	Ⅲ	2*2.5*2.5	0	有	1	0
LT33	无	0	33	0	男	Ⅱ	3*4*5	0	无	0	0
LT34	无	0	36	0	女	Ⅱ	3*4*4	0	无	0	1
LT35	淋巴结（2/7）	1	66	1	男	Ⅳ	4.5*4*7	1	有	1	1
LT36	无	0	44	0	女	Ⅱ	5*5*4	0	无	0	1
LT37	淋巴结（2/15）	1	56	1	男	Ⅳ	4*5*8	1	有	1	0
LT38	淋巴结（2/11）	1	54	1	女	Ⅳ	5.5*5*5.5	1	有	1	1
LT39	无	0	43	0	女	Ⅱ	2.5*5*4.5	0	无	0	1
LT40	无	0	52	1	男	Ⅱ	2*2*4	0	无	0	1
LT41	无	0	33	0	女	Ⅱ	2.5*3*3.5	0	无	0	0
LT42	无	0	41	0	男	Ⅱ	2.5*3*3	0	无	0	0
LT43	无	0	42	0	男	Ⅱ	2*2.5*2.5	0	无	0	0
LT44	无	0	38	0	男	Ⅱ	2*2.5*3	0	无	0	0
LT45	无	0	36	0	女	Ⅰ	0.5*1*1	0	无	0	0
LT46	淋巴结（4/14）	1	65	1	女	Ⅳ	3.5*4.5*6	1	有	1	1
LT47	无	0	48	0	男	Ⅲ	4.5*3*4.5	0	无	0	0
LT48	淋巴结（3/7）	1	64	1	男	Ⅲ	4*4*5.5	1	有	1	0
LT49	无	0	36	0	女	Ⅱ	2.5*3.5*3.5	0	无	0	1
LT50	无	0	37	0	女	Ⅱ	2.5*3*5	0	无	0	0
LT51	淋巴结（2/8）	1	59	1	女	Ⅳ	6*7*7	1	有	1	1
LT52	无	0	44	0	女	Ⅰ	1.5*1.5*1.5	0	无	0	0
LT53	无	0	55	1	男	Ⅲ	3.5*3.5*4	0	有	1	0
LT54	无	0	37	0	女	Ⅱ	2.5*2.5*3	0	无	0	0
LT55	无	0	44	0	女	Ⅰ	1.5*2.5*2	0	无	0	0
LT56	淋巴结（1/9）	1	73	1	男	Ⅳ	2*3.5*3	0	有	1	1
LT57	无	0	50	0	男	Ⅲ	3.5*3.5*4	0	有	1	1
LT58	无	0	33	0	男	Ⅰ	1.5*3*3.5	0	无	0	0
LT59	淋巴结（7/15）	1	41	0	男	Ⅱ	2*2*3	0	无	0	0
LT60	无	0	42	0	女	Ⅱ	3*3*4	0	无	0	1
LT61	淋巴结（3/11	1	58	1	男	Ⅳ	3.5*4.5*5	0	有	1	1
LT62	无	0	52	1	女	Ⅱ	2*3.5*3.5	0	无	0	0
LT63	淋巴结（5/14）	1	63	1	男	Ⅳ	5.5*5.5*8	1	有	1	1
LT64	淋巴结（1/9）	1	45	0	女	Ⅳ	4.5*2.5*5.5	1	有	1	1
LT65	淋巴结（1/6）	1	68	1	女	Ⅳ	3.5*4*5.5	1	有	1	1
LT66	无	0	45	0	男	Ⅱ	3*3.5*3.5	0	无	0	0
LT67	无	0	38	0	女	Ⅱ	3*4*4	0	无	0	1
LT68	淋巴结（2/12）	1	44	0	女	Ⅱ	1.5*1.5*1	0	无	0	1
LT69	无	0	32	0	女	Ⅱ	1*2.5*1.5	0	无	0	0
LT70	无	0	51	1	男	Ⅰ	0.5*1*1	0	无	0	1
LT71	淋巴结（4/13）	1	66	1	男	Ⅳ	4*4.5*7	1	有	1	0
LT72	无	0	48	0	女	Ⅰ	1*1*1.5	0	无	0	0
LT73	淋巴结（5/10）	1	65	1	男	Ⅳ	5.5*6*10	1	有	1	0
LT74	无	0	41	0	女	Ⅰ	0.5*0.5*1	0	无	0	1
LT75	淋巴结（2/10）	1	49	0	男	Ⅳ	3*4.5*6	1	有	1	1
LT76	无	0	49	0	女	Ⅱ	2*1.5*3	0	无	0	0
LT77	淋巴结（6/14）	1	69	1	男	Ⅳ	2.5*4*6	1	有	1	0
LT78	无	0	55	1	女	Ⅱ	2*2.5*4.5	0	无	0	0
LT79	无	0	57	1	男	Ⅱ	3*4.5*4.5	0	无	0	0
LT80	淋巴结（3/9）	1	67	1	女	Ⅳ	3.5*4*7	1	有	1	0

## Sheet: 临床病理参数-SPSS
Variables	LncRNA-AC009948.5		p Value
	High expression	Low expression
Gender
Male	17	21
Female	23	19	0.37
Age (years)
≤50	18	24
≥51	22	16	0.179
Tumor size (cm)
≤5cm	23	9
＞5cm	17	31	0.001
Lymph node metastasis
Yes	22	11
No	18	29	0.012
Distant metastasis
Yes	24	13
No	16	27	0.014
Histological grade
Ⅰ ～ Ⅱ	11	25
Ⅲ ～ Ⅳ	29	15	0.002
Gender
卡方检验
	值	df	渐进 Sig. (双侧)	精确 Sig.(双侧)	精确 Sig.(单侧)
Pearson 卡方	.802a	1	0.370495
连续校正b	0.451128	1	0.5018
似然比	0.803364	1	0.370089
Fisher 的精确检验				0.502089	0.251044
有效案例中的 N	80
Age (years)
卡方检验
	值	df	渐进 Sig. (双侧)	精确 Sig.(双侧)	精确 Sig.(单侧)
Pearson 卡方	1.805a	1	0.179168
连续校正b	1.25313	1	0.262955
似然比	1.81143	1	0.178337
Fisher 的精确检验				0.262873	0.131437
有效案例中的 N	80
Tumor size (cm)
卡方检验
	值	df	渐进 Sig. (双侧)	精确 Sig.(双侧)	精确 Sig.(单侧)
Pearson 卡方	10.208a	1	0.00139807
连续校正b	8.80208	1	0.00300887
似然比	10.4804	1	0.00120648
Fisher 的精确检验				0.00273333	0.00136667
有效案例中的 N	80
Lymph node metastasis
卡方检验
	值	df	渐进 Sig. (双侧)	精确 Sig.(双侧)	精确 Sig.(单侧)
Pearson 卡方	6.241a	1	0.0124816
连续校正b	5.15796	1	0.02314
似然比	6.33628	1	0.0118293
Fisher 的精确检验				0.0224723	0.0112362
有效案例中的 N	80
Distant metastasis
卡方检验
	值	df	渐进 Sig. (双侧)	精确 Sig.(双侧)	精确 Sig.(单侧)
Pearson 卡方	6.084a	1	0.0136394
连续校正b	5.02828	1	0.0249366
似然比	6.16571	1	0.013025
Fisher 的精确检验				0.0243206	0.0121603
有效案例中的 N	80
Histological grade
卡方检验
	值	df	渐进 Sig. (双侧)	精确 Sig.(双侧)	精确 Sig.(单侧)
Pearson 卡方	9.899a	1	0.0016537
连续校正b	8.53535	1	0.00348314
似然比	10.1236	1	0.00146379
Fisher 的精确检验				0.00321741	0.0016087
有效案例中的 N	80

[truncated: 1 more sheets: Sheet1]
