# Supplementary material for: LncRNA-AC009948.5 promotes invasion and metastasis of lung adenocarcinoma by binding to miR-186-5p
Source: Front Oncol. 2022 Aug 19;12:949951. doi: 10.3389/fonc.2022.949951 (PMC9437580; doi:10.3389/fonc.2022.949951)
Supplement: Supplementary file 10 [file DataSheet_7.zip › volcano plot.R]

#install.packages("ggplot2")


library(ggplot2)          
inputFile="input.txt"      
outFile="vol.pdf"          #输出文件
logFCfilter=1               #logFC过滤阈值
P.ValueFilter=0.05              #矫正后p值阈值ֵ
setwd("D:\\biowolf\\Desktop\\bioR\\19.vol")      #设置工作目录

#读取文件
rt=read.table(inputFile,sep="\t",header=T,check.names=F)

#定义显著性
Significant=ifelse((rt$P.Value<P.ValueFilter & abs(rt$logFC)>logFCfilter), ifelse(rt$logFC>logFCfilter,"Up","Down"), "Unchange")
#绘制火山图
p = ggplot(rt, aes(logFC, -log10(P.Value)))+
    geom_point(aes(col=Significant))+
    scale_color_manual(values=c("green", "black", "red"))+
    labs(title = " ")+
    theme(plot.title = element_text(size = 16, hjust = 0.5, face = "bold"))
p=p+theme_bw()

#出图
pdf(outFile,width=5.5,height=4.5)
print(p)
dev.off()


######Video source: https://ke.biowolf.cn
######??????ѧ??: https://www.biowolf.cn/
######΢?Ź??ںţ?biowolf_cn
######???????䣺biowolf@foxmail.com
######????΢??: 18520221056
